# Supplementary material for: ﻿Five times over: 42 new Angustopila species highlight Southeast Asia’s rich biodiversity (Gastropoda, Stylommatophora, Hypselostomatidae)
Source: Zookeys. 2023 Feb 13;1147:1–177. doi: 10.3897/zookeys.1147.93824 (PMC10297824; doi:10.3897/zookeys.1147.93824)
Supplement: XML Treatment for Angustopila apiostoma [file zookeys.1147.93824-treatment2.xml]

<!DOCTYPE tp:taxon-treatment
  PUBLIC "-//TaxonX//DTD Taxonomic Treatment Publishing DTD v0 20100105//EN" "tax-treatment-NSO.dtd">
<tp:taxon-treatment xmlns:tp="http://www.plazi.org/taxpub"><tp:treatment-meta><kwd-group><label>Taxon classification</label><kwd>
                <named-content content-type="kingdom">Animalia</named-content>
              </kwd><kwd>
                <named-content content-type="order">Stylommatophora</named-content>
              </kwd><kwd>
                <named-content content-type="family">Gastrocoptidae</named-content>
              </kwd></kwd-group><mixed-citation publication-type="journal"><person-group><name><surname>Páll-Gergely</surname><given-names>Barna</given-names></name><name><surname>Hunyadi</surname><given-names>András</given-names></name><name><surname>Vermeulen</surname><given-names>Jaap J.</given-names></name><name><surname>Grego</surname><given-names>Jozef</given-names></name><name><surname>Sutcharit</surname><given-names>Chirasak</given-names></name><name><surname>Reischütz</surname><given-names>Alexander</given-names></name><name><surname>Dumrongrojwattana</surname><given-names>Pongrat</given-names></name><name><surname>Botta-Dukát</surname><given-names>Zoltán</given-names></name><name><surname>Örstan</surname><given-names>Aydin</given-names></name><name><surname>Fekete</surname><given-names>Judit</given-names></name><name><surname>Jochum</surname><given-names>Adrienne</given-names></name></person-group><article-title>﻿Five times over: 42 new <italic><tp:taxon-name><tp:taxon-name-part taxon-name-part-type="genus" reg="Angustopila">Angustopila</tp:taxon-name-part></tp:taxon-name></italic> species highlight Southeast Asia’s rich biodiversity (<tp:taxon-name><tp:taxon-name-part taxon-name-part-type="class">Gastropoda</tp:taxon-name-part></tp:taxon-name>, <tp:taxon-name><tp:taxon-name-part taxon-name-part-type="order">Stylommatophora</tp:taxon-name-part></tp:taxon-name>, <tp:taxon-name><tp:taxon-name-part taxon-name-part-type="family">Hypselostomatidae</tp:taxon-name-part></tp:taxon-name>)</article-title><source>Zookeys</source><day>13</day><month>02</month><year>2023</year><volume>1147</volume><fpage>1</fpage><lpage>177</lpage><pub-id pub-id-type="doi">10.3897/zookeys.1147.93824</pub-id></mixed-citation></tp:treatment-meta><tp:nomenclature><label>﻿</label><tp:taxon-name>
              <object-id xmlns:xlink="http://www.w3.org/1999/xlink" content-type="arpha" xlink:type="simple">232000B6-2774-5E58-857D-6A60C113C991</object-id>
              <tp:taxon-name-part taxon-name-part-type="genus" reg="Angustopila">Angustopila</tp:taxon-name-part>
              <tp:taxon-name-part taxon-name-part-type="species" reg="apiostoma">apiostoma</tp:taxon-name-part>
              <object-id xmlns:xlink="http://www.w3.org/1999/xlink" content-type="zoobank" xlink:type="simple">https://zoobank.org/7369BED7-8447-443D-8FC7-627FEB3B1CBB</object-id>
            </tp:taxon-name><tp:taxon-authority>Páll-Gergely &amp; Vermeulen</tp:taxon-authority><tp:taxon-status xmlns:xlink="http://www.w3.org/1999/xlink" xlink:type="simple">sp. nov.</tp:taxon-status><xref ref-type="fig" rid="F9">Figs 9</xref><xref ref-type="fig" rid="F10">, 10</xref></tp:nomenclature><tp:treatment-sec sec-type="type material" id="SECID0ECUDI"><title>Type material.</title><p><bold><italic>Holotype</italic></bold>: Vietnam • 1 empty shell (H: 0.84 mm, D. 0.71 mm); Quang Ninh Province, Halong Bay area, Thay Cave on Congfo Island, collected inside cave (locality code: WMVT.0327); <named-content xmlns:xlink="http://www.w3.org/1999/xlink" content-type="dwc:verbatimCoordinates" xlink:type="simple"><named-content content-type="geo-json" specific-use="{&#34;type&#34;:&#34;Point&#34;,&#34;coordinates&#34;:[107.201000,20.867833]}" id="NCID0EQUDI" xlink:type="simple">20°52.07'N, 107°12.06'E</named-content></named-content>; 6 Sep. 2003; W.J.M. Maassen leg.; <abbrev xmlns:xlink="http://www.w3.org/1999/xlink" content-type="institution" xlink:title="National Museum of Natural History Naturalis" id="ABBRID0EVUDI" xlink:type="simple">RMNH</abbrev> 5006718.</p><p><bold><italic>Paratypes</italic></bold>: Vietnam • 2 figured shells; same data as for holotype; <abbrev xmlns:xlink="http://www.w3.org/1999/xlink" content-type="institution" xlink:title="National Museum of Natural History Naturalis" id="ABBRID0EBVDI" xlink:type="simple">RMNH</abbrev> 5006722 • 5 shells; same data as for holotype; <named-content xmlns:xlink="http://www.w3.org/1999/xlink" content-type="dwc:institutional_code" xlink:title="Hungarian Natural History Museum" xlink:href="http://grbio.org/institution/hungarian-natural-history-museum" xlink:type="simple">HNHM</named-content> 100441 • 5 shells; same data as for holotype; <named-content xmlns:xlink="http://www.w3.org/1999/xlink" content-type="dwc:institutional_code" xlink:title="Naturhistorisches Museum der Burgergemeinde Bern" xlink:href="http://grbio.org/institution/naturhistorisches-museum-der-burgergemeinde-bern" xlink:type="simple">NMBE</named-content> 550640 • 28 shells; same data as for holotype; coll. <abbrev xmlns:xlink="http://www.w3.org/1999/xlink" xlink:title="Collection Barna Páll-Gergely" id="ABBRID0EWVDI" xlink:type="simple">PGB</abbrev> (ex coll. W. Maassen) • 987 shells; same data as for holotype; <abbrev xmlns:xlink="http://www.w3.org/1999/xlink" content-type="institution" xlink:title="National Museum of Natural History Naturalis" id="ABBRID0E1VDI" xlink:type="simple">RMNH</abbrev> 347758 • 10 shells; same data as for holotype; coll. <abbrev xmlns:xlink="http://www.w3.org/1999/xlink" xlink:title="Collection András Hunyadi" id="ABBRID0E6VDI" xlink:type="simple">HA</abbrev> • 53 shells; Quang Ninh Province, Halong Bay area, unnamed island in Dau Moi Temple area (locality code: WMVT.0328); <named-content xmlns:xlink="http://www.w3.org/1999/xlink" content-type="dwc:verbatimCoordinates" xlink:type="simple"><named-content content-type="geo-json" specific-use="{&#34;type&#34;:&#34;Point&#34;,&#34;coordinates&#34;:[107.156667,20.928167]}" id="NCID0EGWDI" xlink:type="simple">20°55.69'N, 107°09.40'E</named-content></named-content>; 13 Sep. 2003; W.J.M. Maassen leg.; <abbrev xmlns:xlink="http://www.w3.org/1999/xlink" content-type="institution" xlink:title="National Museum of Natural History Naturalis" id="ABBRID0ELWDI" xlink:type="simple">RMNH</abbrev> 347759 • 41 shells (one of them is figured: Fig. <xref ref-type="fig" rid="F99">99D</xref>); Haiphong Province, Cat Ba Island, Cave Qua Vang, inside cave, large, ecologically intact active cave with speleothems; <named-content xmlns:xlink="http://www.w3.org/1999/xlink" content-type="dwc:verbatimCoordinates" xlink:type="simple"><named-content content-type="geo-json" specific-use="{&#34;type&#34;:&#34;Point&#34;,&#34;coordinates&#34;:[107.077333,20.810667]}" id="NCID0EXWDI" xlink:type="simple">20°48.64'N, 107°04.64'E</named-content></named-content>; 60 m a.s.l.; 6 Jun. 2017; J.J. Vermeulen &amp; K. Anker leg.; <abbrev xmlns:xlink="http://www.w3.org/1999/xlink" xlink:title="Private collection of Jaap Vermeulen" id="ABBRID0E3WDI" xlink:type="simple">JJV</abbrev> 16614 • 1 shell; Haiphong Province, Cat Ba Island, Cave Qua Vang, around cave entrance, rocky limestone slope with low, rather mature forest; 6 Jun. 2017; J.J. Vermeulen &amp; K. Anker leg.; <abbrev xmlns:xlink="http://www.w3.org/1999/xlink" xlink:title="Private collection of Jaap Vermeulen" id="ABBRID0EAXDI" xlink:type="simple">JJV</abbrev> 16604 • 397 shells; Haiphong Province, Cat Ba Island, large, somewhat ecologically-disturbed, active cave with speleothems; <named-content xmlns:xlink="http://www.w3.org/1999/xlink" content-type="dwc:verbatimCoordinates" xlink:type="simple"><named-content content-type="geo-json" specific-use="{&#34;type&#34;:&#34;Point&#34;,&#34;coordinates&#34;:[106.931833,20.834333]}" id="NCID0EHXDI" xlink:type="simple">20°50.06'N, 106°55.91'E</named-content></named-content>; 0–50 m a.s.l.; 7 Jun. 2017; J.J. Vermeulen &amp; K. Anker leg.; <abbrev xmlns:xlink="http://www.w3.org/1999/xlink" xlink:title="Private collection of Jaap Vermeulen" id="ABBRID0EMXDI" xlink:type="simple">JJV</abbrev> 16605 • 343 shells; Haiphong Province, Cat Ba Island, Cave Hoa Cuong, inside cave, polluted cave disturbed by tourism, with concrete paths; <named-content xmlns:xlink="http://www.w3.org/1999/xlink" content-type="dwc:verbatimCoordinates" xlink:type="simple"><named-content content-type="geo-json" specific-use="{&#34;type&#34;:&#34;Point&#34;,&#34;coordinates&#34;:[106.985833,20.840167]}" id="NCID0ETXDI" xlink:type="simple">20°50.41'N, 106°59.15'E</named-content></named-content>; 50 m a.s.l.; 5 Jun. 2017; J.J. Vermeulen &amp; K. Anker leg.; <abbrev xmlns:xlink="http://www.w3.org/1999/xlink" xlink:title="Private collection of Jaap Vermeulen" id="ABBRID0EYXDI" xlink:type="simple">JJV</abbrev> 16609 • 13 shells; Haiphong Province, Cat Ba Island, Cave Xa Bac, inside cave; <named-content xmlns:xlink="http://www.w3.org/1999/xlink" content-type="dwc:verbatimCoordinates" xlink:type="simple"><named-content content-type="geo-json" specific-use="{&#34;type&#34;:&#34;Point&#34;,&#34;coordinates&#34;:[106.976833,20.834500]}" id="NCID0E6XDI" xlink:type="simple">20°50.07'N, 106°58.61'E</named-content></named-content>; 30 m a.s.l.; 9 Jun. 2017; J.J. Vermeulen &amp; K. Anker leg.; <abbrev xmlns:xlink="http://www.w3.org/1999/xlink" xlink:title="Private collection of Jaap Vermeulen" id="ABBRID0EEYDI" xlink:type="simple">JJV</abbrev> 16615 • 29 shells; Quang Ninh Province, Halong Bay area, Dao Bo Hon, Song Sot Cave, drift material washed over sinkhole in cave; <named-content xmlns:xlink="http://www.w3.org/1999/xlink" content-type="dwc:verbatimCoordinates" xlink:type="simple"><named-content content-type="geo-json" specific-use="{&#34;type&#34;:&#34;Point&#34;,&#34;coordinates&#34;:[107.094500,20.847167]}" id="NCID0ELYDI" xlink:type="simple">20°50.83'N, 107°05.67'E</named-content></named-content>; 2 Oct. 1998; J.J. Vermeulen &amp; A.J. Whitten leg.; <abbrev xmlns:xlink="http://www.w3.org/1999/xlink" xlink:title="Private collection of Jaap Vermeulen" id="ABBRID0EQYDI" xlink:type="simple">JJV</abbrev> 6268 • 248 shells; Quang Ninh Province, Halong Bay area, Dao Bo Hon, Song Sot Cave, guano-enriched sediments in cave; <named-content xmlns:xlink="http://www.w3.org/1999/xlink" content-type="dwc:verbatimCoordinates" xlink:type="simple"><named-content content-type="geo-json" specific-use="{&#34;type&#34;:&#34;Point&#34;,&#34;coordinates&#34;:[107.094500,20.847167]}" id="NCID0EXYDI" xlink:type="simple">20°50.83'N, 107°05.67'E</named-content></named-content>; 2 Oct. 1998; J.J. Vermeulen &amp; A.J. Whitten leg.; <abbrev xmlns:xlink="http://www.w3.org/1999/xlink" xlink:title="Private collection of Jaap Vermeulen" id="ABBRID0E3YDI" xlink:type="simple">JJV</abbrev> 6269 • 4 shells; Haiphong Province, Cat Ba Island, Cave Xa Bac, around cave entrance; <named-content xmlns:xlink="http://www.w3.org/1999/xlink" content-type="dwc:verbatimCoordinates" xlink:type="simple"><named-content content-type="geo-json" specific-use="{&#34;type&#34;:&#34;Point&#34;,&#34;coordinates&#34;:[106.976833,20.834500]}" id="NCID0EDZDI" xlink:type="simple">20°50.07'N, 106°58.61'E</named-content></named-content>; 30 m a.s.l.; 9 Jun. 2017; J.J. Vermeulen &amp; K. Anker leg.; <abbrev xmlns:xlink="http://www.w3.org/1999/xlink" xlink:title="Private collection of Jaap Vermeulen" id="ABBRID0EIZDI" xlink:type="simple">JJV</abbrev> 16616 • 6 shells; Haiphong Province, Cat Ba Island, cave Trung Trang, inside cave, cave disturbed by tourism and concrete paths; <named-content xmlns:xlink="http://www.w3.org/1999/xlink" content-type="dwc:verbatimCoordinates" xlink:type="simple"><named-content content-type="geo-json" specific-use="{&#34;type&#34;:&#34;Point&#34;,&#34;coordinates&#34;:[106.997333,20.788333]}" id="NCID0EPZDI" xlink:type="simple">20°47.30'N, 106°59.84'E</named-content></named-content>; 50 m a.s.l.; 5 Jun. 2017; J.J. Vermeulen &amp; K. Anker leg.; <abbrev xmlns:xlink="http://www.w3.org/1999/xlink" xlink:title="Private collection of Jaap Vermeulen" id="ABBRID0EUZDI" xlink:type="simple">JJV</abbrev> 16602.</p></tp:treatment-sec><tp:treatment-sec sec-type="diagnosis" id="SECID0EYZDI"><title>Diagnosis.</title><p>A small to medium-sized, toothless <italic><tp:taxon-name><tp:taxon-name-part taxon-name-part-type="genus" reg="Angustopila">Angustopila</tp:taxon-name-part></tp:taxon-name></italic> species with a very narrow umbilicus, conspicuously protruding aperture, and a characteristically shaped aperture (kidney-shaped with narrow sinulus).</p></tp:treatment-sec><tp:treatment-sec sec-type="description" id="SECID0EF1DI"><title>Description.</title><p>Shell small to medium-sized for the genus, shell height variable, but always higher than wide; pale grey, conical, last whorl widest from standard apertural view; protoconch consists of 1.5 whorls, microstructure finely pitted and granular with a powdery superficial texture, spiral striation not discernible; teleoconch finely ornamented with irregularly spaced radial growth lines crossed by fine rows of equidistantly-spaced microscopic spiral threads (ca. 18–24 on last whorl in apertural view); on frontal and ventral surface of body whorl spiral and radial lines prominent; whorls 4.25–5, shouldered; aperture slightly oblique to shell axis from lateral view; umbilicus deep, very narrow; ventral side characteristic due to comparatively long and straight tuba; aperture kidney-shaped with narrow sinulus; peristome slightly expanded, not reflected; parietal callus slightly protruding, aperture detached from penultimate whorl; aperture toothless or with a vestigial, deeply-situated parietal tooth.</p></tp:treatment-sec><tp:treatment-sec sec-type="description" id="SECID0EK1DI"><title>Measurements (in mm).</title><p>H = 0.73–0.93, D = 0.67–0.85, H/D*100 = 101.2–128.2 (<italic>n</italic> = 14), <abbrev xmlns:xlink="http://www.w3.org/1999/xlink" xlink:title="Relative umbilical diameter" id="ABBRID0ES1DI" xlink:type="simple">RUD</abbrev> = 19.2–25.7 (<italic>n</italic> = 6).</p></tp:treatment-sec><tp:treatment-sec sec-type="Differential diagnosis" id="SECID0EY1DI"><title>Differential diagnosis.</title><p><italic><tp:taxon-name><tp:taxon-name-part taxon-name-part-type="genus" reg="Angustopila">Angustopila</tp:taxon-name-part><tp:taxon-name-part taxon-name-part-type="species" reg="apiostoma">apiostoma</tp:taxon-name-part></tp:taxon-name></italic> sp. nov. can be distinguished from <italic><tp:taxon-name><tp:taxon-name-part taxon-name-part-type="genus" reg="Angustopila">A.</tp:taxon-name-part><tp:taxon-name-part taxon-name-part-type="species" reg="elevata">elevata</tp:taxon-name-part></tp:taxon-name></italic>, by the very narrow umbilicus, the protruding aperture (visible in ventral view) and the kidney-shaped aperture. See also under <italic><tp:taxon-name><tp:taxon-name-part taxon-name-part-type="genus" reg="Angustopila">A.</tp:taxon-name-part><tp:taxon-name-part taxon-name-part-type="species" reg="fratermajor">fratermajor</tp:taxon-name-part></tp:taxon-name></italic> sp. nov. and remarks.</p></tp:treatment-sec><tp:treatment-sec sec-type="etymology" id="SECID0E62DI"><title>Etymology.</title><p>The name <italic><tp:taxon-name><tp:taxon-name-part taxon-name-part-type="genus" reg="Angustopila"/><tp:taxon-name-part taxon-name-part-type="species" reg="apiostoma">apiostoma</tp:taxon-name-part></tp:taxon-name></italic> derives from the Greek <italic>ἄπιον</italic> (= a pear) and <italic>στόμα</italic> (= mouth) referring to the pear-shaped aperture (to be used as a noun in apposition).</p></tp:treatment-sec><tp:treatment-sec sec-type="distribution" id="SECID0ET3DI"><title>Distribution.</title><p>This species is known from two nearby localities in the Halong Bay Area, Vietnam (Fig. <xref ref-type="fig" rid="F11">11</xref>).</p><fig id="F9" position="float" orientation="portrait"><object-id xmlns:xlink="http://www.w3.org/1999/xlink" content-type="doi" xlink:type="simple">10.3897/zookeys.1147.93824.figure9</object-id><object-id xmlns:xlink="http://www.w3.org/1999/xlink" content-type="arpha" xlink:type="simple">562BCD70-801A-56B7-B29F-94642ACBBA4D</object-id><label>Figure 9.</label><caption><p><italic><tp:taxon-name><tp:taxon-name-part taxon-name-part-type="genus" reg="Angustopila">Angustopila</tp:taxon-name-part><tp:taxon-name-part taxon-name-part-type="species" reg="apiostoma">apiostoma</tp:taxon-name-part></tp:taxon-name></italic> Páll-Gergely &amp; Vermeulen, sp. nov. (holotype, <abbrev xmlns:xlink="http://www.w3.org/1999/xlink" content-type="institution" xlink:title="National Museum of Natural History Naturalis" id="ABBRID0EQ4DI" xlink:type="simple">RMNH</abbrev> 5006718). Apertural (<bold>A</bold>), ventral (<bold>B</bold>), apical (<bold>C</bold>), and lateral (<bold>D</bold>) sides of the shell; microstructure on the protoconch (<bold>E</bold>), continuous edentate aperture (<bold>F</bold>); spiral microstructure on ventral (<bold>G</bold>) and frontal (<bold>H</bold>) surface of the body whorl.</p></caption><graphic xmlns:xlink="http://www.w3.org/1999/xlink" xlink:href="zookeys-1147-001_article-93824__-g009.jpg" position="float" orientation="portrait" xlink:type="simple" id="oo_808818.jpg"><uri content-type="original_file" xlink:type="simple">https://binary.pensoft.net/fig/808818</uri></graphic></fig><fig id="F10" position="float" orientation="portrait"><object-id xmlns:xlink="http://www.w3.org/1999/xlink" content-type="doi" xlink:type="simple">10.3897/zookeys.1147.93824.figure10</object-id><object-id xmlns:xlink="http://www.w3.org/1999/xlink" content-type="arpha" xlink:type="simple">C58A6ABD-140B-5885-8611-5467C17D7644</object-id><label>Figure 10.</label><caption><p>Conchological variability of <italic><tp:taxon-name><tp:taxon-name-part taxon-name-part-type="genus" reg="Angustopila">Angustopila</tp:taxon-name-part><tp:taxon-name-part taxon-name-part-type="species" reg="apiostoma">apiostoma</tp:taxon-name-part></tp:taxon-name></italic> Páll-Gergely &amp; Vermeulen, sp. nov. from site WMVT.0327 (<bold>A, C</bold> paratypes [<abbrev xmlns:xlink="http://www.w3.org/1999/xlink" content-type="institution" xlink:title="National Museum of Natural History Naturalis" id="ABBRID0E65DI" xlink:type="simple">RMNH</abbrev> 5006722] <bold>B</bold> holotype).</p></caption><graphic xmlns:xlink="http://www.w3.org/1999/xlink" xlink:href="zookeys-1147-001_article-93824__-g010.jpg" position="float" orientation="portrait" xlink:type="simple" id="oo_808819.jpg"><uri content-type="original_file" xlink:type="simple">https://binary.pensoft.net/fig/808819</uri></graphic></fig><fig id="F11" position="float" orientation="portrait"><object-id xmlns:xlink="http://www.w3.org/1999/xlink" content-type="doi" xlink:type="simple">10.3897/zookeys.1147.93824.figure11</object-id><object-id xmlns:xlink="http://www.w3.org/1999/xlink" content-type="arpha" xlink:type="simple">07298D80-57A3-5C9E-8A39-638FD9736285</object-id><label>Figure 11.</label><caption><p>Distribution of <italic><tp:taxon-name><tp:taxon-name-part taxon-name-part-type="genus" reg="Angustopila">Angustopila</tp:taxon-name-part><tp:taxon-name-part taxon-name-part-type="species" reg="apiostoma">apiostoma</tp:taxon-name-part></tp:taxon-name></italic> Páll-Gergely &amp; Vermeulen, sp. nov. and <italic><tp:taxon-name><tp:taxon-name-part taxon-name-part-type="genus" reg="Angustopila">Angustopila</tp:taxon-name-part><tp:taxon-name-part taxon-name-part-type="species" reg="babel">babel</tp:taxon-name-part></tp:taxon-name></italic> Páll-Gergely &amp; Vermeulen, sp. nov.</p></caption><graphic xmlns:xlink="http://www.w3.org/1999/xlink" xlink:href="zookeys-1147-001_article-93824__-g011.jpg" position="float" orientation="portrait" xlink:type="simple" id="oo_808820.jpg"><uri content-type="original_file" xlink:type="simple">https://binary.pensoft.net/fig/808820</uri></graphic></fig></tp:treatment-sec><tp:treatment-sec sec-type="remarks" id="SECID0EPAAK"><title>Remarks.</title><p>The ventral side and the shape of the aperture of <italic><tp:taxon-name><tp:taxon-name-part taxon-name-part-type="genus" reg="Angustopila">A.</tp:taxon-name-part><tp:taxon-name-part taxon-name-part-type="species" reg="apiostoma">apiostoma</tp:taxon-name-part></tp:taxon-name></italic> sp. nov. resembles those of <italic><tp:taxon-name><tp:taxon-name-part taxon-name-part-type="genus" reg="Dentisphaera">Dentisphaera</tp:taxon-name-part><tp:taxon-name-part taxon-name-part-type="species" reg="maxema">maxema</tp:taxon-name-part></tp:taxon-name></italic> Páll-Gergely &amp; Jochum, 2017, which has a more protruding aperture (i.e., a longer tuba) and six apertural teeth. However, the two prominent teeth on the parietal side of <italic><tp:taxon-name><tp:taxon-name-part taxon-name-part-type="genus" reg="Dentisphaera">Dentisphaera</tp:taxon-name-part></tp:taxon-name></italic> distinguishes this genus from <italic><tp:taxon-name><tp:taxon-name-part taxon-name-part-type="genus" reg="Angustopila">Angustopila</tp:taxon-name-part></tp:taxon-name></italic>.</p></tp:treatment-sec><tp:treatment-sec><!--Section generated to contain objects referenced in tp:taxon-treatment.--><fig id="F99" position="float" orientation="portrait"><object-id xmlns:xlink="http://www.w3.org/1999/xlink" content-type="doi" xlink:type="simple">10.3897/zookeys.1147.93824.figure99</object-id><object-id xmlns:xlink="http://www.w3.org/1999/xlink" content-type="arpha" xlink:type="simple">C2F59D74-09D4-5AE9-B186-D53B8763865D</object-id><label>Figure 99.</label><caption><p>Six sympatric <italic><tp:taxon-name><tp:taxon-name-part taxon-name-part-type="genus" reg="Angustopila">Angustopila</tp:taxon-name-part></tp:taxon-name></italic> species collected at Hang Lò Cao Kháng Chiến (Thanh Hóa Province, Vietnam) <bold>A</bold> synoptic photo of shells of all 6 species <bold>B</bold><italic><tp:taxon-name><tp:taxon-name-part taxon-name-part-type="genus" reg="Angustopila">A.</tp:taxon-name-part><tp:taxon-name-part taxon-name-part-type="species" reg="fabella">fabella</tp:taxon-name-part></tp:taxon-name></italic> Páll-Gergely &amp; Hunyadi, 2015 <bold>C</bold><italic><tp:taxon-name><tp:taxon-name-part taxon-name-part-type="genus" reg="Angustopila">A.</tp:taxon-name-part><tp:taxon-name-part taxon-name-part-type="species" reg="tetradon">tetradon</tp:taxon-name-part></tp:taxon-name></italic> Páll-Gergely &amp; Hunyadi, sp. nov. <bold>D</bold><italic><tp:taxon-name><tp:taxon-name-part taxon-name-part-type="genus" reg="Angustopila">A.</tp:taxon-name-part><tp:taxon-name-part taxon-name-part-type="species" reg="papaver">papaver</tp:taxon-name-part></tp:taxon-name></italic> Páll-Gergely &amp; Hunyadi, sp. nov. <bold>E</bold><italic><tp:taxon-name><tp:taxon-name-part taxon-name-part-type="genus" reg="Angustopila">A.</tp:taxon-name-part><tp:taxon-name-part taxon-name-part-type="species" reg="parallela">parallela</tp:taxon-name-part></tp:taxon-name></italic> Páll-Gergely &amp; Hunyadi, sp. nov. <bold>F</bold><italic><tp:taxon-name><tp:taxon-name-part taxon-name-part-type="genus" reg="Angustopila">A.</tp:taxon-name-part><tp:taxon-name-part taxon-name-part-type="species" reg="szekeresi">szekeresi</tp:taxon-name-part></tp:taxon-name></italic> Páll-Gergely &amp; Hunyadi, 2015 <bold>G</bold><italic><tp:taxon-name><tp:taxon-name-part taxon-name-part-type="genus" reg="Angustopila">A.</tp:taxon-name-part><tp:taxon-name-part taxon-name-part-type="species" reg="antidomedon">antidomedon</tp:taxon-name-part></tp:taxon-name></italic> Páll-Gergely &amp; Hunyadi, sp. nov.</p></caption><graphic xmlns:xlink="http://www.w3.org/1999/xlink" xlink:href="zookeys-1147-001_article-93824__-g099.jpg" position="float" orientation="portrait" xlink:type="simple" id="oo_808908.jpg"><uri content-type="original_file" xlink:type="simple">https://binary.pensoft.net/fig/808908</uri></graphic></fig></tp:treatment-sec></tp:taxon-treatment>
