# Supplementary material for: ﻿Five times over: 42 new Angustopila species highlight Southeast Asia’s rich biodiversity (Gastropoda, Stylommatophora, Hypselostomatidae)
Source: Zookeys. 2023 Feb 13;1147:1–177. doi: 10.3897/zookeys.1147.93824 (PMC10297824; doi:10.3897/zookeys.1147.93824)
Supplement: XML Treatment for Angustopila elevata [file zookeys.1147.93824-treatment3.xml]

<!DOCTYPE tp:taxon-treatment
  PUBLIC "-//TaxonX//DTD Taxonomic Treatment Publishing DTD v0 20100105//EN" "tax-treatment-NSO.dtd">
<tp:taxon-treatment xmlns:tp="http://www.plazi.org/taxpub"><tp:treatment-meta><kwd-group><label>Taxon classification</label><kwd>
                <named-content content-type="kingdom">Animalia</named-content>
              </kwd><kwd>
                <named-content content-type="order">Stylommatophora</named-content>
              </kwd><kwd>
                <named-content content-type="family">Gastrocoptidae</named-content>
              </kwd></kwd-group><mixed-citation publication-type="journal"><person-group><name><surname>Páll-Gergely</surname><given-names>Barna</given-names></name><name><surname>Hunyadi</surname><given-names>András</given-names></name><name><surname>Vermeulen</surname><given-names>Jaap J.</given-names></name><name><surname>Grego</surname><given-names>Jozef</given-names></name><name><surname>Sutcharit</surname><given-names>Chirasak</given-names></name><name><surname>Reischütz</surname><given-names>Alexander</given-names></name><name><surname>Dumrongrojwattana</surname><given-names>Pongrat</given-names></name><name><surname>Botta-Dukát</surname><given-names>Zoltán</given-names></name><name><surname>Örstan</surname><given-names>Aydin</given-names></name><name><surname>Fekete</surname><given-names>Judit</given-names></name><name><surname>Jochum</surname><given-names>Adrienne</given-names></name></person-group><article-title>﻿Five times over: 42 new <italic><tp:taxon-name><tp:taxon-name-part taxon-name-part-type="genus" reg="Angustopila">Angustopila</tp:taxon-name-part></tp:taxon-name></italic> species highlight Southeast Asia’s rich biodiversity (<tp:taxon-name><tp:taxon-name-part taxon-name-part-type="class">Gastropoda</tp:taxon-name-part></tp:taxon-name>, <tp:taxon-name><tp:taxon-name-part taxon-name-part-type="order">Stylommatophora</tp:taxon-name-part></tp:taxon-name>, <tp:taxon-name><tp:taxon-name-part taxon-name-part-type="family">Hypselostomatidae</tp:taxon-name-part></tp:taxon-name>)</article-title><source>Zookeys</source><day>13</day><month>02</month><year>2023</year><volume>1147</volume><fpage>1</fpage><lpage>177</lpage><pub-id pub-id-type="doi">10.3897/zookeys.1147.93824</pub-id></mixed-citation></tp:treatment-meta><tp:nomenclature><label>﻿</label><tp:taxon-name>
              <object-id xmlns:xlink="http://www.w3.org/1999/xlink" content-type="arpha" xlink:type="simple">C4FCA297-B860-56A5-A534-B1F02D40B928</object-id>
              <tp:taxon-name-part taxon-name-part-type="genus" reg="Angustopila">Angustopila</tp:taxon-name-part>
              <tp:taxon-name-part taxon-name-part-type="species" reg="elevata">elevata</tp:taxon-name-part>
            </tp:taxon-name><tp:taxon-authority>(Thompson &amp; Upatham, 1997)</tp:taxon-authority><xref ref-type="fig" rid="F12">Figs 12</xref><xref ref-type="fig" rid="F13">, 13</xref><xref ref-type="supplementary-material" rid="S3">, Suppl. material 3: figs S1–S6</xref><tp:nomenclature-citation-list><tp:nomenclature-citation><tp:taxon-name>
                  <tp:taxon-name-part taxon-name-part-type="genus" reg="Systenostoma">Systenostoma</tp:taxon-name-part>
                  <tp:taxon-name-part taxon-name-part-type="species" reg="elevata">elevata</tp:taxon-name-part>
                </tp:taxon-name><comment>Thompson &amp; Upatham, 1997: 232–233, figs 39–43.</comment></tp:nomenclature-citation><tp:nomenclature-citation><tp:taxon-name>
                  <tp:taxon-name-part taxon-name-part-type="genus" reg="Angustopila">Angustopila</tp:taxon-name-part>
                  <tp:taxon-name-part taxon-name-part-type="species" reg="elevata">elevata</tp:taxon-name-part>
                </tp:taxon-name><comment>— <xref ref-type="bibr" rid="B30">Jochum et al., 2014</xref>: 27.</comment></tp:nomenclature-citation><tp:nomenclature-citation><tp:taxon-name>
                  <tp:taxon-name-part taxon-name-part-type="genus" reg="Angustopila">Angustopila</tp:taxon-name-part>
                  <tp:taxon-name-part taxon-name-part-type="species" reg="elevata">elevata</tp:taxon-name-part>
                </tp:taxon-name><comment>— <xref ref-type="bibr" rid="B39">Páll-Gergely et al., 2015a</xref>: 33, fig. 11 (silhouette for size comparison with other species).</comment></tp:nomenclature-citation><tp:nomenclature-citation><tp:taxon-name>
                  <tp:taxon-name-part taxon-name-part-type="genus" reg="Angustopila">Angustopila</tp:taxon-name-part>
                  <tp:taxon-name-part taxon-name-part-type="species" reg="subelevata">subelevata</tp:taxon-name-part>
                </tp:taxon-name><comment><xref ref-type="bibr" rid="B39">Páll-Gergely et al., 2015a</xref>: 39, fig. 4. new synonym.</comment></tp:nomenclature-citation><tp:nomenclature-citation><tp:taxon-name>
                  <tp:taxon-name-part taxon-name-part-type="genus" reg="Angustopila">Angustopila</tp:taxon-name-part>
                  <tp:taxon-name-part taxon-name-part-type="species" reg="subelevata">subelevata</tp:taxon-name-part>
                </tp:taxon-name><comment><xref ref-type="bibr" rid="B41">Páll-Gergely et al., 2017</xref>: 332, figs 1B, 2A–G, 7E, F.</comment></tp:nomenclature-citation></tp:nomenclature-citation-list></tp:nomenclature><tp:treatment-sec sec-type="type locality" id="SECID0E1FAK"><title>Type locality.</title><p>“Thailand, Chiang Mae Province, Doi Chiang Dao (Mountain), 7 km west of Chiang Dao; 600 m altitude (<named-content xmlns:xlink="http://www.w3.org/1999/xlink" content-type="dwc:verbatimCoordinates" xlink:type="simple"><named-content content-type="geo-json" specific-use="{&#34;type&#34;:&#34;Point&#34;,&#34;coordinates&#34;:[98.903333,19.405000]}" id="NCID0EDGAK" xlink:type="simple">19°24.3'N, 98°54.2'E</named-content></named-content>)” (<italic><tp:taxon-name><tp:taxon-name-part taxon-name-part-type="genus" reg="Angustopila">A.</tp:taxon-name-part><tp:taxon-name-part taxon-name-part-type="species" reg="elevata">elevata</tp:taxon-name-part></tp:taxon-name></italic>); China, Guangxi (广西), Hechi Shi (河池市), Bama Xian (巴马县), cliffs at the southern edge of Jiaole Cun (交乐村), 590 m, <named-content xmlns:xlink="http://www.w3.org/1999/xlink" content-type="dwc:verbatimCoordinates" xlink:type="simple"><named-content content-type="geo-json" specific-use="{&#34;type&#34;:&#34;Point&#34;,&#34;coordinates&#34;:[107.130783,24.117417]}" id="NCID0EWGAK" xlink:type="simple">24°7.045'N, 107°7.847'E</named-content></named-content>” (<italic><tp:taxon-name><tp:taxon-name-part taxon-name-part-type="genus" reg="Angustopila">A.</tp:taxon-name-part><tp:taxon-name-part taxon-name-part-type="species" reg="subelevata">subelevata</tp:taxon-name-part></tp:taxon-name></italic>).</p></tp:treatment-sec><tp:treatment-sec sec-type="material" id="SECID0EGHAK"><title>Material examined.</title><p>China • 23 shells; Guangxi, Bose Shi, Leye Xian, ca. 2 km from Leye towards Huaping Zhen, cave above Niuping junction (locality code: 2013/85); <named-content xmlns:xlink="http://www.w3.org/1999/xlink" content-type="dwc:verbatimCoordinates" xlink:type="simple"><named-content content-type="geo-json" specific-use="{&#34;type&#34;:&#34;Point&#34;,&#34;coordinates&#34;:[106.531500,24.793500]}" id="NCID0EPHAK" xlink:type="simple">24°47.61'N 106°31.89'E</named-content></named-content>; 590 m a.s.l.; 8 Sep. 2013; A. Hunyadi &amp; M. Szekeres leg.; coll. <abbrev xmlns:xlink="http://www.w3.org/1999/xlink" xlink:title="Collection András Hunyadi" id="ABBRID0EUHAK" xlink:type="simple">HA</abbrev> • 3 shells; Guangxi, Hechi Shi, Huanjiang Maonanzu Zizhixian, south of Mulun Guojiaji Ziran Baohuqu, rocks above Dongning (locality code: 2013/99); <named-content xmlns:xlink="http://www.w3.org/1999/xlink" content-type="dwc:verbatimCoordinates" xlink:type="simple"><named-content content-type="geo-json" specific-use="{&#34;type&#34;:&#34;Point&#34;,&#34;coordinates&#34;:[107.960667,25.099500]}" id="NCID0E2HAK" xlink:type="simple">25°05.97'N 107°57.64'E</named-content></named-content>; 530 m a.s.l.; 17 September 2013; A. Hunyadi &amp; M. Szekeres leg.; coll. <abbrev xmlns:xlink="http://www.w3.org/1999/xlink" xlink:title="Collection András Hunyadi" id="ABBRID0EAIAK" xlink:type="simple">HA</abbrev>.</p><p>Myanmar • 1 figured shell; Shan State, 7.4 km from the centre of Hoponh towards Namsang along road no. 4, ca. 5 km north, Parpant Cave (locality code: 2018/36); <named-content xmlns:xlink="http://www.w3.org/1999/xlink" content-type="dwc:verbatimCoordinates" xlink:type="simple"><named-content content-type="geo-json" specific-use="{&#34;type&#34;:&#34;Point&#34;,&#34;coordinates&#34;:[97.237667,20.849333]}" id="NCID0EJIAK" xlink:type="simple">20°50.96'N, 97°14.26'E</named-content></named-content>; 1170 m a.s.l.; 6 Oct. 2018; A. Hunyadi, K. Okubo &amp; J.U. Otani leg.; <named-content xmlns:xlink="http://www.w3.org/1999/xlink" content-type="dwc:institutional_code" xlink:title="Hungarian Natural History Museum" xlink:href="http://grbio.org/institution/hungarian-natural-history-museum" xlink:type="simple">HNHM</named-content> 103484 • 6 shells + 2 <abbrev xmlns:xlink="http://www.w3.org/1999/xlink" xlink:title="juvenile/broken shells" id="ABBRID0EWIAK" xlink:type="simple">j/b</abbrev> shells; same data as for preceding shell; coll. <abbrev xmlns:xlink="http://www.w3.org/1999/xlink" xlink:title="Collection András Hunyadi" id="ABBRID0E1IAK" xlink:type="simple">HA</abbrev> • 1 shell; Shan State, Hopong, Hopong Spring and cave (locality code: <abbrev xmlns:xlink="http://www.w3.org/1999/xlink" xlink:title="Collection Jozef Grego" id="ABBRID0E5IAK" xlink:type="simple">JG</abbrev>/2019/2); <named-content xmlns:xlink="http://www.w3.org/1999/xlink" content-type="dwc:verbatimCoordinates" xlink:type="simple"><named-content content-type="geo-json" specific-use="{&#34;type&#34;:&#34;Point&#34;,&#34;coordinates&#34;:[97.224833,20.817500]}" id="NCID0EFJAK" xlink:type="simple">20°49.05'N, 97°13.49'E</named-content></named-content>; 2 Feb. 2019; J. Grego leg.; coll. <abbrev xmlns:xlink="http://www.w3.org/1999/xlink" xlink:title="Collection Jozef Grego" id="ABBRID0EKJAK" xlink:type="simple">JG</abbrev>.</p><p>Thailand • 1 figured shell; Tak Province, 6 km NNW Tha Song Yang, left side of road no. 105 (locality code: 2015/23); <named-content xmlns:xlink="http://www.w3.org/1999/xlink" content-type="dwc:verbatimCoordinates" xlink:type="simple"><named-content content-type="geo-json" specific-use="{&#34;type&#34;:&#34;Point&#34;,&#34;coordinates&#34;:[98.210833,17.256000]}" id="NCID0ETJAK" xlink:type="simple">17°15.36'N, 98°12.65'E</named-content></named-content>; 140 m a.s.l.; 15 Feb. 2015; A. Hunyadi leg.; <named-content xmlns:xlink="http://www.w3.org/1999/xlink" content-type="dwc:institutional_code" xlink:title="Hungarian Natural History Museum" xlink:href="http://grbio.org/institution/hungarian-natural-history-museum" xlink:type="simple">HNHM</named-content> 100183 • 7 shells; same data as for preceding shell; coll. <abbrev xmlns:xlink="http://www.w3.org/1999/xlink" xlink:title="Collection András Hunyadi" id="ABBRID0EAKAK" xlink:type="simple">HA</abbrev> • 1 figured shell; Chiang Mai Province, north-eastern part of Doi Chiang Dao, Wat Tham Chiang Dao northwest 2 km; <named-content xmlns:xlink="http://www.w3.org/1999/xlink" content-type="dwc:verbatimCoordinates" xlink:type="simple"><named-content content-type="geo-json" specific-use="{&#34;type&#34;:&#34;Point&#34;,&#34;coordinates&#34;:[98.911333,19.400333]}" id="NCID0EHKAK" xlink:type="simple">19°24.02'N, 98°54.68'E</named-content></named-content>; 835 m a.s.l.; 7 Feb. 2015; A. Hunyadi leg.; <named-content xmlns:xlink="http://www.w3.org/1999/xlink" content-type="dwc:institutional_code" xlink:title="Hungarian Natural History Museum" xlink:href="http://grbio.org/institution/hungarian-natural-history-museum" xlink:type="simple">HNHM</named-content> 100184; • 11 shells; same data as for preceding shell; coll. <abbrev xmlns:xlink="http://www.w3.org/1999/xlink" xlink:title="Collection András Hunyadi" id="ABBRID0EUKAK" xlink:type="simple">HA</abbrev> • 18 shells + 4 <abbrev xmlns:xlink="http://www.w3.org/1999/xlink" xlink:title="juvenile/broken shells" id="ABBRID0EYKAK" xlink:type="simple">j/b</abbrev> shells; Chiang Rai Province, 7 to 9 km SSW of Mae Sai, around Wat Tham Pla (locality code: 2015/18); <named-content xmlns:xlink="http://www.w3.org/1999/xlink" content-type="dwc:verbatimCoordinates" xlink:type="simple"><named-content content-type="geo-json" specific-use="{&#34;type&#34;:&#34;Point&#34;,&#34;coordinates&#34;:[99.863667,20.328667]}" id="NCID0E6KAK" xlink:type="simple">20°19.72'N, 99°51.82'E</named-content></named-content>; 400 m a.s.l.; 12 Feb. 2015; A. Hunyadi leg.; coll. <abbrev xmlns:xlink="http://www.w3.org/1999/xlink" xlink:title="Collection András Hunyadi" id="ABBRID0EELAK" xlink:type="simple">HA</abbrev> • 1 figured shell; Nakhon Si Thammarat Province, Wat Tham Thong Panara, vicinity of the temple (locality code: 2015/31); <named-content xmlns:xlink="http://www.w3.org/1999/xlink" content-type="dwc:verbatimCoordinates" xlink:type="simple"><named-content content-type="geo-json" specific-use="{&#34;type&#34;:&#34;Point&#34;,&#34;coordinates&#34;:[99.379333,8.421333]}" id="NCID0ELLAK" xlink:type="simple">08°25.28'N, 99°22.76'E</named-content></named-content>; 40 m a.s.l.; 19 Feb. 2015; A. Hunyadi leg.; <named-content xmlns:xlink="http://www.w3.org/1999/xlink" content-type="dwc:institutional_code" xlink:title="Hungarian Natural History Museum" xlink:href="http://grbio.org/institution/hungarian-natural-history-museum" xlink:type="simple">HNHM</named-content> 100180; • 7 adult + 2 <abbrev xmlns:xlink="http://www.w3.org/1999/xlink" xlink:title="juvenile/broken shells" id="ABBRID0EYLAK" xlink:type="simple">j/b</abbrev> shells; same data as for preceding shell; coll. <abbrev xmlns:xlink="http://www.w3.org/1999/xlink" xlink:title="Collection András Hunyadi" id="ABBRID0E3LAK" xlink:type="simple">HA</abbrev>.</p><p>Laos • 56 adult + 6 <abbrev xmlns:xlink="http://www.w3.org/1999/xlink" xlink:title="juvenile/broken shells" id="ABBRID0ECMAK" xlink:type="simple">j/b</abbrev> shells; Luang Namtha Province, 20.6 km southeast from centre of Vieng Phou Kha, 1.5 km south of Ban Phou Lek, right side of road (locality code: 2019/121); <named-content xmlns:xlink="http://www.w3.org/1999/xlink" content-type="dwc:verbatimCoordinates" xlink:type="simple"><named-content content-type="geo-json" specific-use="{&#34;type&#34;:&#34;Point&#34;,&#34;coordinates&#34;:[101.135000,20.536833]}" id="NCID0EJMAK" xlink:type="simple">20°32.21'N, 101°08.10'E</named-content></named-content>; 785 m a.s.l.; 8 Oct. 2019; A. Hunyadi leg.; coll. <abbrev xmlns:xlink="http://www.w3.org/1999/xlink" xlink:title="Collection András Hunyadi" id="ABBRID0EOMAK" xlink:type="simple">HA</abbrev> • 70 adult + 22 <abbrev xmlns:xlink="http://www.w3.org/1999/xlink" xlink:title="juvenile/broken shells" id="ABBRID0ESMAK" xlink:type="simple">j/b</abbrev> shells; Luang Namtha Province, 19.8 km southeast from centre of Vieng Phou Kha, south from Ban Phou Lek, southern edge of quarry (locality code: 2019/122); <named-content xmlns:xlink="http://www.w3.org/1999/xlink" content-type="dwc:verbatimCoordinates" xlink:type="simple"><named-content content-type="geo-json" specific-use="{&#34;type&#34;:&#34;Point&#34;,&#34;coordinates&#34;:[101.132667,20.542333]}" id="NCID0EZMAK" xlink:type="simple">20°32.54'N, 101°07.96'E</named-content></named-content>; 780 m a.s.l.; 8 Oct. 2019; A. Hunyadi leg.; coll. <abbrev xmlns:xlink="http://www.w3.org/1999/xlink" xlink:title="Collection András Hunyadi" id="ABBRID0E5MAK" xlink:type="simple">HA</abbrev> • 21 shells; Udomxai Province, 10 km south of centre of Na Mor, 3.8 km east-southeast of Na Xay, rock wall facing north (locality code: 2019/119); <named-content xmlns:xlink="http://www.w3.org/1999/xlink" content-type="dwc:verbatimCoordinates" xlink:type="simple"><named-content content-type="geo-json" specific-use="{&#34;type&#34;:&#34;Point&#34;,&#34;coordinates&#34;:[101.816000,20.889500]}" id="NCID0EFNAK" xlink:type="simple">20°53.37'N, 101°48.96'E</named-content></named-content>; 660 m a.s.l.; 7 Oct. 2019; A. Hunyadi leg.; coll. <abbrev xmlns:xlink="http://www.w3.org/1999/xlink" xlink:title="Collection András Hunyadi" id="ABBRID0EKNAK" xlink:type="simple">HA</abbrev> • 141 adult shells + 21 <abbrev xmlns:xlink="http://www.w3.org/1999/xlink" xlink:title="juvenile/broken shells" id="ABBRID0EONAK" xlink:type="simple">j/b</abbrev> shells; Luang Namtha Province, 43.8 km from centre of Luang Namtha towards Vieng Phou Kha, Phou Lan, 100 m from left side of road (locality code: 2019/123); <named-content xmlns:xlink="http://www.w3.org/1999/xlink" content-type="dwc:verbatimCoordinates" xlink:type="simple"><named-content content-type="geo-json" specific-use="{&#34;type&#34;:&#34;Point&#34;,&#34;coordinates&#34;:[101.185000,20.742167]}" id="NCID0EVNAK" xlink:type="simple">20°44.53'N, 101°11.10'E</named-content></named-content>; 770 m a.s.l.; 8 Oct. 2019; A. Hunyadi leg.; coll. <abbrev xmlns:xlink="http://www.w3.org/1999/xlink" xlink:title="Collection András Hunyadi" id="ABBRID0E1NAK" xlink:type="simple">HA</abbrev> • 12 adult shells; Luang Prabang Province, 3.1 km from centre of Nong Khiaw towards Pak Xeng, Tham Pha Toke, around the cave (locality code: 2019/114); <named-content xmlns:xlink="http://www.w3.org/1999/xlink" content-type="dwc:verbatimCoordinates" xlink:type="simple"><named-content content-type="geo-json" specific-use="{&#34;type&#34;:&#34;Point&#34;,&#34;coordinates&#34;:[102.628667,20.553667]}" id="NCID0EBOAK" xlink:type="simple">20°33.22'N, 102°37.72'E</named-content></named-content>; 345 m a.s.l.; 5 Oct. 2019; A. Hunyadi leg.; coll. <abbrev xmlns:xlink="http://www.w3.org/1999/xlink" xlink:title="Collection András Hunyadi" id="ABBRID0EGOAK" xlink:type="simple">HA</abbrev> • 3 adult shells; Luang Namtha Province, 48 km southwest from centre of Luang Namtha towards Vieng Phou Kha, Nam Eng, Tham Kao Rao (locality code: 2019/120); <named-content xmlns:xlink="http://www.w3.org/1999/xlink" content-type="dwc:verbatimCoordinates" xlink:type="simple"><named-content content-type="geo-json" specific-use="{&#34;type&#34;:&#34;Point&#34;,&#34;coordinates&#34;:[101.154333,20.724167]}" id="NCID0ENOAK" xlink:type="simple">20°43.45'N, 101°09.26'E</named-content></named-content>; 745 m a.s.l.; 7 Oct. 2019; A. Hunyadi leg.; coll. <abbrev xmlns:xlink="http://www.w3.org/1999/xlink" xlink:title="Collection András Hunyadi" id="ABBRID0ESOAK" xlink:type="simple">HA</abbrev> • 1 shell; Khammouane Province, Tham Kong Lor (cave), 60 km direct N of Thakhek, at the base of limestone rocks above Recreational Area (locality code: La.2); <named-content xmlns:xlink="http://www.w3.org/1999/xlink" content-type="dwc:verbatimCoordinates" xlink:type="simple"><named-content content-type="geo-json" specific-use="{&#34;type&#34;:&#34;Point&#34;,&#34;coordinates&#34;:[104.760833,17.956500]}" id="NCID0EZOAK" xlink:type="simple">17°57.39'N, 104°45.65'E</named-content></named-content>; 200 m a.s.l.; Mar. 2010; A. Reischütz leg.; <named-content xmlns:xlink="http://www.w3.org/1999/xlink" content-type="dwc:institutional_code" xlink:title="Naturhistorisches Museum Wien" xlink:href="http://grbio.org/institution/naturhistorisches-museum-wien-0" xlink:type="simple">NHMW</named-content>-MO-112005 • 2 complete + 1 broken shells; same data as for preceding; coll. <abbrev xmlns:xlink="http://www.w3.org/1999/xlink" xlink:title="Collection Reischütz" id="ABBRID0EGPAK" xlink:type="simple">RE</abbrev> • 1 shell; Vientiane Province, Vang Vieng, rocks at Vang Vieng Resort, by river Nam Song, limestone rocks at Tham Chang cave (locality code: La.12); <named-content xmlns:xlink="http://www.w3.org/1999/xlink" content-type="dwc:verbatimCoordinates" xlink:type="simple"><named-content content-type="geo-json" specific-use="{&#34;type&#34;:&#34;Point&#34;,&#34;coordinates&#34;:[102.440333,18.911000]}" id="NCID0ENPAK" xlink:type="simple">18°54.66'N, 102°26.42'E</named-content></named-content>; 280 m a.s.l.; Mar. 2010; A. Reischütz leg.; coll. <abbrev xmlns:xlink="http://www.w3.org/1999/xlink" xlink:title="Collection Reischütz" id="ABBRID0ESPAK" xlink:type="simple">RE</abbrev> • 1 shell; Vientiane Province, 4.5 km west from centre of Vang Vieng, Phone Ngeun, Tham Khan Kham (locality code: 2019/133); <named-content xmlns:xlink="http://www.w3.org/1999/xlink" content-type="dwc:verbatimCoordinates" xlink:type="simple"><named-content content-type="geo-json" specific-use="{&#34;type&#34;:&#34;Point&#34;,&#34;coordinates&#34;:[102.415833,18.925500]}" id="NCID0EZPAK" xlink:type="simple">18°55.53'N, 102°24.95'E</named-content></named-content>; 280 m a.s.l.; 14 Oct. 2019; A. Hunyadi leg.; coll. <abbrev xmlns:xlink="http://www.w3.org/1999/xlink" xlink:title="Collection András Hunyadi" id="ABBRID0E5PAK" xlink:type="simple">HA</abbrev>.</p><p>Vietnam • 18 adult shells; Sơn La Province, Thuận Châu District, 900 m southeast from centre of Co Mạ, rock wall above unpaved road (locality code: 2020/18); <named-content xmlns:xlink="http://www.w3.org/1999/xlink" content-type="dwc:verbatimCoordinates" xlink:type="simple"><named-content content-type="geo-json" specific-use="{&#34;type&#34;:&#34;Point&#34;,&#34;coordinates&#34;:[103.528000,21.353167]}" id="NCID0EHQAK" xlink:type="simple">21°21.19'N, 103°31.68'E</named-content></named-content>; 1300 m a.s.l.; 8 Feb. 2020; A. Hunyadi leg.; coll. <abbrev xmlns:xlink="http://www.w3.org/1999/xlink" xlink:title="Collection András Hunyadi" id="ABBRID0EMQAK" xlink:type="simple">HA</abbrev> • 1 shell; Sơn La Province, Mộc Châu, Hang Dơi, around the entrance of the cave (locality code: 2020/26); <named-content xmlns:xlink="http://www.w3.org/1999/xlink" content-type="dwc:verbatimCoordinates" xlink:type="simple"><named-content content-type="geo-json" specific-use="{&#34;type&#34;:&#34;Point&#34;,&#34;coordinates&#34;:[104.639000,20.849333]}" id="NCID0ETQAK" xlink:type="simple">20°50.96'N, 104°38.34'E</named-content></named-content>; 865 m a.s.l.; 11 Feb. 2020; A. Hunyadi leg.; coll. <abbrev xmlns:xlink="http://www.w3.org/1999/xlink" xlink:title="Collection András Hunyadi" id="ABBRID0EYQAK" xlink:type="simple">HA</abbrev> • 4 adult shells; Lạng Sơn Province, Bình Gia, eastern edge of the village, Di Chí Kéo Lèng, rock wall (locality code: 2020/48); <named-content xmlns:xlink="http://www.w3.org/1999/xlink" content-type="dwc:verbatimCoordinates" xlink:type="simple"><named-content content-type="geo-json" specific-use="{&#34;type&#34;:&#34;Point&#34;,&#34;coordinates&#34;:[106.397000,21.938333]}" id="NCID0E6QAK" xlink:type="simple">21°56.30'N, 106°23.82'E</named-content></named-content>; 375 m a.s.l.; 17 Feb. 2020; A. Hunyadi leg.; coll. <abbrev xmlns:xlink="http://www.w3.org/1999/xlink" xlink:title="Collection András Hunyadi" id="ABBRID0EERAK" xlink:type="simple">HA</abbrev> • 1 shell; Sơn La Province, Quỳnh Nhai district, 20 km north from cross to Thuận Châu, Chiềng Khoang, cave above the village (locality code: 2020/9); <named-content xmlns:xlink="http://www.w3.org/1999/xlink" content-type="dwc:verbatimCoordinates" xlink:type="simple"><named-content content-type="geo-json" specific-use="{&#34;type&#34;:&#34;Point&#34;,&#34;coordinates&#34;:[103.681833,21.557333]}" id="NCID0ELRAK" xlink:type="simple">21°33.44'N, 103°40.91'E</named-content></named-content>; 315 m a.s.l.; 7 Feb. 2020; A. Hunyadi leg.; coll. <abbrev xmlns:xlink="http://www.w3.org/1999/xlink" xlink:title="Collection András Hunyadi" id="ABBRID0EQRAK" xlink:type="simple">HA</abbrev>.</p></tp:treatment-sec><tp:treatment-sec sec-type="diagnosis" id="SECID0EURAK"><title>Diagnosis.</title><p>A small to medium-sized <italic><tp:taxon-name><tp:taxon-name-part taxon-name-part-type="genus" reg="Angustopila">Angustopila</tp:taxon-name-part></tp:taxon-name></italic> species with relatively irregularly coiled, slightly concave-conical shell, and a toothless, rather subquadrate aperture. Individuals in most populations possess widely spaced radial ribs the on the ventral side and on the body whorl in apertural view.</p></tp:treatment-sec><tp:treatment-sec sec-type="description" id="SECID0EBSAK"><title>Measurements (in mm).</title><p>H = 0.8–0.97, D = 0.74–0.88, H/D*100 = 95.4–123 (<italic>n</italic> = 58), <abbrev xmlns:xlink="http://www.w3.org/1999/xlink" xlink:title="Relative umbilical diameter" id="ABBRID0EJSAK" xlink:type="simple">RUD</abbrev> = 24.1–31.6 (<italic>n</italic> = 20).</p></tp:treatment-sec><tp:treatment-sec sec-type="Differential diagnosis" id="SECID0EPSAK"><title>Differential diagnosis.</title><p>See also under <italic><tp:taxon-name><tp:taxon-name-part taxon-name-part-type="genus" reg="Angustopila">A.</tp:taxon-name-part><tp:taxon-name-part taxon-name-part-type="species" reg="apiostoma">apiostoma</tp:taxon-name-part></tp:taxon-name></italic> sp. nov., <italic><tp:taxon-name><tp:taxon-name-part taxon-name-part-type="genus" reg="Angustopila">A.</tp:taxon-name-part><tp:taxon-name-part taxon-name-part-type="species" reg="halongensis">halongensis</tp:taxon-name-part></tp:taxon-name></italic> sp. nov., <italic><tp:taxon-name><tp:taxon-name-part taxon-name-part-type="genus" reg="Angustopila">A.</tp:taxon-name-part><tp:taxon-name-part taxon-name-part-type="species" reg="oostoma">oostoma</tp:taxon-name-part></tp:taxon-name></italic> sp. nov., and <italic><tp:taxon-name><tp:taxon-name-part taxon-name-part-type="genus" reg="Angustopila">A.</tp:taxon-name-part><tp:taxon-name-part taxon-name-part-type="species" reg="werneri">werneri</tp:taxon-name-part></tp:taxon-name></italic> sp. nov.</p></tp:treatment-sec><tp:treatment-sec sec-type="distribution" id="SECID0EBUAK"><title>Distribution.</title><p><italic><tp:taxon-name><tp:taxon-name-part taxon-name-part-type="genus" reg="Angustopila">A.</tp:taxon-name-part><tp:taxon-name-part taxon-name-part-type="species" reg="elevata">elevata</tp:taxon-name-part></tp:taxon-name></italic> is the most widely distributed <italic><tp:taxon-name><tp:taxon-name-part taxon-name-part-type="genus" reg="Angustopila">Angustopila</tp:taxon-name-part></tp:taxon-name></italic> species, inhabiting Myanmar’s Shan State, northern and southern Thailand, northern Laos, northern Vietnam, and southern China (Guangxi) (see Fig. <xref ref-type="fig" rid="F14">14</xref>).</p><fig id="F12" position="float" orientation="portrait"><object-id xmlns:xlink="http://www.w3.org/1999/xlink" content-type="doi" xlink:type="simple">10.3897/zookeys.1147.93824.figure12</object-id><object-id xmlns:xlink="http://www.w3.org/1999/xlink" content-type="arpha" xlink:type="simple">A68FE237-A18B-5BE3-A0F4-42B1C770DA53</object-id><label>Figure 12.</label><caption><p><italic><tp:taxon-name><tp:taxon-name-part taxon-name-part-type="genus" reg="Angustopila">Angustopila</tp:taxon-name-part><tp:taxon-name-part taxon-name-part-type="species" reg="elevata">elevata</tp:taxon-name-part></tp:taxon-name></italic> (Thompson &amp; Upatham, 1997) (specimen from the type locality, <named-content xmlns:xlink="http://www.w3.org/1999/xlink" content-type="dwc:institutional_code" xlink:title="Hungarian Natural History Museum" xlink:href="http://grbio.org/institution/hungarian-natural-history-museum" xlink:type="simple">HNHM</named-content> 100184). Apertural (<bold>A</bold>), ventral (<bold>B</bold>), lateral (<bold>C</bold>) and apical (<bold>D</bold>) sides of the shell; granular sculpture on the protoconch (<bold>E</bold>), ventral (<bold>F</bold>) and frontal (<bold>G</bold>) surface of the body whorl.</p></caption><graphic xmlns:xlink="http://www.w3.org/1999/xlink" xlink:href="zookeys-1147-001_article-93824__-g012.jpg" position="float" orientation="portrait" xlink:type="simple" id="oo_808821.jpg"><uri content-type="original_file" xlink:type="simple">https://binary.pensoft.net/fig/808821</uri></graphic></fig><fig id="F13" position="float" orientation="portrait"><object-id xmlns:xlink="http://www.w3.org/1999/xlink" content-type="doi" xlink:type="simple">10.3897/zookeys.1147.93824.figure13</object-id><object-id xmlns:xlink="http://www.w3.org/1999/xlink" content-type="arpha" xlink:type="simple">AAFB7A5A-3879-58A6-8D5E-6524716D1B4E</object-id><label>Figure 13.</label><caption><p><italic><tp:taxon-name><tp:taxon-name-part taxon-name-part-type="genus" reg="Angustopila">Angustopila</tp:taxon-name-part><tp:taxon-name-part taxon-name-part-type="species" reg="elevata">elevata</tp:taxon-name-part></tp:taxon-name></italic> (Thompson &amp; Upatham, 1997) <bold>A</bold> Perpant Cave (Myanmar) <bold>B</bold> Chiang Dao <bold>C</bold> Tha Song Yang <bold>D</bold> Panara <bold>E</bold> 2019/123 <bold>F</bold> 2019/119 <bold>G</bold> 2020/18 <bold>H</bold> 2020/26 <bold>I</bold> Cong Troi Cave <bold>J</bold> 2020/52 <bold>K</bold> 2020/48 <bold>L</bold><italic><tp:taxon-name><tp:taxon-name-part taxon-name-part-type="genus" reg="Angustopila">A.</tp:taxon-name-part><tp:taxon-name-part taxon-name-part-type="species" reg="subelevata">subelevata</tp:taxon-name-part></tp:taxon-name></italic> holotype <bold>M</bold> La.2.</p></caption><graphic xmlns:xlink="http://www.w3.org/1999/xlink" xlink:href="zookeys-1147-001_article-93824__-g013.jpg" position="float" orientation="portrait" xlink:type="simple" id="oo_808822.jpg"><uri content-type="original_file" xlink:type="simple">https://binary.pensoft.net/fig/808822</uri></graphic></fig><fig id="F14" position="float" orientation="portrait"><object-id xmlns:xlink="http://www.w3.org/1999/xlink" content-type="doi" xlink:type="simple">10.3897/zookeys.1147.93824.figure14</object-id><object-id xmlns:xlink="http://www.w3.org/1999/xlink" content-type="arpha" xlink:type="simple">F0E6FBF7-173B-54FA-ADE7-B59A003B7268</object-id><label>Figure 14.</label><caption><p>Distribution of <italic><tp:taxon-name><tp:taxon-name-part taxon-name-part-type="genus" reg="Angustopila">Angustopila</tp:taxon-name-part><tp:taxon-name-part taxon-name-part-type="species" reg="elevata">elevata</tp:taxon-name-part></tp:taxon-name></italic> (Thompson &amp; Upatham, 1997).</p></caption><graphic xmlns:xlink="http://www.w3.org/1999/xlink" xlink:href="zookeys-1147-001_article-93824__-g014.jpg" position="float" orientation="portrait" xlink:type="simple" id="oo_808823.jpg"><uri content-type="original_file" xlink:type="simple">https://binary.pensoft.net/fig/808823</uri></graphic></fig></tp:treatment-sec><tp:treatment-sec sec-type="remarks" id="SECID0EAZAK"><title>Remarks.</title><p>When <italic><tp:taxon-name><tp:taxon-name-part taxon-name-part-type="genus" reg="Angustopila">Angustopila</tp:taxon-name-part><tp:taxon-name-part taxon-name-part-type="species" reg="subelevata">subelevata</tp:taxon-name-part></tp:taxon-name></italic> was described, we relied on the original description of <italic><tp:taxon-name><tp:taxon-name-part taxon-name-part-type="genus" reg="Angustopila">A.</tp:taxon-name-part><tp:taxon-name-part taxon-name-part-type="species" reg="elevata">elevata</tp:taxon-name-part></tp:taxon-name></italic> only. Although it was evident that the two species were very similar, we considered the differences (<italic><tp:taxon-name><tp:taxon-name-part taxon-name-part-type="genus" reg="Angustopila">A.</tp:taxon-name-part><tp:taxon-name-part taxon-name-part-type="species" reg="elevata">elevata</tp:taxon-name-part></tp:taxon-name></italic> had a more slender shell, a deeper umbilicus, and was lacking spiral striae on its base) and the nearly 1000-km distance sufficient to describe <italic><tp:taxon-name><tp:taxon-name-part taxon-name-part-type="genus" reg="Angustopila">A.</tp:taxon-name-part><tp:taxon-name-part taxon-name-part-type="species" reg="subelevata">subelevata</tp:taxon-name-part></tp:taxon-name></italic> as new. The newly collected shells from the type locality of <italic><tp:taxon-name><tp:taxon-name-part taxon-name-part-type="genus" reg="Angustopila">A.</tp:taxon-name-part><tp:taxon-name-part taxon-name-part-type="species" reg="elevata">elevata</tp:taxon-name-part></tp:taxon-name></italic> showed that it had weak spiral striae on the base. Furthermore, the geographical populations examined between the type localities of <italic><tp:taxon-name><tp:taxon-name-part taxon-name-part-type="genus" reg="Angustopila">A.</tp:taxon-name-part><tp:taxon-name-part taxon-name-part-type="species" reg="elevata">elevata</tp:taxon-name-part></tp:taxon-name></italic> and <italic><tp:taxon-name><tp:taxon-name-part taxon-name-part-type="genus" reg="Angustopila">A.</tp:taxon-name-part><tp:taxon-name-part taxon-name-part-type="species" reg="subelevata">subelevata</tp:taxon-name-part></tp:taxon-name></italic> indicated that only minor conchological differences exist. Although the area spans nearly 2000 kilometres in a straight line from southern Thailand to Guangxi Province in China, the populations listed here show little variation in terms of conchological characters. Thus, we now treat them as a single species.</p></tp:treatment-sec><tp:treatment-sec><!--Section generated to contain objects referenced in tp:taxon-treatment.--><supplementary-material xmlns:xlink="http://www.w3.org/1999/xlink" id="S3" position="float" orientation="portrait" xlink:type="simple"><object-id content-type="doi" xlink:type="simple">10.3897/zookeys.1147.93824.suppl3</object-id><object-id content-type="zenodo_dep_id" xlink:type="simple">7642620</object-id><object-id content-type="arpha" xlink:type="simple">F83C1E1F-0B6B-5CE8-BEED-78B2E255D66E</object-id><label>Supplementary material 3</label><caption><p>SEM images of <italic><tp:taxon-name><tp:taxon-name-part taxon-name-part-type="genus" reg="Angustopila">Angustopila</tp:taxon-name-part></tp:taxon-name></italic> shells</p></caption><statement content-type="dataType"><label>Data type</label><p>figures (PDF file)</p></statement><media xlink:href="zookeys-1147-001_article-93824__-s003.pdf" mimetype="application" mime-subtype="pdf" position="float" orientation="portrait" xlink:type="simple" id="oo_808914.pdf"><uri content-type="original_file" xlink:type="simple">https://binary.pensoft.net/file/808914</uri></media><permissions><license xlink:type="simple"><license-p>This dataset is made available under the Open Database License (http://opendatacommons.org/licenses/odbl/1.0/). The Open Database License (ODbL) is a license agreement intended to allow users to freely share, modify, and use this Dataset while maintaining this same freedom for others, provided that the original source and author(s) are credited.</license-p></license></permissions><attrib specific-use="authors">Barna Páll-Gergely, András Hunyadi, Jaap J. Vermeulen, Jozef Grego, Chirasak Sutcharit, Alexander Reischütz, Pongrat Dumrongrojwattana, Zoltán Botta-Dukát, Aydin Örstan, Judit Fekete, Adrienne Jochum</attrib></supplementary-material></tp:treatment-sec><ref-list><ref id="B30"><mixed-citation xmlns:xlink="http://www.w3.org/1999/xlink" xlink:type="simple"><person-group><name name-style="western"><surname>Jochum</surname><given-names>A</given-names></name><name name-style="western"><surname>Slapnik</surname><given-names>R</given-names></name><name name-style="western"><surname>Kampschulte</surname><given-names>M</given-names></name><name name-style="western"><surname>Martels</surname><given-names>G</given-names></name><name name-style="western"><surname>Heneka</surname><given-names>M</given-names></name><name name-style="western"><surname>Páll-Gergely</surname><given-names>B</given-names></name></person-group> (<year>2014</year>) <article-title>A review of the microgastropod genus <italic><tp:taxon-name><tp:taxon-name-part taxon-name-part-type="genus">Systenostoma</tp:taxon-name-part></tp:taxon-name></italic> Bavay &amp; Dautzenberg, 1908 and a new subterranean species from China (<tp:taxon-name><tp:taxon-name-part taxon-name-part-type="class">Gastropoda</tp:taxon-name-part></tp:taxon-name>, <tp:taxon-name><tp:taxon-name-part taxon-name-part-type="infraclass">Pulmonata</tp:taxon-name-part></tp:taxon-name>, <tp:taxon-name><tp:taxon-name-part taxon-name-part-type="family">Hypselostomatidae</tp:taxon-name-part></tp:taxon-name>).</article-title><source>ZooKeys</source><volume>410</volume>: <fpage>23</fpage>–<lpage>40</lpage>. <ext-link xlink:href="10.3897/zookeys.410.7488" ext-link-type="doi" xlink:type="simple">https://doi.org/10.3897/zookeys.410.7488</ext-link></mixed-citation></ref><ref id="B39"><mixed-citation xmlns:xlink="http://www.w3.org/1999/xlink" xlink:type="simple"><person-group><name name-style="western"><surname>Páll-Gergely</surname><given-names>B</given-names></name><name name-style="western"><surname>Hunyadi</surname><given-names>A</given-names></name><name name-style="western"><surname>Jochum</surname><given-names>A</given-names></name><name name-style="western"><surname>Asami</surname><given-names>T</given-names></name></person-group> (<year>2015a</year>) <article-title>Seven new hypselostomatid species from China, including some of the world’s smallest land snails (<tp:taxon-name><tp:taxon-name-part taxon-name-part-type="class">Gastropoda</tp:taxon-name-part></tp:taxon-name>, <tp:taxon-name><tp:taxon-name-part taxon-name-part-type="infraclass">Pulmonata</tp:taxon-name-part></tp:taxon-name>, <tp:taxon-name><tp:taxon-name-part taxon-name-part-type="suborder">Orthurethra</tp:taxon-name-part></tp:taxon-name>).</article-title><source>ZooKeys</source><volume>523</volume>: <fpage>31</fpage>–<lpage>64</lpage>. <ext-link xlink:href="10.3897/zookeys.523.6114" ext-link-type="doi" xlink:type="simple">https://doi.org/10.3897/zookeys.523.6114</ext-link></mixed-citation></ref><ref id="B41"><mixed-citation xmlns:xlink="http://www.w3.org/1999/xlink" xlink:type="simple"><person-group><name name-style="western"><surname>Páll-Gergely</surname><given-names>B</given-names></name><name name-style="western"><surname>Jochum</surname><given-names>A</given-names></name><name name-style="western"><surname>Asami</surname><given-names>T</given-names></name></person-group> (<year>2017</year>) <article-title>Three new species and a new genus of <tp:taxon-name><tp:taxon-name-part taxon-name-part-type="family">Hypselostomatidae</tp:taxon-name-part></tp:taxon-name> from Cong Troi Cave, Northern Vietnam (<tp:taxon-name><tp:taxon-name-part taxon-name-part-type="class">Gastropoda</tp:taxon-name-part></tp:taxon-name>: <tp:taxon-name><tp:taxon-name-part taxon-name-part-type="infraclass">Pulmonata</tp:taxon-name-part></tp:taxon-name>).</article-title><source>Acta Zoologica Academiae Scientiarum Hungaricae</source><volume>63</volume>(<issue>2</issue>): <fpage>143</fpage>–<lpage>157</lpage>. <ext-link xlink:href="10.17109/AZH.63.3.327.2017" ext-link-type="doi" xlink:type="simple">https://doi.org/10.17109/AZH.63.3.327.2017</ext-link></mixed-citation></ref></ref-list></tp:taxon-treatment>
