# Supplementary material for: ﻿Five times over: 42 new Angustopila species highlight Southeast Asia’s rich biodiversity (Gastropoda, Stylommatophora, Hypselostomatidae)
Source: Zookeys. 2023 Feb 13;1147:1–177. doi: 10.3897/zookeys.1147.93824 (PMC10297824; doi:10.3897/zookeys.1147.93824)
Supplement: XML Treatment for Angustopila halongensis [file zookeys.1147.93824-treatment4.xml]

<!DOCTYPE tp:taxon-treatment
  PUBLIC "-//TaxonX//DTD Taxonomic Treatment Publishing DTD v0 20100105//EN" "tax-treatment-NSO.dtd">
<tp:taxon-treatment xmlns:tp="http://www.plazi.org/taxpub"><tp:treatment-meta><kwd-group><label>Taxon classification</label><kwd>
                <named-content content-type="kingdom">Animalia</named-content>
              </kwd><kwd>
                <named-content content-type="order">Stylommatophora</named-content>
              </kwd><kwd>
                <named-content content-type="family">Gastrocoptidae</named-content>
              </kwd></kwd-group><mixed-citation publication-type="journal"><person-group><name><surname>Páll-Gergely</surname><given-names>Barna</given-names></name><name><surname>Hunyadi</surname><given-names>András</given-names></name><name><surname>Vermeulen</surname><given-names>Jaap J.</given-names></name><name><surname>Grego</surname><given-names>Jozef</given-names></name><name><surname>Sutcharit</surname><given-names>Chirasak</given-names></name><name><surname>Reischütz</surname><given-names>Alexander</given-names></name><name><surname>Dumrongrojwattana</surname><given-names>Pongrat</given-names></name><name><surname>Botta-Dukát</surname><given-names>Zoltán</given-names></name><name><surname>Örstan</surname><given-names>Aydin</given-names></name><name><surname>Fekete</surname><given-names>Judit</given-names></name><name><surname>Jochum</surname><given-names>Adrienne</given-names></name></person-group><article-title>﻿Five times over: 42 new <italic><tp:taxon-name><tp:taxon-name-part taxon-name-part-type="genus" reg="Angustopila">Angustopila</tp:taxon-name-part></tp:taxon-name></italic> species highlight Southeast Asia’s rich biodiversity (<tp:taxon-name><tp:taxon-name-part taxon-name-part-type="class">Gastropoda</tp:taxon-name-part></tp:taxon-name>, <tp:taxon-name><tp:taxon-name-part taxon-name-part-type="order">Stylommatophora</tp:taxon-name-part></tp:taxon-name>, <tp:taxon-name><tp:taxon-name-part taxon-name-part-type="family">Hypselostomatidae</tp:taxon-name-part></tp:taxon-name>)</article-title><source>Zookeys</source><day>13</day><month>02</month><year>2023</year><volume>1147</volume><fpage>1</fpage><lpage>177</lpage><pub-id pub-id-type="doi">10.3897/zookeys.1147.93824</pub-id></mixed-citation></tp:treatment-meta><tp:nomenclature><label>﻿</label><tp:taxon-name>
              <object-id xmlns:xlink="http://www.w3.org/1999/xlink" content-type="arpha" xlink:type="simple">55490C30-E4D9-59D4-8E06-9A75AACA7E6E</object-id>
              <tp:taxon-name-part taxon-name-part-type="genus" reg="Angustopila">Angustopila</tp:taxon-name-part>
              <tp:taxon-name-part taxon-name-part-type="species" reg="halongensis">halongensis</tp:taxon-name-part>
              <object-id xmlns:xlink="http://www.w3.org/1999/xlink" content-type="zoobank" xlink:type="simple">https://zoobank.org/A7460B3E-084C-4AE1-BABB-08875616D8FB</object-id>
            </tp:taxon-name><tp:taxon-authority>Páll-Gergely &amp; Vermeulen</tp:taxon-authority><tp:taxon-status xmlns:xlink="http://www.w3.org/1999/xlink" xlink:type="simple">sp. nov.</tp:taxon-status><xref ref-type="fig" rid="F15">Figs 15</xref><xref ref-type="fig" rid="F16">, 16</xref></tp:nomenclature><tp:treatment-sec sec-type="type material" id="SECID0EF4AK"><title>Type material.</title><p><bold><italic>Holotype</italic></bold>: Vietnam • 1 empty shell (H: 0.96 mm, D: 0.89 mm); Quang Ninh Province, Halong Bay, Cap La Cave, soil deposited through roof in pristine cave, vegetation outside cave tall and woody; <named-content xmlns:xlink="http://www.w3.org/1999/xlink" content-type="dwc:verbatimCoordinates" xlink:type="simple"><named-content content-type="geo-json" specific-use="{&#34;type&#34;:&#34;Point&#34;,&#34;coordinates&#34;:[107.225667,20.863167]}" id="NCID0ET4AK" xlink:type="simple">20°51.79'N, 107°13.54'E</named-content></named-content>; 7 Mar. 2018; J.J. Vermeulen &amp; K. Anker leg.; <named-content xmlns:xlink="http://www.w3.org/1999/xlink" content-type="dwc:institutional_code" xlink:title="Hungarian Natural History Museum" xlink:href="http://grbio.org/institution/hungarian-natural-history-museum" xlink:type="simple">HNHM</named-content> 103473.</p><p><bold><italic>Paratypes</italic></bold>: Vietnam • 1094 shells; same data as for the holotype; <abbrev xmlns:xlink="http://www.w3.org/1999/xlink" xlink:title="Private collection of Jaap Vermeulen" id="ABBRID0EH5AK" xlink:type="simple">JJV</abbrev> 17631 • 10 shells; same data as for the holotype; coll. <abbrev xmlns:xlink="http://www.w3.org/1999/xlink" xlink:title="Collection András Hunyadi" id="ABBRID0EL5AK" xlink:type="simple">HA</abbrev> • 33 shells; Quang Ninh Province, Halong Bay area, Dao Bo Hon, Song Sot Cave, drift material washed together over sinkhole in cave; <named-content xmlns:xlink="http://www.w3.org/1999/xlink" content-type="dwc:verbatimCoordinates" xlink:type="simple"><named-content content-type="geo-json" specific-use="{&#34;type&#34;:&#34;Point&#34;,&#34;coordinates&#34;:[107.094500,20.847167]}" id="NCID0ES5AK" xlink:type="simple">20°50.83'N, 107°05.67'E</named-content></named-content>; 2 Oct. 1998; J.J. Vermeulen &amp; A.J. Whitten leg.; <abbrev xmlns:xlink="http://www.w3.org/1999/xlink" xlink:title="Private collection of Jaap Vermeulen" id="ABBRID0EX5AK" xlink:type="simple">JJV</abbrev> 6263 • 3 shells; Quang Ninh Province, Halong-Campha area, limestone hill S of Halong, mainly regrowth and bamboo thickets; <named-content xmlns:xlink="http://www.w3.org/1999/xlink" content-type="dwc:verbatimCoordinates" xlink:type="simple"><named-content content-type="geo-json" specific-use="{&#34;type&#34;:&#34;Point&#34;,&#34;coordinates&#34;:[107.078667,20.950000]}" id="NCID0E55AK" xlink:type="simple">20°57.00'N, 107°04.72'E</named-content></named-content>; 28 Sep. 1998; J.J. Vermeulen &amp; A.J. Whitten leg.; <abbrev xmlns:xlink="http://www.w3.org/1999/xlink" xlink:title="Private collection of Jaap Vermeulen" id="ABBRID0ED6AK" xlink:type="simple">JJV</abbrev> 6246 • 2 shells; Quang Ninh Province, Halong Bay area, unnamed small island east of Cong Do Island, sparsely-vegetated limestone rocks; <named-content xmlns:xlink="http://www.w3.org/1999/xlink" content-type="dwc:verbatimCoordinates" xlink:type="simple"><named-content content-type="geo-json" specific-use="{&#34;type&#34;:&#34;Point&#34;,&#34;coordinates&#34;:[107.219833,20.864000]}" id="NCID0EK6AK" xlink:type="simple">20°51.84'N, 107°13.19'E</named-content></named-content>; 4 Oct. 1998; J.J. Vermeulen &amp; A.J. Whitten leg.; <abbrev xmlns:xlink="http://www.w3.org/1999/xlink" xlink:title="Private collection of Jaap Vermeulen" id="ABBRID0EP6AK" xlink:type="simple">JJV</abbrev> 6249 • 2 shells; Haiphong Province, Cat Ba Island, Cave Qua Vang, inside cave, large, ecologically intact active cave with speleothems; <named-content xmlns:xlink="http://www.w3.org/1999/xlink" content-type="dwc:verbatimCoordinates" xlink:type="simple"><named-content content-type="geo-json" specific-use="{&#34;type&#34;:&#34;Point&#34;,&#34;coordinates&#34;:[107.077333,20.810667]}" id="NCID0EW6AK" xlink:type="simple">20°48.64'N, 107°04.64'E</named-content></named-content>; 60 m a.s.l.; 6 Jun. 2017; <abbrev xmlns:xlink="http://www.w3.org/1999/xlink" xlink:title="Private collection of Jaap Vermeulen" id="ABBRID0E26AK" xlink:type="simple">JJV</abbrev> 16611 • 1 shell; Haiphong Province, Cat Ba Island, Cave Qua Vang, around cave entrance, rocky limestone slope with low, mature forest; <named-content xmlns:xlink="http://www.w3.org/1999/xlink" content-type="dwc:verbatimCoordinates" xlink:type="simple"><named-content content-type="geo-json" specific-use="{&#34;type&#34;:&#34;Point&#34;,&#34;coordinates&#34;:[107.077333,20.810667]}" id="NCID0ECABK" xlink:type="simple">20°48.64'N, 107°04.64'E</named-content></named-content>; 100 m a.s.l.; 6 Jun. 2017; J.J. Vermeulen &amp; K. Anker leg.; <abbrev xmlns:xlink="http://www.w3.org/1999/xlink" xlink:title="Private collection of Jaap Vermeulen" id="ABBRID0EHABK" xlink:type="simple">JJV</abbrev> 16612 • 3 shells (one of them is figured); Haiphong Province, Cat Ba Island, lake Ao Ek, high and damp primary forest (locality code: Vietnam 06); <named-content xmlns:xlink="http://www.w3.org/1999/xlink" content-type="dwc:verbatimCoordinates" xlink:type="simple"><named-content content-type="geo-json" specific-use="{&#34;type&#34;:&#34;Point&#34;,&#34;coordinates&#34;:[107.022167,20.800833]}" id="NCID0EOABK" xlink:type="simple">20°48.05'N, 107°01.33'E</named-content></named-content>; 26 Sep. 1998; W.J.M. Maassen leg.; <abbrev xmlns:xlink="http://www.w3.org/1999/xlink" content-type="institution" xlink:title="National Museum of Natural History Naturalis" id="ABBRID0ETABK" xlink:type="simple">RMNH</abbrev>.5006719 • 3 shells; Haiphong Province, Cat Ba Island, Cave Trung Trang, around cave entrance, steep limestone cliffs with vegetated ledges; <named-content xmlns:xlink="http://www.w3.org/1999/xlink" content-type="dwc:verbatimCoordinates" xlink:type="simple"><named-content content-type="geo-json" specific-use="{&#34;type&#34;:&#34;Point&#34;,&#34;coordinates&#34;:[106.997333,20.788333]}" id="NCID0E2ABK" xlink:type="simple">20°47.30'N, 106°59.84'E</named-content></named-content>; 50 m a.s.l.; 6 Jun. 2017; J.J. Vermeulen &amp; K. Anker leg.; <abbrev xmlns:xlink="http://www.w3.org/1999/xlink" xlink:title="Private collection of Jaap Vermeulen" id="ABBRID0EABBK" xlink:type="simple">JJV</abbrev> 16617 • 193 adult + 2 <abbrev xmlns:xlink="http://www.w3.org/1999/xlink" xlink:title="juvenile/broken shells" id="ABBRID0EEBBK" xlink:type="simple">j/b</abbrev> shells; Haiphong Province, Cat Ba Island, Cave Minh Chou, inside cave, cave with freshwater stream flowing into the sea, much disturbed by water extraction and concrete paths; <named-content xmlns:xlink="http://www.w3.org/1999/xlink" content-type="dwc:verbatimCoordinates" xlink:type="simple"><named-content content-type="geo-json" specific-use="{&#34;type&#34;:&#34;Point&#34;,&#34;coordinates&#34;:[107.012500,20.753500]}" id="NCID0ELBBK" xlink:type="simple">20°45.21'N, 107°0.75'E</named-content></named-content>; 50 m a.s.l.; 5 Jun. 2017; J.J. Vermeulen &amp; K. Anker leg.; <abbrev xmlns:xlink="http://www.w3.org/1999/xlink" xlink:title="Private collection of Jaap Vermeulen" id="ABBRID0EQBBK" xlink:type="simple">JJV</abbrev> 16610 • 1 shell; Quang Ninh Province, Halong Bay area, Hang Tai Island, southern end, beach drift sample; <named-content xmlns:xlink="http://www.w3.org/1999/xlink" content-type="dwc:verbatimCoordinates" xlink:type="simple"><named-content content-type="geo-json" specific-use="{&#34;type&#34;:&#34;Point&#34;,&#34;coordinates&#34;:[107.129500,20.770667]}" id="NCID0EXBBK" xlink:type="simple">20°46.24'N, 107°07.77'E</named-content></named-content>; 4 Oct. 1998; J.J. Vermeulen &amp; A.J. Whitten leg.; <abbrev xmlns:xlink="http://www.w3.org/1999/xlink" xlink:title="Private collection of Jaap Vermeulen" id="ABBRID0E3BBK" xlink:type="simple">JJV</abbrev> 6250.</p></tp:treatment-sec><tp:treatment-sec sec-type="diagnosis" id="SECID0EACBK"><title>Diagnosis.</title><p>A small to medium-sized, conical, or concave-conical species of variable shell height with a relatively large, ovate-oblong, toothless aperture, and strong spiral striation.</p></tp:treatment-sec><tp:treatment-sec sec-type="description" id="SECID0EFCBK"><title>Description.</title><p>Shell small to medium-sized for the genus, higher than wide or very rarely wider than high; pale grey, conical or rarely concave-conical with regularly increasing whorls (sometimes except for the last one), shell height variable, last whorl widest from standard apertural view; protoconch consists of 1.5 whorls, with strong spiral striae; teleoconch with some fine, weak, irregular radial growth lines and much stronger, elevated, irregularly spaced spiral striae of variable density (ca. 16–20 on body whorl in standard apertural view); whorls 4–4.5, rounded; aperture moderately oblique to shell axis from lateral view; umbilicus relatively narrow; aperture relatively wide, ovate-oblong with straight parietal part; peristome expanded, not reflected; parietal callus not detached from penultimate whorl; aperture toothless.</p></tp:treatment-sec><tp:treatment-sec sec-type="description" id="SECID0EKCBK"><title>Measurements (in mm).</title><p>H = 0.79–0.94, D = 0.81–0.95, H/D*100 = 98.8–120.7 (<italic>n</italic> = 12), <abbrev xmlns:xlink="http://www.w3.org/1999/xlink" xlink:title="Relative umbilical diameter" id="ABBRID0ESCBK" xlink:type="simple">RUD</abbrev> = 21.0–25.6 (<italic>n</italic> = 5).</p></tp:treatment-sec><tp:treatment-sec sec-type="Differential diagnosis" id="SECID0EYCBK"><title>Differential diagnosis.</title><p>Similar to <italic><tp:taxon-name><tp:taxon-name-part taxon-name-part-type="genus" reg="Angustopila">A.</tp:taxon-name-part><tp:taxon-name-part taxon-name-part-type="species" reg="elevata">elevata</tp:taxon-name-part></tp:taxon-name></italic>, but has a comparatively larger aperture and more regular conical shell shape and denser spiral striation on the body whorl. <italic><tp:taxon-name><tp:taxon-name-part taxon-name-part-type="genus" reg="Angustopila">Angustopila</tp:taxon-name-part><tp:taxon-name-part taxon-name-part-type="species" reg="werneri">werneri</tp:taxon-name-part></tp:taxon-name></italic> sp. nov. is larger with narrower aperture and wider umbilicus.</p></tp:treatment-sec><tp:treatment-sec sec-type="etymology" id="SECID0EUDBK"><title>Etymology.</title><p>The specific epithet refers to the wide distribution of this new species in the Halong Bay Area, northern Vietnam.</p></tp:treatment-sec><tp:treatment-sec sec-type="distribution" id="SECID0EZDBK"><title>Distribution.</title><p>This species is known only from the Halong Bay Area, Vietnam (Fig. <xref ref-type="fig" rid="F17">17</xref>).</p><fig id="F15" position="float" orientation="portrait"><object-id xmlns:xlink="http://www.w3.org/1999/xlink" content-type="doi" xlink:type="simple">10.3897/zookeys.1147.93824.figure15</object-id><object-id xmlns:xlink="http://www.w3.org/1999/xlink" content-type="arpha" xlink:type="simple">5D781292-C298-5509-AB8A-79CFE8248547</object-id><label>Figure 15.</label><caption><p><italic><tp:taxon-name><tp:taxon-name-part taxon-name-part-type="genus" reg="Angustopila">Angustopila</tp:taxon-name-part><tp:taxon-name-part taxon-name-part-type="species" reg="halongensis">halongensis</tp:taxon-name-part></tp:taxon-name></italic> Páll-Gergely &amp; Vermeulen, sp. nov., (holotype, <named-content xmlns:xlink="http://www.w3.org/1999/xlink" content-type="dwc:institutional_code" xlink:title="Hungarian Natural History Museum" xlink:href="http://grbio.org/institution/hungarian-natural-history-museum" xlink:type="simple">HNHM</named-content> 103473). Apertural (<bold>A</bold>), lateral (<bold>B</bold>), ventral (<bold>C</bold>) and apical (<bold>D</bold>) sides of the shell; sculpture on the protoconch (<bold>E</bold>), ventral (<bold>F</bold>) and frontal (<bold>G</bold>) surface of the body whorl.</p></caption><graphic xmlns:xlink="http://www.w3.org/1999/xlink" xlink:href="zookeys-1147-001_article-93824__-g015.jpg" position="float" orientation="portrait" xlink:type="simple" id="oo_808824.jpg"><uri content-type="original_file" xlink:type="simple">https://binary.pensoft.net/fig/808824</uri></graphic></fig><fig id="F16" position="float" orientation="portrait"><object-id xmlns:xlink="http://www.w3.org/1999/xlink" content-type="doi" xlink:type="simple">10.3897/zookeys.1147.93824.figure16</object-id><object-id xmlns:xlink="http://www.w3.org/1999/xlink" content-type="arpha" xlink:type="simple">236515E0-FBCB-562E-B29B-989EC46E6A7A</object-id><label>Figure 16.</label><caption><p>Variability of <italic><tp:taxon-name><tp:taxon-name-part taxon-name-part-type="genus" reg="Angustopila">Angustopila</tp:taxon-name-part><tp:taxon-name-part taxon-name-part-type="species" reg="halongensis">halongensis</tp:taxon-name-part></tp:taxon-name></italic> Páll-Gergely &amp; Vermeulen, sp. nov., (<abbrev xmlns:xlink="http://www.w3.org/1999/xlink" xlink:title="Private collection of Jaap Vermeulen" id="ABBRID0EEGBK" xlink:type="simple">JJV</abbrev> 17631) <bold>A</bold> holotype <bold>B–D</bold> paratypes.</p></caption><graphic xmlns:xlink="http://www.w3.org/1999/xlink" xlink:href="zookeys-1147-001_article-93824__-g016.jpg" position="float" orientation="portrait" xlink:type="simple" id="oo_808825.jpg"><uri content-type="original_file" xlink:type="simple">https://binary.pensoft.net/fig/808825</uri></graphic></fig><fig id="F17" position="float" orientation="portrait"><object-id xmlns:xlink="http://www.w3.org/1999/xlink" content-type="doi" xlink:type="simple">10.3897/zookeys.1147.93824.figure17</object-id><object-id xmlns:xlink="http://www.w3.org/1999/xlink" content-type="arpha" xlink:type="simple">5175B4FB-B993-5C1D-8E91-917938323D9B</object-id><label>Figure 17.</label><caption><p>Distribution of <italic><tp:taxon-name><tp:taxon-name-part taxon-name-part-type="genus" reg="Angustopila">Angustopila</tp:taxon-name-part><tp:taxon-name-part taxon-name-part-type="species" reg="halongensis">halongensis</tp:taxon-name-part></tp:taxon-name></italic> Páll-Gergely &amp; Vermeulen, sp. nov.</p></caption><graphic xmlns:xlink="http://www.w3.org/1999/xlink" xlink:href="zookeys-1147-001_article-93824__-g017.jpg" position="float" orientation="portrait" xlink:type="simple" id="oo_808826.jpg"><uri content-type="original_file" xlink:type="simple">https://binary.pensoft.net/fig/808826</uri></graphic></fig></tp:treatment-sec></tp:taxon-treatment>
