# Supplementary material for: ﻿Five times over: 42 new Angustopila species highlight Southeast Asia’s rich biodiversity (Gastropoda, Stylommatophora, Hypselostomatidae)
Source: Zookeys. 2023 Feb 13;1147:1–177. doi: 10.3897/zookeys.1147.93824 (PMC10297824; doi:10.3897/zookeys.1147.93824)
Supplement: XML Treatment for Angustopila milium [file zookeys.1147.93824-treatment5.xml]

<!DOCTYPE tp:taxon-treatment
  PUBLIC "-//TaxonX//DTD Taxonomic Treatment Publishing DTD v0 20100105//EN" "tax-treatment-NSO.dtd">
<tp:taxon-treatment xmlns:tp="http://www.plazi.org/taxpub"><tp:treatment-meta><kwd-group><label>Taxon classification</label><kwd>
                <named-content content-type="kingdom">Animalia</named-content>
              </kwd><kwd>
                <named-content content-type="order">Stylommatophora</named-content>
              </kwd><kwd>
                <named-content content-type="family">Gastrocoptidae</named-content>
              </kwd></kwd-group><mixed-citation publication-type="journal"><person-group><name><surname>Páll-Gergely</surname><given-names>Barna</given-names></name><name><surname>Hunyadi</surname><given-names>András</given-names></name><name><surname>Vermeulen</surname><given-names>Jaap J.</given-names></name><name><surname>Grego</surname><given-names>Jozef</given-names></name><name><surname>Sutcharit</surname><given-names>Chirasak</given-names></name><name><surname>Reischütz</surname><given-names>Alexander</given-names></name><name><surname>Dumrongrojwattana</surname><given-names>Pongrat</given-names></name><name><surname>Botta-Dukát</surname><given-names>Zoltán</given-names></name><name><surname>Örstan</surname><given-names>Aydin</given-names></name><name><surname>Fekete</surname><given-names>Judit</given-names></name><name><surname>Jochum</surname><given-names>Adrienne</given-names></name></person-group><article-title>﻿Five times over: 42 new <italic><tp:taxon-name><tp:taxon-name-part taxon-name-part-type="genus" reg="Angustopila">Angustopila</tp:taxon-name-part></tp:taxon-name></italic> species highlight Southeast Asia’s rich biodiversity (<tp:taxon-name><tp:taxon-name-part taxon-name-part-type="class">Gastropoda</tp:taxon-name-part></tp:taxon-name>, <tp:taxon-name><tp:taxon-name-part taxon-name-part-type="order">Stylommatophora</tp:taxon-name-part></tp:taxon-name>, <tp:taxon-name><tp:taxon-name-part taxon-name-part-type="family">Hypselostomatidae</tp:taxon-name-part></tp:taxon-name>)</article-title><source>Zookeys</source><day>13</day><month>02</month><year>2023</year><volume>1147</volume><fpage>1</fpage><lpage>177</lpage><pub-id pub-id-type="doi">10.3897/zookeys.1147.93824</pub-id></mixed-citation></tp:treatment-meta><tp:nomenclature><label>﻿</label><tp:taxon-name>
              <object-id xmlns:xlink="http://www.w3.org/1999/xlink" content-type="arpha" xlink:type="simple">BC250699-DFE3-5C0F-91BA-34416297D0DC</object-id>
              <tp:taxon-name-part taxon-name-part-type="genus" reg="Angustopila">Angustopila</tp:taxon-name-part>
              <tp:taxon-name-part taxon-name-part-type="species" reg="milium">milium</tp:taxon-name-part>
            </tp:taxon-name><tp:taxon-authority>(Benson, 1853)</tp:taxon-authority><xref ref-type="fig" rid="F18">Fig. 18</xref><tp:nomenclature-citation-list><tp:nomenclature-citation><tp:taxon-name>
                  <tp:taxon-name-part taxon-name-part-type="genus" reg="Cyclostoma"/>
                </tp:taxon-name><comment><tp:taxon-name><tp:taxon-name-part taxon-name-part-type="genus" reg="Cyclostoma">Cyclostoma</tp:taxon-name-part></tp:taxon-name> Milium Benson, 1853: 285. </comment></tp:nomenclature-citation><tp:nomenclature-citation><tp:taxon-name>
                  <tp:taxon-name-part taxon-name-part-type="genus" reg="Hydrocena">Hydrocena</tp:taxon-name-part>
                  <tp:taxon-name-part taxon-name-part-type="species" reg="milium">milium</tp:taxon-name-part>
                </tp:taxon-name><comment>— W.T. <xref ref-type="bibr" rid="B6">Blanford 1864</xref>: 464. (perhaps <tp:taxon-name><tp:taxon-name-part taxon-name-part-type="genus" reg="Georissa">Georissa</tp:taxon-name-part></tp:taxon-name>); <xref ref-type="bibr" rid="B21">Godwin-Austen 1872</xref>: 515, pl. 30, fig. 3.</comment></tp:nomenclature-citation><tp:nomenclature-citation><tp:taxon-name>
                  <tp:taxon-name-part taxon-name-part-type="genus" reg="Cyathopoma">Cyathopoma</tp:taxon-name-part>
                  <tp:taxon-name-part taxon-name-part-type="species" reg="milium">milium</tp:taxon-name-part>
                </tp:taxon-name><comment>— W.T. <xref ref-type="bibr" rid="B7">Blanford 1869</xref>: 178.</comment></tp:nomenclature-citation><tp:nomenclature-citation><tp:taxon-name>
                  <tp:taxon-name-part taxon-name-part-type="genus" reg="Georissa">Georissa</tp:taxon-name-part>
                  <tp:taxon-name-part taxon-name-part-type="species" reg="milium">milium</tp:taxon-name-part>
                </tp:taxon-name><comment>— <xref ref-type="bibr" rid="B48">Pfeiffer 1875–1876</xref>: 292.</comment></tp:nomenclature-citation><tp:nomenclature-citation><tp:taxon-name>
                  <tp:taxon-name-part taxon-name-part-type="genus" reg="Acmella">Acmella</tp:taxon-name-part>
                  <tp:taxon-name-part taxon-name-part-type="species" reg="milium">milium</tp:taxon-name-part>
                </tp:taxon-name><comment>— <xref ref-type="bibr" rid="B24">Gude 1921</xref>: 362; <xref ref-type="bibr" rid="B53">Ramakrishna et al. 2010</xref>: 111.</comment></tp:nomenclature-citation><tp:nomenclature-citation><tp:taxon-name>
                  <tp:taxon-name-part taxon-name-part-type="genus" reg="Angustopila">Angustopila</tp:taxon-name-part>
                  <tp:taxon-name-part taxon-name-part-type="species" reg="milium">milium</tp:taxon-name-part>
                </tp:taxon-name><comment>— <xref ref-type="bibr" rid="B15">Das et al. 2021</xref>: 329; <xref ref-type="bibr" rid="B51">Preece et al. 2022</xref>: 154, fig. 70A.</comment></tp:nomenclature-citation></tp:nomenclature-citation-list></tp:nomenclature><tp:treatment-sec sec-type="type locality" id="SECID0EEMBK"><title>Type locality.</title><p>“in muscis arborum ad Musmai, prope Cherra-poonjee” (India, Meghalaya, Cherrapunji, approximate GPS coordinates: <named-content xmlns:xlink="http://www.w3.org/1999/xlink" content-type="dwc:verbatimCoordinates" xlink:type="simple"><named-content content-type="geo-json" specific-use="{&#34;type&#34;:&#34;Point&#34;,&#34;coordinates&#34;:[91.733333,25.276667]}" id="NCID0ENMBK" xlink:type="simple">25°16.6'N, 91°44'E</named-content></named-content>).</p></tp:treatment-sec><tp:treatment-sec sec-type="material" id="SECID0ESMBK"><title>Material examined.</title><p>One syntype, possibly holotype, with no locality data (<abbrev xmlns:xlink="http://www.w3.org/1999/xlink" content-type="institution" xlink:title="University Museum of Zoology" id="ABBRID0EYMBK" xlink:type="simple">UMZC</abbrev> I.103805). An old label in unknown handwriting reads “<italic><tp:taxon-name><tp:taxon-name-part taxon-name-part-type="genus" reg="Hydrocena">Hydrocena</tp:taxon-name-part><tp:taxon-name-part taxon-name-part-type="species" reg="milium">milium</tp:taxon-name-part></tp:taxon-name></italic> Bs.” and on the reverse side: “original shell described”.</p></tp:treatment-sec><tp:treatment-sec sec-type="distribution" id="SECID0EINBK"><title>Distribution.</title><p>Known from a single shell only (Fig. <xref ref-type="fig" rid="F19">19</xref>).</p><fig id="F18" position="float" orientation="portrait"><object-id xmlns:xlink="http://www.w3.org/1999/xlink" content-type="doi" xlink:type="simple">10.3897/zookeys.1147.93824.figure18</object-id><object-id xmlns:xlink="http://www.w3.org/1999/xlink" content-type="arpha" xlink:type="simple">96C086C8-EC23-5F67-8A00-75DF4168A809</object-id><label>Figure 18.</label><caption><p><italic><tp:taxon-name><tp:taxon-name-part taxon-name-part-type="genus" reg="Angustopila">Angustopila</tp:taxon-name-part><tp:taxon-name-part taxon-name-part-type="species" reg="milium">milium</tp:taxon-name-part></tp:taxon-name></italic> (Benson, 1853) (syntype, <abbrev xmlns:xlink="http://www.w3.org/1999/xlink" content-type="institution" xlink:title="University Museum of Zoology" id="ABBRID0EFOBK" xlink:type="simple">UMZC</abbrev> I.103805). Photos: H. Taylor (<abbrev xmlns:xlink="http://www.w3.org/1999/xlink" content-type="institution" xlink:title="The Natural History Museum" id="ABBRID0EKOBK" xlink:type="simple">NHM</abbrev>). Scale bar 1 mm.</p></caption><graphic xmlns:xlink="http://www.w3.org/1999/xlink" xlink:href="zookeys-1147-001_article-93824__-g018.jpg" position="float" orientation="portrait" xlink:type="simple" id="oo_808827.jpg"><uri content-type="original_file" xlink:type="simple">https://binary.pensoft.net/fig/808827</uri></graphic></fig><fig id="F19" position="float" orientation="portrait"><object-id xmlns:xlink="http://www.w3.org/1999/xlink" content-type="doi" xlink:type="simple">10.3897/zookeys.1147.93824.figure19</object-id><object-id xmlns:xlink="http://www.w3.org/1999/xlink" content-type="arpha" xlink:type="simple">E2EAB3C7-58A9-5529-8C8F-18A60494D268</object-id><label>Figure 19.</label><caption><p>Distribution of <italic><tp:taxon-name><tp:taxon-name-part taxon-name-part-type="genus" reg="Angustopila">Angustopila</tp:taxon-name-part></tp:taxon-name></italic> species.</p></caption><graphic xmlns:xlink="http://www.w3.org/1999/xlink" xlink:href="zookeys-1147-001_article-93824__-g019.jpg" position="float" orientation="portrait" xlink:type="simple" id="oo_808828.jpg"><uri content-type="original_file" xlink:type="simple">https://binary.pensoft.net/fig/808828</uri></graphic></fig></tp:treatment-sec><tp:treatment-sec sec-type="remarks" id="SECID0EIPBK"><title>Remarks.</title><p><italic><tp:taxon-name><tp:taxon-name-part taxon-name-part-type="genus" reg="Angustopila">Angustopila</tp:taxon-name-part><tp:taxon-name-part taxon-name-part-type="species" reg="milium">milium</tp:taxon-name-part></tp:taxon-name></italic> was described as a <italic><tp:taxon-name><tp:taxon-name-part taxon-name-part-type="genus" reg="Cyclostoma">Cyclostoma</tp:taxon-name-part></tp:taxon-name></italic> (caenogastropod) species. Even <xref ref-type="bibr" rid="B21">Godwin-Austen (1872)</xref> was convinced that this was an operculate species when he examined Benson’s type specimens. <xref ref-type="bibr" rid="B23">Gude (1914)</xref> considered it as juvenile <italic><tp:taxon-name><tp:taxon-name-part taxon-name-part-type="genus" reg="Boysidia">Boysidia</tp:taxon-name-part><tp:taxon-name-part taxon-name-part-type="species" reg="plicidens">plicidens</tp:taxon-name-part></tp:taxon-name></italic>. However, the combination of the shell characters (small, conical shell, narrow, deep umbilicus, toothless, subcircular aperture, expanded aperture, sparsely arranged spiral striae) indicates that this species represents an adult hypselostomatid, which undoubtedly fits to the genus <italic><tp:taxon-name><tp:taxon-name-part taxon-name-part-type="genus" reg="Angustopila">Angustopila</tp:taxon-name-part></tp:taxon-name></italic>, significantly extending the genus distribution.</p><p>Here, we do not present a formal redescription because the type specimens could not be examined by SEM, and therefore, some important details cannot be seen. However, due to the large geographic distance between <italic><tp:taxon-name><tp:taxon-name-part taxon-name-part-type="genus" reg="Angustopila">A.</tp:taxon-name-part><tp:taxon-name-part taxon-name-part-type="species" reg="milium">milium</tp:taxon-name-part></tp:taxon-name></italic> and other species discussed herein, it is highly unlikely that <italic><tp:taxon-name><tp:taxon-name-part taxon-name-part-type="genus" reg="Angustopila">A.</tp:taxon-name-part><tp:taxon-name-part taxon-name-part-type="species" reg="milium">milium</tp:taxon-name-part></tp:taxon-name></italic> would be conspecific with any of them.</p></tp:treatment-sec><ref-list><ref id="B6"><mixed-citation xmlns:xlink="http://www.w3.org/1999/xlink" xlink:type="simple"><person-group><name name-style="western"><surname>Blanford</surname><given-names>WT</given-names></name></person-group> (<year>1864</year>) On the classification of the <tp:taxon-name><tp:taxon-name-part taxon-name-part-type="superfamily">Cyclostomacea</tp:taxon-name-part></tp:taxon-name> of Eastern Asia. Annals and Magazine of Natural History, Ser. 3, 13(78): 441–465. <ext-link xlink:href="10.1080/00222936408681635" ext-link-type="doi" xlink:type="simple">https://doi.org/10.1080/00222936408681635</ext-link></mixed-citation></ref><ref id="B21"><mixed-citation xmlns:xlink="http://www.w3.org/1999/xlink" xlink:type="simple"><person-group><name name-style="western"><surname>Godwin-Austen</surname><given-names>HH</given-names></name></person-group> (<year>1872</year>) <article-title>Descriptions of new land and freshwater shells from the Khasi, North Kachar, and Naga Hills, N. E. Bengal.</article-title><source>Proceedings of the Zoological Society of London</source><volume>1872</volume>: <fpage>514</fpage>–<lpage>518</lpage>.</mixed-citation></ref><ref id="B7"><mixed-citation xmlns:xlink="http://www.w3.org/1999/xlink" xlink:type="simple"><person-group><name name-style="western"><surname>Blanford</surname><given-names>WT</given-names></name></person-group> (<year>1869</year>) On the Animal and Operculum of <italic><tp:taxon-name><tp:taxon-name-part taxon-name-part-type="genus">Georissa</tp:taxon-name-part></tp:taxon-name></italic>, W. Blanf., and on its relations to <italic><tp:taxon-name><tp:taxon-name-part taxon-name-part-type="genus">Hydrocena</tp:taxon-name-part></tp:taxon-name></italic>, Parreyss; with a Note on <italic><tp:taxon-name><tp:taxon-name-part taxon-name-part-type="genus">Hydrocena</tp:taxon-name-part><tp:taxon-name-part taxon-name-part-type="species">tersa</tp:taxon-name-part></tp:taxon-name></italic>, Bens., and <italic><tp:taxon-name><tp:taxon-name-part taxon-name-part-type="genus">H.</tp:taxon-name-part><tp:taxon-name-part taxon-name-part-type="species">milium</tp:taxon-name-part></tp:taxon-name></italic>, Bens. The Annals and Magazine of Natural History, Ser. 2, 11(15): 173–179. <ext-link xlink:href="10.1080/00222936908695914" ext-link-type="doi" xlink:type="simple">https://doi.org/10.1080/00222936908695914</ext-link></mixed-citation></ref><ref id="B48"><mixed-citation xmlns:xlink="http://www.w3.org/1999/xlink" xlink:type="simple"><person-group><name name-style="western"><surname>Pfeiffer</surname><given-names>L</given-names></name></person-group> (<year>1875–1876</year>) <source>Monographia Pneumonopomorum viventium, accedente fossilium enumeratione. Supplementum tertium, monographiae Auriculaceorum parte secunda auctum. (1): 1–240 [1875]; (2): 241–479, i–x [1876]. Th.</source><publisher-name>Fischer</publisher-name>, <publisher-loc>Cassellis</publisher-loc>, <size units="page">479 pp</size>.</mixed-citation></ref><ref id="B24"><mixed-citation xmlns:xlink="http://www.w3.org/1999/xlink" xlink:type="simple"><person-group><name name-style="western"><surname>Gude</surname><given-names>GK</given-names></name></person-group> (<year>1921</year>) <source>The Fauna of British India including Ceylon and Burma: <tp:taxon-name><tp:taxon-name-part taxon-name-part-type="phylum">Mollusca</tp:taxon-name-part></tp:taxon-name> III. Land Operculates (<tp:taxon-name><tp:taxon-name-part taxon-name-part-type="family">Cyclophoridae</tp:taxon-name-part></tp:taxon-name>, <tp:taxon-name><tp:taxon-name-part taxon-name-part-type="family">Truncatellidae</tp:taxon-name-part></tp:taxon-name>, <tp:taxon-name><tp:taxon-name-part taxon-name-part-type="family">Assimineidae</tp:taxon-name-part></tp:taxon-name>, <tp:taxon-name><tp:taxon-name-part taxon-name-part-type="family">Helicinidae</tp:taxon-name-part></tp:taxon-name>).</source><publisher-name>Taylor and Francis</publisher-name>, <publisher-loc>London</publisher-loc>, <size units="page">386 pp</size>.</mixed-citation></ref><ref id="B53"><mixed-citation xmlns:xlink="http://www.w3.org/1999/xlink" xlink:type="simple"><person-group><name name-style="western"><surname>Ramakrishna</surname></name><name name-style="western"><surname>Mitra</surname><given-names>SC</given-names></name><name name-style="western"><surname>Dey</surname><given-names>A</given-names></name></person-group> (<year>2010</year>) <source>Annotated checklist of Indian land molluscs.</source><publisher-name>Zoological Survey of India</publisher-name>, <publisher-loc>Kolkata</publisher-loc>, <size units="page">359 pp</size>.</mixed-citation></ref><ref id="B15"><mixed-citation xmlns:xlink="http://www.w3.org/1999/xlink" xlink:type="simple"><person-group><name name-style="western"><surname>Das</surname><given-names>NK</given-names></name><name name-style="western"><surname>Páll-Gergely</surname><given-names>B</given-names></name><name name-style="western"><surname>Naggs</surname><given-names>F</given-names></name><name name-style="western"><surname>Preece</surname><given-names>RC</given-names></name><name name-style="western"><surname>White</surname><given-names>TS</given-names></name><name name-style="western"><surname>Aravind</surname><given-names>NA</given-names></name></person-group> (<year>2021</year>) <article-title>Redescription of <italic><tp:taxon-name><tp:taxon-name-part taxon-name-part-type="genus">Acmella</tp:taxon-name-part><tp:taxon-name-part taxon-name-part-type="species">tersa</tp:taxon-name-part></tp:taxon-name></italic> (Benson, 1853), the type species of <tp:taxon-name><tp:taxon-name-part taxon-name-part-type="genus">Acmella</tp:taxon-name-part></tp:taxon-name> W.T Blanford, 1869 (<tp:taxon-name><tp:taxon-name-part taxon-name-part-type="class">Gastropoda</tp:taxon-name-part></tp:taxon-name>: <tp:taxon-name><tp:taxon-name-part taxon-name-part-type="family">Assimineidae</tp:taxon-name-part></tp:taxon-name>) from Meghalaya, Northeast India.</article-title><source>Molluscan Research</source><volume>41</volume>(<issue>4</issue>): <fpage>324</fpage>–<lpage>331</lpage>. <ext-link xlink:href="10.1080/13235818.2021.1991255" ext-link-type="doi" xlink:type="simple">https://doi.org/10.1080/13235818.2021.1991255</ext-link></mixed-citation></ref><ref id="B51"><mixed-citation xmlns:xlink="http://www.w3.org/1999/xlink" xlink:type="simple"><person-group><name name-style="western"><surname>Preece</surname><given-names>RC</given-names></name><name name-style="western"><surname>White</surname><given-names>TS</given-names></name><name name-style="western"><surname>Raheem</surname><given-names>DC</given-names></name><name name-style="western"><surname>Ketchum</surname><given-names>H</given-names></name><name name-style="western"><surname>Ablett</surname><given-names>J</given-names></name><name name-style="western"><surname>Taylor</surname><given-names>H</given-names></name><name name-style="western"><surname>Webb</surname><given-names>K</given-names></name><name name-style="western"><surname>Naggs</surname><given-names>F</given-names></name></person-group> (<year>2022</year>) William Benson and the golden age of malacology in British India: Biography, illustrated catalogue and evaluation of his molluscan types. Tropical Natural History. No. 6: Supplement: 1–434.</mixed-citation></ref><ref id="B23"><mixed-citation xmlns:xlink="http://www.w3.org/1999/xlink" xlink:type="simple"><person-group><name name-style="western"><surname>Gude</surname><given-names>GK</given-names></name></person-group> (<year>1914</year>) <tp:taxon-name><tp:taxon-name-part taxon-name-part-type="phylum">Mollusca</tp:taxon-name-part></tp:taxon-name>-II. <tp:taxon-name><tp:taxon-name-part taxon-name-part-type="family">Trochomorphidae</tp:taxon-name-part></tp:taxon-name>-<tp:taxon-name><tp:taxon-name-part taxon-name-part-type="family">Janellidae</tp:taxon-name-part></tp:taxon-name>. In: Shipley AE, Marshall GAK (Eds) The Fauna of British India, including Ceylon and Burma. Taylor &amp; Francis, London, [XII +] 520 pp. <ext-link xlink:href="10.5962/bhl.title.12891" ext-link-type="doi" xlink:type="simple">https://doi.org/10.5962/bhl.title.12891</ext-link></mixed-citation></ref></ref-list></tp:taxon-treatment>
