# Supplementary material for: ﻿Five times over: 42 new Angustopila species highlight Southeast Asia’s rich biodiversity (Gastropoda, Stylommatophora, Hypselostomatidae)
Source: Zookeys. 2023 Feb 13;1147:1–177. doi: 10.3897/zookeys.1147.93824 (PMC10297824; doi:10.3897/zookeys.1147.93824)
Supplement: XML Treatment for Angustopila thersites [file zookeys.1147.93824-treatment6.xml]

<!DOCTYPE tp:taxon-treatment
  PUBLIC "-//TaxonX//DTD Taxonomic Treatment Publishing DTD v0 20100105//EN" "tax-treatment-NSO.dtd">
<tp:taxon-treatment xmlns:tp="http://www.plazi.org/taxpub"><tp:treatment-meta><kwd-group><label>Taxon classification</label><kwd>
                <named-content content-type="kingdom">Animalia</named-content>
              </kwd><kwd>
                <named-content content-type="order">Stylommatophora</named-content>
              </kwd><kwd>
                <named-content content-type="family">Gastrocoptidae</named-content>
              </kwd></kwd-group><mixed-citation publication-type="journal"><person-group><name><surname>Páll-Gergely</surname><given-names>Barna</given-names></name><name><surname>Hunyadi</surname><given-names>András</given-names></name><name><surname>Vermeulen</surname><given-names>Jaap J.</given-names></name><name><surname>Grego</surname><given-names>Jozef</given-names></name><name><surname>Sutcharit</surname><given-names>Chirasak</given-names></name><name><surname>Reischütz</surname><given-names>Alexander</given-names></name><name><surname>Dumrongrojwattana</surname><given-names>Pongrat</given-names></name><name><surname>Botta-Dukát</surname><given-names>Zoltán</given-names></name><name><surname>Örstan</surname><given-names>Aydin</given-names></name><name><surname>Fekete</surname><given-names>Judit</given-names></name><name><surname>Jochum</surname><given-names>Adrienne</given-names></name></person-group><article-title>﻿Five times over: 42 new <italic><tp:taxon-name><tp:taxon-name-part taxon-name-part-type="genus" reg="Angustopila">Angustopila</tp:taxon-name-part></tp:taxon-name></italic> species highlight Southeast Asia’s rich biodiversity (<tp:taxon-name><tp:taxon-name-part taxon-name-part-type="class">Gastropoda</tp:taxon-name-part></tp:taxon-name>, <tp:taxon-name><tp:taxon-name-part taxon-name-part-type="order">Stylommatophora</tp:taxon-name-part></tp:taxon-name>, <tp:taxon-name><tp:taxon-name-part taxon-name-part-type="family">Hypselostomatidae</tp:taxon-name-part></tp:taxon-name>)</article-title><source>Zookeys</source><day>13</day><month>02</month><year>2023</year><volume>1147</volume><fpage>1</fpage><lpage>177</lpage><pub-id pub-id-type="doi">10.3897/zookeys.1147.93824</pub-id></mixed-citation></tp:treatment-meta><tp:nomenclature><label>﻿</label><tp:taxon-name>
              <object-id xmlns:xlink="http://www.w3.org/1999/xlink" content-type="arpha" xlink:type="simple">6790B0D3-F016-57DD-BAEE-D4F3E892440A</object-id>
              <tp:taxon-name-part taxon-name-part-type="genus" reg="Angustopila">Angustopila</tp:taxon-name-part>
              <tp:taxon-name-part taxon-name-part-type="species" reg="thersites">thersites</tp:taxon-name-part>
              <object-id xmlns:xlink="http://www.w3.org/1999/xlink" content-type="zoobank" xlink:type="simple">https://zoobank.org/C9601C1B-14C6-4AED-8DE9-36D7B0C3DAF4</object-id>
            </tp:taxon-name><tp:taxon-authority>Páll-Gergely &amp; Vermeulen</tp:taxon-authority><tp:taxon-status xmlns:xlink="http://www.w3.org/1999/xlink" xlink:type="simple">sp. nov.</tp:taxon-status><xref ref-type="fig" rid="F20">Figs 20</xref><xref ref-type="fig" rid="F21">, 21</xref><xref ref-type="supplementary-material" rid="S3">, Suppl. material 3: figs S7, S8</xref></tp:nomenclature><tp:treatment-sec sec-type="type material" id="SECID0EJTBK"><title>Type material.</title><p><bold><italic>Holotype</italic></bold>: Vietnam • 1 empty shell (H: 0.85 mm, D: 0.86 mm); Quang Ninh Province, Halong Bay area, Phao Trong Island (locality code: WMVT.0333); approx. GPS code: <named-content xmlns:xlink="http://www.w3.org/1999/xlink" content-type="dwc:verbatimCoordinates" xlink:type="simple"><named-content content-type="geo-json" specific-use="{&#34;type&#34;:&#34;Point&#34;,&#34;coordinates&#34;:[107.138667,20.830000]}" id="NCID0EXTBK" xlink:type="simple">20°49.80'N, 107°08.32'E</named-content></named-content>; 11 Sep. 2003; W.J.M. Maassen leg.; <abbrev xmlns:xlink="http://www.w3.org/1999/xlink" content-type="institution" xlink:title="National Museum of Natural History Naturalis" id="ABBRID0E3TBK" xlink:type="simple">RMNH</abbrev> 347760.</p><p><bold><italic>Paratypes</italic></bold>: Vietnam • 9 adult shells; same data as for holotype; <abbrev xmlns:xlink="http://www.w3.org/1999/xlink" content-type="institution" xlink:title="National Museum of Natural History Naturalis" id="ABBRID0EIUBK" xlink:type="simple">RMNH</abbrev> 347761 • 3 shells; Quang Ninh Province, Halong Bay area, Luoi Liem Island; <named-content xmlns:xlink="http://www.w3.org/1999/xlink" content-type="dwc:verbatimCoordinates" xlink:type="simple"><named-content content-type="geo-json" specific-use="{&#34;type&#34;:&#34;Point&#34;,&#34;coordinates&#34;:[107.165000,20.827833]}" id="NCID0EQUBK" xlink:type="simple">20°49.67'N, 107°09.90'E</named-content></named-content> (locality code: WMVT.0334); 12 Sep. 2003; W.J.M. Maassen leg.; <abbrev xmlns:xlink="http://www.w3.org/1999/xlink" content-type="institution" xlink:title="National Museum of Natural History Naturalis" id="ABBRID0EVUBK" xlink:type="simple">RMNH</abbrev> 347762 • 1 shell; Haiphong Province, Cat Ba Island, Cave Qua Vang, around cave entrance, rocky limestone slope with low, rather mature forest; <named-content xmlns:xlink="http://www.w3.org/1999/xlink" content-type="dwc:verbatimCoordinates" xlink:type="simple"><named-content content-type="geo-json" specific-use="{&#34;type&#34;:&#34;Point&#34;,&#34;coordinates&#34;:[107.077333,20.810667]}" id="NCID0E4UBK" xlink:type="simple">20°48.64'N, 107°04.64'E</named-content></named-content>; 100 m a.s.l.; 6 Jun. 2017; J.J. Vermeulen &amp; K. Anker leg.; <abbrev xmlns:xlink="http://www.w3.org/1999/xlink" xlink:title="Private collection of Jaap Vermeulen" id="ABBRID0ECVBK" xlink:type="simple">JJV</abbrev> 16621 • 7 shells; Haiphong Province, Cat Ba Island, Cave Qua Vang, inside cave, large, little disturbed active cave with speleothems; <named-content xmlns:xlink="http://www.w3.org/1999/xlink" content-type="dwc:verbatimCoordinates" xlink:type="simple"><named-content content-type="geo-json" specific-use="{&#34;type&#34;:&#34;Point&#34;,&#34;coordinates&#34;:[107.077333,20.810667]}" id="NCID0EJVBK" xlink:type="simple">20°48.64'N, 107°04.64'E</named-content></named-content>; 60 m a.s.l.; 6 Jun. 2017; J.J. Vermeulen &amp; K. Anker leg.; <abbrev xmlns:xlink="http://www.w3.org/1999/xlink" xlink:title="Private collection of Jaap Vermeulen" id="ABBRID0EOVBK" xlink:type="simple">JJV</abbrev> 16620 • 8 shells; Haiphong Province, Cat Ba Island, Cave Xa Bac, around cave entrance; <named-content xmlns:xlink="http://www.w3.org/1999/xlink" content-type="dwc:verbatimCoordinates" xlink:type="simple"><named-content content-type="geo-json" specific-use="{&#34;type&#34;:&#34;Point&#34;,&#34;coordinates&#34;:[106.976833,20.834500]}" id="NCID0EVVBK" xlink:type="simple">20°50.07'N, 106°58.61'E</named-content></named-content>; 30 m a.s.l.; 9 Jun. 2017; J.J. Vermeulen &amp; K. Anker leg.; <abbrev xmlns:xlink="http://www.w3.org/1999/xlink" xlink:title="Private collection of Jaap Vermeulen" id="ABBRID0E1VBK" xlink:type="simple">JJV</abbrev> 16599 • 15 shells; Quang Ninh Province, Halong Bay area, Dao Bo Hon, Song Sot Cave, drift material washed together over sinkhole in cave; <named-content xmlns:xlink="http://www.w3.org/1999/xlink" content-type="dwc:verbatimCoordinates" xlink:type="simple"><named-content content-type="geo-json" specific-use="{&#34;type&#34;:&#34;Point&#34;,&#34;coordinates&#34;:[107.094500,20.847167]}" id="NCID0EBWBK" xlink:type="simple">20°50.83'N, 107°05.67'E</named-content></named-content>; 2 Oct. 1998; J.J. Vermeulen &amp; A.J. Whitten leg.; <abbrev xmlns:xlink="http://www.w3.org/1999/xlink" xlink:title="Private collection of Jaap Vermeulen" id="ABBRID0EGWBK" xlink:type="simple">JJV</abbrev> 17654 (ex <abbrev xmlns:xlink="http://www.w3.org/1999/xlink" xlink:title="Private collection of Jaap Vermeulen" id="ABBRID0EKWBK" xlink:type="simple">JJV</abbrev> 6237) • 1 shell; Haiphong Province, Cat Ba Island, along trail from headquarters to Viet Hai, along Ao Eck, sampling starting at coordinates, until 0.5 km beyond Ao Eck; <named-content xmlns:xlink="http://www.w3.org/1999/xlink" content-type="dwc:verbatimCoordinates" xlink:type="simple"><named-content content-type="geo-json" specific-use="{&#34;type&#34;:&#34;Point&#34;,&#34;coordinates&#34;:[107.013833,20.801167]}" id="NCID0ERWBK" xlink:type="simple">20°48.07'N, 107°00.83'E</named-content></named-content>; 100 m a.s.l.; 4 Jun. 2017; J.J. Vermeulen &amp; K. Anker leg.; <abbrev xmlns:xlink="http://www.w3.org/1999/xlink" xlink:title="Private collection of Jaap Vermeulen" id="ABBRID0EWWBK" xlink:type="simple">JJV</abbrev> 16618 • 4 shells; Haiphong Province, Cat Ba Island, Cave Uy Ban, around cave entrance; <named-content xmlns:xlink="http://www.w3.org/1999/xlink" content-type="dwc:verbatimCoordinates" xlink:type="simple"><named-content content-type="geo-json" specific-use="{&#34;type&#34;:&#34;Point&#34;,&#34;coordinates&#34;:[107.014667,20.773167]}" id="NCID0E4WBK" xlink:type="simple">20°46.39'N, 107°00.88'E</named-content></named-content>; 40 m a.s.l.; 9 Jun. 2017; J.J. Vermeulen &amp; K. Anker leg.; <abbrev xmlns:xlink="http://www.w3.org/1999/xlink" xlink:title="Private collection of Jaap Vermeulen" id="ABBRID0ECXBK" xlink:type="simple">JJV</abbrev> 16623 • 7 shells; Haiphong Province, Halong Bay area, unnamed island off E Coast Cat Ba, south facing bay with beach and densely vegetated limestone scree slope; <named-content xmlns:xlink="http://www.w3.org/1999/xlink" content-type="dwc:verbatimCoordinates" xlink:type="simple"><named-content content-type="geo-json" specific-use="{&#34;type&#34;:&#34;Point&#34;,&#34;coordinates&#34;:[107.074167,20.753167]}" id="NCID0EJXBK" xlink:type="simple">20°45.19'N, 107°04.45'E</named-content></named-content> (approximate GPS data); 1 Oct. 1998; J.J. Vermeulen &amp; K. Anker leg.; <abbrev xmlns:xlink="http://www.w3.org/1999/xlink" xlink:title="Private collection of Jaap Vermeulen" id="ABBRID0EOXBK" xlink:type="simple">JJV</abbrev> 6236 • 2 shells; Haiphong Province, Cat Ba Island, large, somewhat disturbed, active cave with speleothems; <named-content xmlns:xlink="http://www.w3.org/1999/xlink" content-type="dwc:verbatimCoordinates" xlink:type="simple"><named-content content-type="geo-json" specific-use="{&#34;type&#34;:&#34;Point&#34;,&#34;coordinates&#34;:[106.931833,20.834333]}" id="NCID0EVXBK" xlink:type="simple">20°50.06'N, 106°55.91'E</named-content></named-content>; 0–50 m a.s.l.; 7 Jun. 2017; J.J. Vermeulen &amp; K. Anker leg.; <abbrev xmlns:xlink="http://www.w3.org/1999/xlink" xlink:title="Private collection of Jaap Vermeulen" id="ABBRID0E1XBK" xlink:type="simple">JJV</abbrev> 16622 • 4 shells; Quang Ninh Province, Halong Bay area, unnamed island 1.8 km W of S point Cong Tai Island, steep limestone slope bordering beach, dense vegetation; <named-content xmlns:xlink="http://www.w3.org/1999/xlink" content-type="dwc:verbatimCoordinates" xlink:type="simple"><named-content content-type="geo-json" specific-use="{&#34;type&#34;:&#34;Point&#34;,&#34;coordinates&#34;:[107.304167,20.870500]}" id="NCID0EBYBK" xlink:type="simple">20°52.23'N, 107°18.25'E</named-content></named-content>; 3 Oct. 1998; J.J. Vermeulen &amp; A.J. Whitten leg.; <abbrev xmlns:xlink="http://www.w3.org/1999/xlink" xlink:title="Private collection of Jaap Vermeulen" id="ABBRID0EGYBK" xlink:type="simple">JJV</abbrev> 6239 • 25 shells; Haiphong Province, Cat Ba Island, Cave Trung Trang, around cave entrance, steep limestone cliffs with vegetated ledges; <named-content xmlns:xlink="http://www.w3.org/1999/xlink" content-type="dwc:verbatimCoordinates" xlink:type="simple"><named-content content-type="geo-json" specific-use="{&#34;type&#34;:&#34;Point&#34;,&#34;coordinates&#34;:[106.997333,20.788333]}" id="NCID0ENYBK" xlink:type="simple">20°47.30'N, 106°59.84'E</named-content></named-content>; 50 m a.s.l.; 6 Jun. 2017; J.J. Vermeulen &amp; K. Anker leg.; <abbrev xmlns:xlink="http://www.w3.org/1999/xlink" xlink:title="Private collection of Jaap Vermeulen" id="ABBRID0ESYBK" xlink:type="simple">JJV</abbrev> 16619 • 5 shells; same data as for preceding; coll. <abbrev xmlns:xlink="http://www.w3.org/1999/xlink" xlink:title="Collection András Hunyadi" id="ABBRID0EWYBK" xlink:type="simple">HA</abbrev>.</p></tp:treatment-sec><tp:treatment-sec sec-type="material" id="SECID0E1YBK"><title>Additional material.</title><p>Vietnam • 2 <abbrev xmlns:xlink="http://www.w3.org/1999/xlink" xlink:title="juvenile/broken shells" id="ABBRID0EAZBK" xlink:type="simple">j/b</abbrev> shells; same data as for holotype; <abbrev xmlns:xlink="http://www.w3.org/1999/xlink" content-type="institution" xlink:title="National Museum of Natural History Naturalis" id="ABBRID0EEZBK" xlink:type="simple">RMNH</abbrev> 347763 • 7 shells; Quang Ninh Province, Halong Bay area, Thay Cave on Congfo Island, collected inside the cave; <named-content xmlns:xlink="http://www.w3.org/1999/xlink" content-type="dwc:verbatimCoordinates" xlink:type="simple"><named-content content-type="geo-json" specific-use="{&#34;type&#34;:&#34;Point&#34;,&#34;coordinates&#34;:[107.201000,20.867833]}" id="NCID0EMZBK" xlink:type="simple">20°52.07'N, 107°12.06'E</named-content></named-content> (locality code: WMVT.0327); 6 Sep. 2003; W.J.M. Maassen leg.; <abbrev xmlns:xlink="http://www.w3.org/1999/xlink" content-type="institution" xlink:title="National Museum of Natural History Naturalis" id="ABBRID0ERZBK" xlink:type="simple">RMNH</abbrev> 347764.</p></tp:treatment-sec><tp:treatment-sec sec-type="diagnosis" id="SECID0EWZBK"><title>Diagnosis.</title><p>A small to medium-sized, concave-conical species with irregularly growing whorls, strong spiral striation, very narrow umbilicus, and a strongly oblique, toothless aperture.</p></tp:treatment-sec><tp:treatment-sec sec-type="description" id="SECID0E2ZBK"><title>Description.</title><p>Shell small to medium-sized for the genus, mostly wider than high or rarely higher than wide (see population WMVT.0327), concave-conical, tightly and asymmetrically coiled, seemingly globular due to narrowing last whorl; body whorl widest in apertural view (although slightly wider than penultimate whorl) or penultimate whorl widest; protoconch bulbous, consists of ca. 1.25 whorls, with weak spiral striation preceding the first teleoconch whorl; teleoconch with irregular radial growth lines and dense, strong, rather regular wavy spiral striation (ca. 22 spiral striae on body whorl in apertural view); whorls 3.5–3.75, rounded; aperture curved and strongly oblique to shell axis in lateral view; aperture ovate-oblong; aperture tucked tightly under inflated penultimate whorl in apertural view; peristome slightly expanded, not reflected; not attached to penultimate whorl; umbilicus very narrow, ca. 1/5 of shell width; aperture toothless.</p></tp:treatment-sec><tp:treatment-sec sec-type="description" id="SECID0EA1BK"><title>Measurements (in mm).</title><p>H = 0.75–0.87, D = 0.81–0.93, H/D*100 = 87.2–101.2 (<italic>n</italic> = 10), <abbrev xmlns:xlink="http://www.w3.org/1999/xlink" xlink:title="Relative umbilical diameter" id="ABBRID0EI1BK" xlink:type="simple">RUD</abbrev> = 23.5–24.1 (<italic>n</italic> = 3) (populations except for WMVT.0327); H = 0.81–0.85, D = 0.87–0.93, H/D*100, = 102.4–114.8, <abbrev xmlns:xlink="http://www.w3.org/1999/xlink" xlink:title="Relative umbilical diameter" id="ABBRID0EO1BK" xlink:type="simple">RUD</abbrev> = 22.2–24.7 (<italic>n</italic> = 2, WMVT.0327).</p></tp:treatment-sec><tp:treatment-sec sec-type="Differential diagnosis" id="SECID0EU1BK"><title>Differential diagnosis.</title><p>The most similar species is <italic><tp:taxon-name><tp:taxon-name-part taxon-name-part-type="genus" reg="Angustopila">A.</tp:taxon-name-part><tp:taxon-name-part taxon-name-part-type="species" reg="megastoma">megastoma</tp:taxon-name-part></tp:taxon-name></italic> sp. nov., which also occurs sympatrically with this species. Distinguishing these two species is sometime difficult because both have quite an irregular shell, and exhibit a rather large intraspecific variability. Nevertheless, there are several differences as follows: <italic><tp:taxon-name><tp:taxon-name-part taxon-name-part-type="genus" reg="Angustopila">A.</tp:taxon-name-part><tp:taxon-name-part taxon-name-part-type="species" reg="megastoma">megastoma</tp:taxon-name-part></tp:taxon-name></italic> sp. nov. is larger, and has a generally lower spire; its aperture is less rounded (rather semilunar because the body whorl is more attached to the penultimate whorl); the spiral striation of <italic><tp:taxon-name><tp:taxon-name-part taxon-name-part-type="genus" reg="Angustopila">A.</tp:taxon-name-part><tp:taxon-name-part taxon-name-part-type="species" reg="megastoma">megastoma</tp:taxon-name-part></tp:taxon-name></italic> sp. nov. is denser and much fainter, in fact it is nearly invisible under the stereo microscope (only visible with SEM); the last whorl of <italic><tp:taxon-name><tp:taxon-name-part taxon-name-part-type="genus" reg="Angustopila">A.</tp:taxon-name-part><tp:taxon-name-part taxon-name-part-type="species" reg="megastoma">megastoma</tp:taxon-name-part></tp:taxon-name></italic> sp. nov. is wider compared to the penultimate whorl than that of <italic><tp:taxon-name><tp:taxon-name-part taxon-name-part-type="genus" reg="Angustopila">A.</tp:taxon-name-part><tp:taxon-name-part taxon-name-part-type="species" reg="thersites">thersites</tp:taxon-name-part></tp:taxon-name></italic> sp. nov. (in the latter species often the penultimate whorl is wider than the last one in apertural view). See also under <italic><tp:taxon-name><tp:taxon-name-part taxon-name-part-type="genus" reg="Angustopila">A.</tp:taxon-name-part><tp:taxon-name-part taxon-name-part-type="species" reg="tonkinospiroides">tonkinospiroides</tp:taxon-name-part></tp:taxon-name></italic> sp. nov.</p></tp:treatment-sec><tp:treatment-sec sec-type="etymology" id="SECID0E33BK"><title>Etymology.</title><p>This new species is named after Thersites (<italic>Θερσίτης</italic> = the ugliest Greek soldier laying siege to Troy) referring to the irregularly growing whorls.</p></tp:treatment-sec><tp:treatment-sec sec-type="distribution" id="SECID0EE4BK"><title>Distribution.</title><p>This species is known from several sites in the Halong Bay Area, northern Vietnam (Fig. <xref ref-type="fig" rid="F22">22</xref>).</p><fig id="F20" position="float" orientation="portrait"><object-id xmlns:xlink="http://www.w3.org/1999/xlink" content-type="doi" xlink:type="simple">10.3897/zookeys.1147.93824.figure20</object-id><object-id xmlns:xlink="http://www.w3.org/1999/xlink" content-type="arpha" xlink:type="simple">CA3EF9D7-1347-525C-9B89-CD865F3332EE</object-id><label>Figure 20.</label><caption><p><italic><tp:taxon-name><tp:taxon-name-part taxon-name-part-type="genus" reg="Angustopila">Angustopila</tp:taxon-name-part><tp:taxon-name-part taxon-name-part-type="species" reg="thersites">thersites</tp:taxon-name-part></tp:taxon-name></italic> Páll-Gergely &amp; Vermeulen, sp. nov. <bold>A</bold> paratype (<abbrev xmlns:xlink="http://www.w3.org/1999/xlink" content-type="institution" xlink:title="National Museum of Natural History Naturalis" id="ABBRID0ED5BK" xlink:type="simple">RMNH</abbrev> 347761) <bold>B–H</bold> holotype (<abbrev xmlns:xlink="http://www.w3.org/1999/xlink" content-type="institution" xlink:title="National Museum of Natural History Naturalis" id="ABBRID0EK5BK" xlink:type="simple">RMNH</abbrev> 347760). Apertural (<bold>A, B</bold>), lateral (<bold>C</bold>), ventral (<bold>D</bold>) and apical (<bold>E</bold>) sides of the shell; granular sculpture on the protoconch (<bold>F</bold>), ventral (<bold>G</bold>) and frontal (<bold>H</bold>) surface of the body whorl.</p></caption><graphic xmlns:xlink="http://www.w3.org/1999/xlink" xlink:href="zookeys-1147-001_article-93824__-g020.jpg" position="float" orientation="portrait" xlink:type="simple" id="oo_808829.jpg"><uri content-type="original_file" xlink:type="simple">https://binary.pensoft.net/fig/808829</uri></graphic></fig><fig id="F21" position="float" orientation="portrait"><object-id xmlns:xlink="http://www.w3.org/1999/xlink" content-type="doi" xlink:type="simple">10.3897/zookeys.1147.93824.figure21</object-id><object-id xmlns:xlink="http://www.w3.org/1999/xlink" content-type="arpha" xlink:type="simple">3146423C-2277-5985-8695-E6D6EE7C627F</object-id><label>Figure 21.</label><caption><p><italic><tp:taxon-name><tp:taxon-name-part taxon-name-part-type="genus" reg="Angustopila">Angustopila</tp:taxon-name-part><tp:taxon-name-part taxon-name-part-type="species" reg="thersites">thersites</tp:taxon-name-part></tp:taxon-name></italic> Páll-Gergely &amp; Vermeulen, sp. nov., sample WMVT.0327 (<abbrev xmlns:xlink="http://www.w3.org/1999/xlink" content-type="institution" xlink:title="National Museum of Natural History Naturalis" id="ABBRID0EV6BK" xlink:type="simple">RMNH</abbrev> 347764) <bold>A</bold> specimen 2 <bold>B–I</bold> specimen 1. Apertural (<bold>A, B</bold>), lateral (<bold>C</bold>), ventral (<bold>D</bold>) and apical (<bold>E</bold>) sides of the shell; granular sculpture on the protoconch (<bold>F</bold>), aperture (<bold>G</bold>), ventral (<bold>H</bold>) and frontal (<bold>I</bold>) surface of the body whorl.</p></caption><graphic xmlns:xlink="http://www.w3.org/1999/xlink" xlink:href="zookeys-1147-001_article-93824__-g021.jpg" position="float" orientation="portrait" xlink:type="simple" id="oo_808830.jpg"><uri content-type="original_file" xlink:type="simple">https://binary.pensoft.net/fig/808830</uri></graphic></fig><fig id="F22" position="float" orientation="portrait"><object-id xmlns:xlink="http://www.w3.org/1999/xlink" content-type="doi" xlink:type="simple">10.3897/zookeys.1147.93824.figure22</object-id><object-id xmlns:xlink="http://www.w3.org/1999/xlink" content-type="arpha" xlink:type="simple">2D016543-77E9-5B77-B424-ED361FA9EFEF</object-id><label>Figure 22.</label><caption><p>Distribution of <italic><tp:taxon-name><tp:taxon-name-part taxon-name-part-type="genus" reg="Angustopila">Angustopila</tp:taxon-name-part></tp:taxon-name></italic> species.</p></caption><graphic xmlns:xlink="http://www.w3.org/1999/xlink" xlink:href="zookeys-1147-001_article-93824__-g022.jpg" position="float" orientation="portrait" xlink:type="simple" id="oo_808831.jpg"><uri content-type="original_file" xlink:type="simple">https://binary.pensoft.net/fig/808831</uri></graphic></fig></tp:treatment-sec><tp:treatment-sec sec-type="remarks" id="SECID0EHBCK"><title>Remarks.</title><p>Shells from sample WMVT.0327 are unusually high-spired and are less concave-conical (some of them are even conical) than typical <italic><tp:taxon-name><tp:taxon-name-part taxon-name-part-type="genus" reg="Angustopila">A.</tp:taxon-name-part><tp:taxon-name-part taxon-name-part-type="species" reg="thersites">thersites</tp:taxon-name-part></tp:taxon-name></italic> sp. nov. shells. Although the differences in shell shape between most shells of sample WMVT.0327 and other <italic><tp:taxon-name><tp:taxon-name-part taxon-name-part-type="genus" reg="Angustopila">A.</tp:taxon-name-part><tp:taxon-name-part taxon-name-part-type="species" reg="thersites">thersites</tp:taxon-name-part></tp:taxon-name></italic> sp. nov. shells are obvious, the shell with the lowest spire of sample WMVT.0327, and the shell with the highest spire of the other <italic><tp:taxon-name><tp:taxon-name-part taxon-name-part-type="genus" reg="Angustopila">A.</tp:taxon-name-part><tp:taxon-name-part taxon-name-part-type="species" reg="thersites">thersites</tp:taxon-name-part></tp:taxon-name></italic> sp. nov. samples are very similar. In addition, the strong spiral striation, the aperture shape, the narrow umbilicus, and the very oblique aperture suggests that they are conspecific with <italic><tp:taxon-name><tp:taxon-name-part taxon-name-part-type="genus" reg="Angustopila">A.</tp:taxon-name-part><tp:taxon-name-part taxon-name-part-type="species" reg="thersites">thersites</tp:taxon-name-part></tp:taxon-name></italic> sp. nov.</p></tp:treatment-sec><tp:treatment-sec><!--Section generated to contain objects referenced in tp:taxon-treatment.--><supplementary-material xmlns:xlink="http://www.w3.org/1999/xlink" id="S3" position="float" orientation="portrait" xlink:type="simple"><object-id content-type="doi" xlink:type="simple">10.3897/zookeys.1147.93824.suppl3</object-id><object-id content-type="zenodo_dep_id" xlink:type="simple">7642620</object-id><object-id content-type="arpha" xlink:type="simple">F83C1E1F-0B6B-5CE8-BEED-78B2E255D66E</object-id><label>Supplementary material 3</label><caption><p>SEM images of <italic><tp:taxon-name><tp:taxon-name-part taxon-name-part-type="genus" reg="Angustopila">Angustopila</tp:taxon-name-part></tp:taxon-name></italic> shells</p></caption><statement content-type="dataType"><label>Data type</label><p>figures (PDF file)</p></statement><media xlink:href="zookeys-1147-001_article-93824__-s003.pdf" mimetype="application" mime-subtype="pdf" position="float" orientation="portrait" xlink:type="simple" id="oo_808914.pdf"><uri content-type="original_file" xlink:type="simple">https://binary.pensoft.net/file/808914</uri></media><permissions><license xlink:type="simple"><license-p>This dataset is made available under the Open Database License (http://opendatacommons.org/licenses/odbl/1.0/). The Open Database License (ODbL) is a license agreement intended to allow users to freely share, modify, and use this Dataset while maintaining this same freedom for others, provided that the original source and author(s) are credited.</license-p></license></permissions><attrib specific-use="authors">Barna Páll-Gergely, András Hunyadi, Jaap J. Vermeulen, Jozef Grego, Chirasak Sutcharit, Alexander Reischütz, Pongrat Dumrongrojwattana, Zoltán Botta-Dukát, Aydin Örstan, Judit Fekete, Adrienne Jochum</attrib></supplementary-material></tp:treatment-sec></tp:taxon-treatment>
