# Supplementary material for: ﻿Five times over: 42 new Angustopila species highlight Southeast Asia’s rich biodiversity (Gastropoda, Stylommatophora, Hypselostomatidae)
Source: Zookeys. 2023 Feb 13;1147:1–177. doi: 10.3897/zookeys.1147.93824 (PMC10297824; doi:10.3897/zookeys.1147.93824)
Supplement: XML Treatment for Angustopila tonkinospiroides [file zookeys.1147.93824-treatment7.xml]

<!DOCTYPE tp:taxon-treatment
  PUBLIC "-//TaxonX//DTD Taxonomic Treatment Publishing DTD v0 20100105//EN" "tax-treatment-NSO.dtd">
<tp:taxon-treatment xmlns:tp="http://www.plazi.org/taxpub"><tp:treatment-meta><kwd-group><label>Taxon classification</label><kwd>
                <named-content content-type="kingdom">Animalia</named-content>
              </kwd><kwd>
                <named-content content-type="order">Stylommatophora</named-content>
              </kwd><kwd>
                <named-content content-type="family">Gastrocoptidae</named-content>
              </kwd></kwd-group><mixed-citation publication-type="journal"><person-group><name><surname>Páll-Gergely</surname><given-names>Barna</given-names></name><name><surname>Hunyadi</surname><given-names>András</given-names></name><name><surname>Vermeulen</surname><given-names>Jaap J.</given-names></name><name><surname>Grego</surname><given-names>Jozef</given-names></name><name><surname>Sutcharit</surname><given-names>Chirasak</given-names></name><name><surname>Reischütz</surname><given-names>Alexander</given-names></name><name><surname>Dumrongrojwattana</surname><given-names>Pongrat</given-names></name><name><surname>Botta-Dukát</surname><given-names>Zoltán</given-names></name><name><surname>Örstan</surname><given-names>Aydin</given-names></name><name><surname>Fekete</surname><given-names>Judit</given-names></name><name><surname>Jochum</surname><given-names>Adrienne</given-names></name></person-group><article-title>﻿Five times over: 42 new <italic><tp:taxon-name><tp:taxon-name-part taxon-name-part-type="genus" reg="Angustopila">Angustopila</tp:taxon-name-part></tp:taxon-name></italic> species highlight Southeast Asia’s rich biodiversity (<tp:taxon-name><tp:taxon-name-part taxon-name-part-type="class">Gastropoda</tp:taxon-name-part></tp:taxon-name>, <tp:taxon-name><tp:taxon-name-part taxon-name-part-type="order">Stylommatophora</tp:taxon-name-part></tp:taxon-name>, <tp:taxon-name><tp:taxon-name-part taxon-name-part-type="family">Hypselostomatidae</tp:taxon-name-part></tp:taxon-name>)</article-title><source>Zookeys</source><day>13</day><month>02</month><year>2023</year><volume>1147</volume><fpage>1</fpage><lpage>177</lpage><pub-id pub-id-type="doi">10.3897/zookeys.1147.93824</pub-id></mixed-citation></tp:treatment-meta><tp:nomenclature><label>﻿</label><tp:taxon-name>
              <object-id xmlns:xlink="http://www.w3.org/1999/xlink" content-type="arpha" xlink:type="simple">8A93224F-7F81-5030-9AF5-78EEDA5526D1</object-id>
              <tp:taxon-name-part taxon-name-part-type="genus" reg="Angustopila">Angustopila</tp:taxon-name-part>
              <tp:taxon-name-part taxon-name-part-type="species" reg="tonkinospiroides">tonkinospiroides</tp:taxon-name-part>
              <object-id xmlns:xlink="http://www.w3.org/1999/xlink" content-type="zoobank" xlink:type="simple">https://zoobank.org/74271797-1383-4115-AADB-1436FBB11313</object-id>
            </tp:taxon-name><tp:taxon-authority>Páll-Gergely &amp; Vermeulen</tp:taxon-authority><tp:taxon-status xmlns:xlink="http://www.w3.org/1999/xlink" xlink:type="simple">sp. nov.</tp:taxon-status><xref ref-type="fig" rid="F23">Fig. 23</xref></tp:nomenclature><tp:treatment-sec sec-type="type material" id="SECID0EHECK"><title>Type material.</title><p><bold><italic>Holotype</italic></bold>: Vietnam • 1 empty shell (H: 1.07 mm, D: 0.88 mm); Quang Ninh Province, Halong Bay area, Dao Bo Hon, Song Sot Cave, drift material washed together over sinkhole in cave; <named-content xmlns:xlink="http://www.w3.org/1999/xlink" content-type="dwc:verbatimCoordinates" xlink:type="simple"><named-content content-type="geo-json" specific-use="{&#34;type&#34;:&#34;Point&#34;,&#34;coordinates&#34;:[107.094500,20.847167]}" id="NCID0EVECK" xlink:type="simple">20°50.83'N, 107°05.67'E</named-content></named-content>; 2 Oct. 1998; J.J. Vermeulen &amp; A.J. Whitten leg.; <named-content xmlns:xlink="http://www.w3.org/1999/xlink" content-type="dwc:institutional_code" xlink:title="Hungarian Natural History Museum" xlink:href="http://grbio.org/institution/hungarian-natural-history-museum" xlink:type="simple">HNHM</named-content> 100179.</p><p><bold><italic>Paratypes</italic></bold>: Vietnam • 400 shells; same data as for holotype; <abbrev xmlns:xlink="http://www.w3.org/1999/xlink" xlink:title="Private collection of Jaap Vermeulen" id="ABBRID0EJFCK" xlink:type="simple">JJV</abbrev> 17655 (ex <abbrev xmlns:xlink="http://www.w3.org/1999/xlink" xlink:title="Private collection of Jaap Vermeulen" id="ABBRID0ENFCK" xlink:type="simple">JJV</abbrev> 6263) • 10 shells; same data as for holotype; coll. <abbrev xmlns:xlink="http://www.w3.org/1999/xlink" xlink:title="Collection András Hunyadi" id="ABBRID0ERFCK" xlink:type="simple">HA</abbrev> • 31 shells; Haiphong Province, Cat Ba Island, Cave Minh Chou, inside cave, cave with freshwater stream flowing into the sea, much disturbed by water extraction and concrete paths; <named-content xmlns:xlink="http://www.w3.org/1999/xlink" content-type="dwc:verbatimCoordinates" xlink:type="simple"><named-content content-type="geo-json" specific-use="{&#34;type&#34;:&#34;Point&#34;,&#34;coordinates&#34;:[107.012500,20.753500]}" id="NCID0EYFCK" xlink:type="simple">20°45.21'N, 107°0.75'E</named-content></named-content>; 50 m a.s.l.; 5 Jun. 2017; J.J. Vermeulen &amp; K. Anker leg.; <abbrev xmlns:xlink="http://www.w3.org/1999/xlink" xlink:title="Private collection of Jaap Vermeulen" id="ABBRID0E4FCK" xlink:type="simple">JJV</abbrev> 18885 (ex <abbrev xmlns:xlink="http://www.w3.org/1999/xlink" xlink:title="Private collection of Jaap Vermeulen" id="ABBRID0EBGCK" xlink:type="simple">JJV</abbrev> 16610).</p></tp:treatment-sec><tp:treatment-sec sec-type="diagnosis" id="SECID0EFGCK"><title>Diagnosis.</title><p>A medium-sized to large, toothless <italic><tp:taxon-name><tp:taxon-name-part taxon-name-part-type="genus" reg="Angustopila">Angustopila</tp:taxon-name-part></tp:taxon-name></italic> species with a conical spire, wide penultimate whorl, and a narrow, subovate-shaped umbilicus.</p></tp:treatment-sec><tp:treatment-sec sec-type="description" id="SECID0ESGCK"><title>Description.</title><p>Shell normal- to large-sized for the genus, (much) higher than wide; pale grey; shell shape conical, penultimate whorl is the widest in standard apertural view; protoconch consists of 1.5 whorls, with spiral striation preceding the first teleoconch whorl; teleoconch finely ornamented with usually weak, irregularly spaced radial growth lines crossed by fine rows of somewhat stronger, equidistantly-spaced spiral threads (ca. 20 in standard apertural view); whorls 4.5–4.75, rounded, but rather irregular, with some traces of compression of the convex whorls from lateral/umbilical direction; aperture slightly curved and oblique to shell axis from lateral view; umbilicus narrow, eccentrically teardrop-shaped due to unusual coiling of body whorl, concentric spiral striation intensified around umbilicus; aperture subovate with straight parietal side; peristome slightly expanded, not reflected, rather sharp; parietal callus slightly protruding, detached from penultimate whorl; aperture toothless, a fine swelling discernible just behind peristome, running parallel with it.</p></tp:treatment-sec><tp:treatment-sec sec-type="description" id="SECID0EXGCK"><title>Measurements (in mm).</title><p>H = 0.98–1.16, D = 0.85–0.95, H/D*100 = 104.3–128.9 (<italic>n</italic> = 14), <abbrev xmlns:xlink="http://www.w3.org/1999/xlink" xlink:title="Relative umbilical diameter" id="ABBRID0E6GCK" xlink:type="simple">RUD</abbrev> = 22.7–28.9 (<italic>n</italic> = 4).</p></tp:treatment-sec><tp:treatment-sec sec-type="Differential diagnosis" id="SECID0EFHCK"><title>Differential diagnosis.</title><p>The irregularly growing whorls, the higher than wide, rather large shell, the toothless aperture and the teardrop-shaped umbilicus distinguishes this species from its congeners. <italic><tp:taxon-name><tp:taxon-name-part taxon-name-part-type="genus" reg="Angustopila">Angustopila</tp:taxon-name-part><tp:taxon-name-part taxon-name-part-type="species" reg="thersites">thersites</tp:taxon-name-part></tp:taxon-name></italic> sp. nov. is smaller, and has a concave-conical, more irregularly increasing shell. <italic><tp:taxon-name><tp:taxon-name-part taxon-name-part-type="genus" reg="Angustopila">Angustopila</tp:taxon-name-part><tp:taxon-name-part taxon-name-part-type="species" reg="fratermajor">fratermajor</tp:taxon-name-part></tp:taxon-name></italic> sp. nov. is smaller, has a parietal tooth, and possesses a wider umbilicus. <italic><tp:taxon-name><tp:taxon-name-part taxon-name-part-type="genus" reg="Tonkinospira">Tonkinospira</tp:taxon-name-part></tp:taxon-name></italic> species are usually larger, depressed-conical in shape and have denser spiral striation on both the protoconch and teleoconch.</p></tp:treatment-sec><tp:treatment-sec sec-type="etymology" id="SECID0EIICK"><title>Etymology.</title><p>First we considered this species to belong to the genus <italic><tp:taxon-name><tp:taxon-name-part taxon-name-part-type="genus" reg="Tonkinospira">Tonkinospira.</tp:taxon-name-part></tp:taxon-name></italic> Due to the tonkinospirid aspects (i.e., large conical shell, regularly growing whorls, superficial microstructure and lack of apertural dentition), the specific epithet reflects this similarity.</p></tp:treatment-sec><tp:treatment-sec sec-type="distribution" id="SECID0EVICK"><title>Distribution.</title><p>This new species is known from two sites in the Halong Bay area in northern Vietnam (Fig. <xref ref-type="fig" rid="F24">24</xref>).</p><fig id="F23" position="float" orientation="portrait"><object-id xmlns:xlink="http://www.w3.org/1999/xlink" content-type="doi" xlink:type="simple">10.3897/zookeys.1147.93824.figure23</object-id><object-id xmlns:xlink="http://www.w3.org/1999/xlink" content-type="arpha" xlink:type="simple">5F226098-8355-5C64-86E3-EA155B7C95D5</object-id><label>Figure 23.</label><caption><p><italic><tp:taxon-name><tp:taxon-name-part taxon-name-part-type="genus" reg="Angustopila">Angustopila</tp:taxon-name-part><tp:taxon-name-part taxon-name-part-type="species" reg="tonkinospiroides">tonkinospiroides</tp:taxon-name-part></tp:taxon-name></italic> Páll-Gergely &amp; Vermeulen, sp. nov., <abbrev xmlns:xlink="http://www.w3.org/1999/xlink" xlink:title="Private collection of Jaap Vermeulen" id="ABBRID0ESJCK" xlink:type="simple">JJV</abbrev> 6263. Paratype (<bold>A</bold>) and holotype (<named-content xmlns:xlink="http://www.w3.org/1999/xlink" content-type="dwc:institutional_code" xlink:title="Hungarian Natural History Museum" xlink:href="http://grbio.org/institution/hungarian-natural-history-museum" xlink:type="simple">HNHM</named-content> 100179) (<bold>B–H</bold>). Apertural (<bold>A, C</bold>), ventral (<bold>E</bold>), apical (<bold>D</bold>) and lateral (<bold>B</bold>) sides of the shell; sculpture on the protoconch (<bold>F</bold>), ventral (<bold>G</bold>) and frontal (<bold>H</bold>) surface of the body whorl.</p></caption><graphic xmlns:xlink="http://www.w3.org/1999/xlink" xlink:href="zookeys-1147-001_article-93824__-g023.jpg" position="float" orientation="portrait" xlink:type="simple" id="oo_808832.jpg"><uri content-type="original_file" xlink:type="simple">https://binary.pensoft.net/fig/808832</uri></graphic></fig><fig id="F24" position="float" orientation="portrait"><object-id xmlns:xlink="http://www.w3.org/1999/xlink" content-type="doi" xlink:type="simple">10.3897/zookeys.1147.93824.figure24</object-id><object-id xmlns:xlink="http://www.w3.org/1999/xlink" content-type="arpha" xlink:type="simple">8B08C0FD-9278-5B63-9816-6F7B4FEBDDB8</object-id><label>Figure 24.</label><caption><p>Distribution of <italic><tp:taxon-name><tp:taxon-name-part taxon-name-part-type="genus" reg="Angustopila">Angustopila</tp:taxon-name-part></tp:taxon-name></italic> species in the Halong Bay area.</p></caption><graphic xmlns:xlink="http://www.w3.org/1999/xlink" xlink:href="zookeys-1147-001_article-93824__-g024.jpg" position="float" orientation="portrait" xlink:type="simple" id="oo_808833.jpg"><uri content-type="original_file" xlink:type="simple">https://binary.pensoft.net/fig/808833</uri></graphic></fig></tp:treatment-sec></tp:taxon-treatment>
