# Supplementary material for: ﻿Five times over: 42 new Angustopila species highlight Southeast Asia’s rich biodiversity (Gastropoda, Stylommatophora, Hypselostomatidae)
Source: Zookeys. 2023 Feb 13;1147:1–177. doi: 10.3897/zookeys.1147.93824 (PMC10297824; doi:10.3897/zookeys.1147.93824)
Supplement: XML Treatment for Angustopila babel [file zookeys.1147.93824-treatment9.xml]

<!DOCTYPE tp:taxon-treatment
  PUBLIC "-//TaxonX//DTD Taxonomic Treatment Publishing DTD v0 20100105//EN" "tax-treatment-NSO.dtd">
<tp:taxon-treatment xmlns:tp="http://www.plazi.org/taxpub"><tp:treatment-meta><kwd-group><label>Taxon classification</label><kwd>
                <named-content content-type="kingdom">Animalia</named-content>
              </kwd><kwd>
                <named-content content-type="order">Stylommatophora</named-content>
              </kwd><kwd>
                <named-content content-type="family">Gastrocoptidae</named-content>
              </kwd></kwd-group><mixed-citation publication-type="journal"><person-group><name><surname>Páll-Gergely</surname><given-names>Barna</given-names></name><name><surname>Hunyadi</surname><given-names>András</given-names></name><name><surname>Vermeulen</surname><given-names>Jaap J.</given-names></name><name><surname>Grego</surname><given-names>Jozef</given-names></name><name><surname>Sutcharit</surname><given-names>Chirasak</given-names></name><name><surname>Reischütz</surname><given-names>Alexander</given-names></name><name><surname>Dumrongrojwattana</surname><given-names>Pongrat</given-names></name><name><surname>Botta-Dukát</surname><given-names>Zoltán</given-names></name><name><surname>Örstan</surname><given-names>Aydin</given-names></name><name><surname>Fekete</surname><given-names>Judit</given-names></name><name><surname>Jochum</surname><given-names>Adrienne</given-names></name></person-group><article-title>﻿Five times over: 42 new <italic><tp:taxon-name><tp:taxon-name-part taxon-name-part-type="genus" reg="Angustopila">Angustopila</tp:taxon-name-part></tp:taxon-name></italic> species highlight Southeast Asia’s rich biodiversity (<tp:taxon-name><tp:taxon-name-part taxon-name-part-type="class">Gastropoda</tp:taxon-name-part></tp:taxon-name>, <tp:taxon-name><tp:taxon-name-part taxon-name-part-type="order">Stylommatophora</tp:taxon-name-part></tp:taxon-name>, <tp:taxon-name><tp:taxon-name-part taxon-name-part-type="family">Hypselostomatidae</tp:taxon-name-part></tp:taxon-name>)</article-title><source>Zookeys</source><day>13</day><month>02</month><year>2023</year><volume>1147</volume><fpage>1</fpage><lpage>177</lpage><pub-id pub-id-type="doi">10.3897/zookeys.1147.93824</pub-id></mixed-citation></tp:treatment-meta><tp:nomenclature><label>﻿</label><tp:taxon-name>
              <object-id xmlns:xlink="http://www.w3.org/1999/xlink" content-type="arpha" xlink:type="simple">92466D68-DA31-5792-8290-18A068703ACE</object-id>
              <tp:taxon-name-part taxon-name-part-type="genus" reg="Angustopila">Angustopila</tp:taxon-name-part>
              <tp:taxon-name-part taxon-name-part-type="species" reg="babel">babel</tp:taxon-name-part>
              <object-id xmlns:xlink="http://www.w3.org/1999/xlink" content-type="zoobank" xlink:type="simple">https://zoobank.org/405BA4E4-A738-488E-8061-4EDEA99667E3</object-id>
            </tp:taxon-name><tp:taxon-authority>Páll-Gergely &amp; Vermeulen</tp:taxon-authority><tp:taxon-status xmlns:xlink="http://www.w3.org/1999/xlink" xlink:type="simple">sp. nov.</tp:taxon-status><xref ref-type="fig" rid="F28">Figs 28</xref><xref ref-type="fig" rid="F29">, 29C–E</xref></tp:nomenclature><tp:treatment-sec sec-type="type material" id="SECID0ET5CK"><title>Type material.</title><p><bold><italic>Holotype</italic></bold>: Vietnam • 1 empty shell (H: 1.07 mm, D: 0.97 mm); Quang Ninh Province, Halong Bay area, unnamed island in Dau Moi Temple area (locality code: WMVT.0328); <named-content xmlns:xlink="http://www.w3.org/1999/xlink" content-type="dwc:verbatimCoordinates" xlink:type="simple"><named-content content-type="geo-json" specific-use="{&#34;type&#34;:&#34;Point&#34;,&#34;coordinates&#34;:[107.156667,20.928167]}" id="NCID0EB6CK" xlink:type="simple">20°55.69'N, 107°09.40'E</named-content></named-content>; 13 Sep. 2003; W.J.M. Maassen leg.; <abbrev xmlns:xlink="http://www.w3.org/1999/xlink" content-type="institution" xlink:title="National Museum of Natural History Naturalis" id="ABBRID0EG6CK" xlink:type="simple">RMNH</abbrev> 347765.</p><p><bold><italic>Paratypes</italic></bold>: Vietnam • 12 shells; same data as for holotype; <abbrev xmlns:xlink="http://www.w3.org/1999/xlink" content-type="institution" xlink:title="National Museum of Natural History Naturalis" id="ABBRID0ES6CK" xlink:type="simple">RMNH</abbrev> 347766 • 491 shells; Quang Ninh Province, Halong Bay, Cap La Cave, deposit of soil fallen in through roof in pristine cave, vegetation outside cave tall and woody; <named-content xmlns:xlink="http://www.w3.org/1999/xlink" content-type="dwc:verbatimCoordinates" xlink:type="simple"><named-content content-type="geo-json" specific-use="{&#34;type&#34;:&#34;Point&#34;,&#34;coordinates&#34;:[107.225667,20.863167]}" id="NCID0E16CK" xlink:type="simple">20°51.79'N, 107°13.54'E</named-content></named-content>; 7 Mar. 2018; J.J. Vermeulen &amp; K. Anker leg.; <abbrev xmlns:xlink="http://www.w3.org/1999/xlink" xlink:title="Private collection of Jaap Vermeulen" id="ABBRID0E66CK" xlink:type="simple">JJV</abbrev> 17632 • 10 shells; same data as for preceding; coll. <abbrev xmlns:xlink="http://www.w3.org/1999/xlink" xlink:title="Collection András Hunyadi" id="ABBRID0EDADK" xlink:type="simple">HA</abbrev> • 20 shells; Quang Ninh Province, Halong Bay area, Dao Bo Hon, Song Sot Cave, drift material washed together over sinkhole in cave; <named-content xmlns:xlink="http://www.w3.org/1999/xlink" content-type="dwc:verbatimCoordinates" xlink:type="simple"><named-content content-type="geo-json" specific-use="{&#34;type&#34;:&#34;Point&#34;,&#34;coordinates&#34;:[107.094500,20.847167]}" id="NCID0EKADK" xlink:type="simple">20°50.83'N, 107°05.67'E</named-content></named-content>; J.J. Vermeulen &amp; A.J. Whitten leg.; 2 Oct. 1998; <abbrev xmlns:xlink="http://www.w3.org/1999/xlink" xlink:title="Private collection of Jaap Vermeulen" id="ABBRID0EPADK" xlink:type="simple">JJV</abbrev> 6220 • 12 shells; Quang Ninh Province, Halong Bay area, Dao Bo Hon, Song Sot Cave, guano enriched sediments in cave; <named-content xmlns:xlink="http://www.w3.org/1999/xlink" content-type="dwc:verbatimCoordinates" xlink:type="simple"><named-content content-type="geo-json" specific-use="{&#34;type&#34;:&#34;Point&#34;,&#34;coordinates&#34;:[107.094500,20.847167]}" id="NCID0EWADK" xlink:type="simple">20°50.83'N, 107°05.67'E</named-content></named-content>; 2 Oct. 1998; J.J. Vermeulen &amp; A.J. Whitten leg.; <abbrev xmlns:xlink="http://www.w3.org/1999/xlink" xlink:title="Private collection of Jaap Vermeulen" id="ABBRID0E2ADK" xlink:type="simple">JJV</abbrev> 6221 • 1 shell; Haiphong Province, Cat Ba Island, Cave Qua Vang, around cave entrance, rocky limestone slope with low, somewhat mature forest; <named-content xmlns:xlink="http://www.w3.org/1999/xlink" content-type="dwc:verbatimCoordinates" xlink:type="simple"><named-content content-type="geo-json" specific-use="{&#34;type&#34;:&#34;Point&#34;,&#34;coordinates&#34;:[107.077333,20.810667]}" id="NCID0ECBDK" xlink:type="simple">20°48.64'N, 107°04.64'E</named-content></named-content>; 100 m a.s.l.; 6 Jun. 2017; J.J. Vermeulen &amp; K. Anker leg.; <abbrev xmlns:xlink="http://www.w3.org/1999/xlink" xlink:title="Private collection of Jaap Vermeulen" id="ABBRID0EHBDK" xlink:type="simple">JJV</abbrev> 17657 (ex <abbrev xmlns:xlink="http://www.w3.org/1999/xlink" xlink:title="Private collection of Jaap Vermeulen" id="ABBRID0ELBDK" xlink:type="simple">JJV</abbrev> 16612) • 20 shells; Haiphong Province, Cat Ba Archipelago, Dao Dau Be, rocks and small soil deposits bordering beach; <named-content xmlns:xlink="http://www.w3.org/1999/xlink" content-type="dwc:verbatimCoordinates" xlink:type="simple"><named-content content-type="geo-json" specific-use="{&#34;type&#34;:&#34;Point&#34;,&#34;coordinates&#34;:[107.124500,20.761333]}" id="NCID0ESBDK" xlink:type="simple">20°45.68'N, 107°07.47'E</named-content></named-content>; 10 m a.s.l.; 8 Jun. 2017; J.J. Vermeulen &amp; K. Anker leg.; <abbrev xmlns:xlink="http://www.w3.org/1999/xlink" xlink:title="Private collection of Jaap Vermeulen" id="ABBRID0EXBDK" xlink:type="simple">JJV</abbrev> 16591 • 73 shells; Haiphong Province, Cat Ba Island, Cave Qua Vang, inside cave, large, ecologically intact active cave with speleothems; <named-content xmlns:xlink="http://www.w3.org/1999/xlink" content-type="dwc:verbatimCoordinates" xlink:type="simple"><named-content content-type="geo-json" specific-use="{&#34;type&#34;:&#34;Point&#34;,&#34;coordinates&#34;:[107.077333,20.810667]}" id="NCID0E5BDK" xlink:type="simple">20°48.64'N, 107°04.64'E</named-content></named-content>; 60 m a.s.l.; 6 Jun. 2017; J.J. Vermeulen &amp; K. Anker leg.; <abbrev xmlns:xlink="http://www.w3.org/1999/xlink" xlink:title="Private collection of Jaap Vermeulen" id="ABBRID0EDCDK" xlink:type="simple">JJV</abbrev> 16590 • 1 shell; Quang Ninh Province, Halong Bay area, May Den Island, Tam Cung Cave, densely-vegetated limestone hill, near cave; approx. GPS coordinates: <named-content xmlns:xlink="http://www.w3.org/1999/xlink" content-type="dwc:verbatimCoordinates" xlink:type="simple"><named-content content-type="geo-json" specific-use="{&#34;type&#34;:&#34;Point&#34;,&#34;coordinates&#34;:[107.118167,20.872167]}" id="NCID0EKCDK" xlink:type="simple">20°52.33'N, 107°07.09'E</named-content></named-content>; 3 Oct. 1998; J.J. Vermeulen &amp; A.J. Whitten leg.; <abbrev xmlns:xlink="http://www.w3.org/1999/xlink" xlink:title="Private collection of Jaap Vermeulen" id="ABBRID0EPCDK" xlink:type="simple">JJV</abbrev> 6248 • 2 shells; Quang Ninh Province, Halong-Campha area, 2.5 km SW Quang Hanh, foot of limestone cliff with degraded regrowth, near gardens; <named-content xmlns:xlink="http://www.w3.org/1999/xlink" content-type="dwc:verbatimCoordinates" xlink:type="simple"><named-content content-type="geo-json" specific-use="{&#34;type&#34;:&#34;Point&#34;,&#34;coordinates&#34;:[107.212500,20.995833]}" id="NCID0EWCDK" xlink:type="simple">20°59.750'N, 107°12.750'E</named-content></named-content>; 29 Sep. 1998; J.J. Vermeulen &amp; A.J. Whitten leg.; <abbrev xmlns:xlink="http://www.w3.org/1999/xlink" xlink:title="Private collection of Jaap Vermeulen" id="ABBRID0E2CDK" xlink:type="simple">JJV</abbrev> 6218.</p></tp:treatment-sec><tp:treatment-sec sec-type="diagnosis" id="SECID0E6CDK"><title>Diagnosis.</title><p>A medium-sized to large <italic><tp:taxon-name><tp:taxon-name-part taxon-name-part-type="genus" reg="Angustopila">Angustopila</tp:taxon-name-part></tp:taxon-name></italic> species with a conical shell, regularly growing whorls, a strong parietal fold reaching the peristome and a narrow umbilicus.</p></tp:treatment-sec><tp:treatment-sec sec-type="description" id="SECID0EMDDK"><title>Description.</title><p>Shell medium-sized to large-sized for the genus, higher than wide, very rarely slightly wider than high; conical, body whorl widest in standard apertural view; protoconch consists of 1.25 whorls with weak spiral striae preceding the first teleoconch whorl; teleoconch with very fine irregularly spaced, weak radial growth lines crossed with equally strong, rather regularly and sparsely-spaced spiral striae (ca. 12 on body whorl from apertural view); on both ventral and dorsal surfaces of body whorl spiral lines dominant or some radial lines are of comparable strength; sculpture overall weaker than in most other <italic><tp:taxon-name><tp:taxon-name-part taxon-name-part-type="genus" reg="Angustopila">Angustopila</tp:taxon-name-part></tp:taxon-name></italic> species; whorls ca. 3.25–4, rounded or very slightly shouldered; aperture oblique to shell axis from lateral view; umbilicus narrow; aperture ovate-oblong, parietal callus straight; sinulus very wide, weakly isolated due to the rather low parietal tooth; peristome expanded, not reflected; parietal callus only very slightly detached from penultimate whorl, not smeared onto it; parietal tooth moderately elevated, of normal length, reaches parietal callus (in some, probably subadult shells it does not), perpendicular to parietal wall.</p></tp:treatment-sec><tp:treatment-sec sec-type="description" id="SECID0EZDDK"><title>Measurements (in mm).</title><p>H = 0.94–1.17, D = 0.92–1.16, H/D*100 = 89.0–121.7 (<italic>n</italic> = 18), <abbrev xmlns:xlink="http://www.w3.org/1999/xlink" xlink:title="Relative umbilical diameter" id="ABBRID0EBEDK" xlink:type="simple">RUD</abbrev> = 22.1–25.2 (<italic>n</italic> = 8).</p></tp:treatment-sec><tp:treatment-sec sec-type="Differential diagnosis" id="SECID0EHEDK"><title>Differential diagnosis.</title><p>Shells of <italic><tp:taxon-name><tp:taxon-name-part taxon-name-part-type="genus" reg="Angustopila">A.</tp:taxon-name-part><tp:taxon-name-part taxon-name-part-type="species" reg="fabella">fabella</tp:taxon-name-part></tp:taxon-name></italic> lots in the Halong Bay area differ from <italic><tp:taxon-name><tp:taxon-name-part taxon-name-part-type="genus" reg="Angustopila">A.</tp:taxon-name-part><tp:taxon-name-part taxon-name-part-type="species" reg="babel">babel</tp:taxon-name-part></tp:taxon-name></italic> sp. nov. by having a concave-conical shell (instead of the conical shape of <italic><tp:taxon-name><tp:taxon-name-part taxon-name-part-type="genus" reg="Angustopila">A.</tp:taxon-name-part><tp:taxon-name-part taxon-name-part-type="species" reg="babel">babel</tp:taxon-name-part></tp:taxon-name></italic> sp. nov.), a wider umbilicus and a more deeply set parietal tooth.</p><p>From <italic><tp:taxon-name><tp:taxon-name-part taxon-name-part-type="genus" reg="Angustopila">A.</tp:taxon-name-part><tp:taxon-name-part taxon-name-part-type="species" reg="fabella">fabella</tp:taxon-name-part></tp:taxon-name></italic> populations living outside of the Halong Bay area, <italic><tp:taxon-name><tp:taxon-name-part taxon-name-part-type="genus" reg="Angustopila">A.</tp:taxon-name-part><tp:taxon-name-part taxon-name-part-type="species" reg="babel">babel</tp:taxon-name-part></tp:taxon-name></italic> sp. nov. can be distinguished by the following traits: <italic><tp:taxon-name><tp:taxon-name-part taxon-name-part-type="genus" reg="Angustopila">Angustopila</tp:taxon-name-part><tp:taxon-name-part taxon-name-part-type="species" reg="babel">babel</tp:taxon-name-part></tp:taxon-name></italic> sp. nov. is usually larger, has a less pointed (rather blunt) apex, and a comparatively larger aperture, a narrower umbilicus, and the parietal tooth reaches the parietal callus. Some <italic><tp:taxon-name><tp:taxon-name-part taxon-name-part-type="genus" reg="Angustopila">A.</tp:taxon-name-part><tp:taxon-name-part taxon-name-part-type="species" reg="fabella">fabella</tp:taxon-name-part></tp:taxon-name></italic> populations are, however, strikingly similar in shape. For example, sample 2020/58, which is smaller and has a more deeply situated parietal tooth, and sample 2020/32, which is also smaller, and has a more pointed apex and a smaller aperture. See also under <italic><tp:taxon-name><tp:taxon-name-part taxon-name-part-type="genus" reg="Angustopila">A.</tp:taxon-name-part><tp:taxon-name-part taxon-name-part-type="species" reg="fratermajor">fratermajor</tp:taxon-name-part></tp:taxon-name></italic> sp. nov.</p></tp:treatment-sec><tp:treatment-sec sec-type="etymology" id="SECID0EHHDK"><title>Etymology.</title><p>Named after the conical shape, resembling the Tower of Babel as depicted by Pieter Breughel the Elder (ca. 1563). To be used as a noun in apposition.</p></tp:treatment-sec><tp:treatment-sec sec-type="distribution" id="SECID0EMHDK"><title>Distribution.</title><p>Known from several populations in the Halong Bay area only (Fig. <xref ref-type="fig" rid="F11">11</xref>).</p></tp:treatment-sec><tp:treatment-sec sec-type="remarks" id="SECID0EWHDK"><title>Remarks.</title><p>Conical or concave-conical shells with a single parietal tooth belong to two distinct morphological groups in the Halong Bay Area. Both types would otherwise fit the morphological continuum of the widespread and variable <italic><tp:taxon-name><tp:taxon-name-part taxon-name-part-type="genus" reg="Angustopila">Angustopila</tp:taxon-name-part><tp:taxon-name-part taxon-name-part-type="species" reg="fabella">fabella</tp:taxon-name-part></tp:taxon-name></italic>. However, since the two types are clearly distinct within such a small area, only one of them is identified <italic><tp:taxon-name><tp:taxon-name-part taxon-name-part-type="genus" reg="Angustopila">A.</tp:taxon-name-part><tp:taxon-name-part taxon-name-part-type="species" reg="fabella">fabella</tp:taxon-name-part></tp:taxon-name></italic>, and the other one must be a distinct species. There are three populations in the Halong Bay area with concave-conical shells bearing a single parietal tooth. Individuals from these populations are identified here as <italic><tp:taxon-name><tp:taxon-name-part taxon-name-part-type="genus" reg="Angustopila">A.</tp:taxon-name-part><tp:taxon-name-part taxon-name-part-type="species" reg="fabella">fabella</tp:taxon-name-part></tp:taxon-name></italic>. Conversely, the other populations of morphospecies that are conical, have a blunt apex, and possess a single parietal tooth are described as <italic><tp:taxon-name><tp:taxon-name-part taxon-name-part-type="genus" reg="Angustopila">A.</tp:taxon-name-part><tp:taxon-name-part taxon-name-part-type="species" reg="babel">babel</tp:taxon-name-part></tp:taxon-name></italic> sp. nov.</p><fig id="F28" position="float" orientation="portrait"><object-id xmlns:xlink="http://www.w3.org/1999/xlink" content-type="doi" xlink:type="simple">10.3897/zookeys.1147.93824.figure28</object-id><object-id xmlns:xlink="http://www.w3.org/1999/xlink" content-type="arpha" xlink:type="simple">C5E627EA-AB86-5447-B5B3-5A5A6A936FDB</object-id><label>Figure 28.</label><caption><p><italic><tp:taxon-name><tp:taxon-name-part taxon-name-part-type="genus" reg="Angustopila">Angustopila</tp:taxon-name-part><tp:taxon-name-part taxon-name-part-type="species" reg="babel">babel</tp:taxon-name-part></tp:taxon-name></italic> Páll-Gergely &amp; Vermeulen, sp. nov. (holotype, <abbrev xmlns:xlink="http://www.w3.org/1999/xlink" content-type="institution" xlink:title="National Museum of Natural History Naturalis" id="ABBRID0E2JDK" xlink:type="simple">RMNH</abbrev> 347765). Apertural (<bold>A</bold>), ventral (<bold>B</bold>), lateral (<bold>C</bold>) and apical (<bold>D</bold>) sides of the shell; microstructure of the protoconch (<bold>E</bold>), ventral (<bold>F</bold>) and frontal (<bold>G</bold>) surface of the body whorl.</p></caption><graphic xmlns:xlink="http://www.w3.org/1999/xlink" xlink:href="zookeys-1147-001_article-93824__-g028.jpg" position="float" orientation="portrait" xlink:type="simple" id="oo_808837.jpg"><uri content-type="original_file" xlink:type="simple">https://binary.pensoft.net/fig/808837</uri></graphic></fig><fig id="F29" position="float" orientation="portrait"><object-id xmlns:xlink="http://www.w3.org/1999/xlink" content-type="doi" xlink:type="simple">10.3897/zookeys.1147.93824.figure29</object-id><object-id xmlns:xlink="http://www.w3.org/1999/xlink" content-type="arpha" xlink:type="simple">67F98355-F5F3-5511-9B45-F4C7E72D5FDE</object-id><label>Figure 29.</label><caption><p>Variability of <italic><tp:taxon-name><tp:taxon-name-part taxon-name-part-type="genus" reg="Angustopila">Angustopila</tp:taxon-name-part><tp:taxon-name-part taxon-name-part-type="species" reg="fabella">fabella</tp:taxon-name-part></tp:taxon-name></italic> Páll-Gergely &amp; Hunyadi, 2015 in the Halong Bay <bold>A</bold><abbrev xmlns:xlink="http://www.w3.org/1999/xlink" xlink:title="Private collection of Jaap Vermeulen" id="ABBRID0EILDK" xlink:type="simple">JJV</abbrev> 6217 <bold>B</bold> WMVT.0338 and <italic><tp:taxon-name><tp:taxon-name-part taxon-name-part-type="genus" reg="Angustopila">Angustopila</tp:taxon-name-part><tp:taxon-name-part taxon-name-part-type="species" reg="babel">babel</tp:taxon-name-part></tp:taxon-name></italic> Páll-Gergely &amp; Vermeulen, sp. nov. <bold>C</bold><abbrev xmlns:xlink="http://www.w3.org/1999/xlink" xlink:title="Private collection of Jaap Vermeulen" id="ABBRID0E2LDK" xlink:type="simple">JJV</abbrev> 16590 <bold>D</bold><abbrev xmlns:xlink="http://www.w3.org/1999/xlink" xlink:title="Private collection of Jaap Vermeulen" id="ABBRID0EBMDK" xlink:type="simple">JJV</abbrev> 17634, Specimen 1 <bold>E</bold><abbrev xmlns:xlink="http://www.w3.org/1999/xlink" xlink:title="Private collection of Jaap Vermeulen" id="ABBRID0EHMDK" xlink:type="simple">JJV</abbrev> 17634, Specimen 2.</p></caption><graphic xmlns:xlink="http://www.w3.org/1999/xlink" xlink:href="zookeys-1147-001_article-93824__-g029.jpg" position="float" orientation="portrait" xlink:type="simple" id="oo_808838.jpg"><uri content-type="original_file" xlink:type="simple">https://binary.pensoft.net/fig/808838</uri></graphic></fig></tp:treatment-sec><tp:treatment-sec><!--Section generated to contain objects referenced in tp:taxon-treatment.--><fig id="F11" position="float" orientation="portrait"><object-id xmlns:xlink="http://www.w3.org/1999/xlink" content-type="doi" xlink:type="simple">10.3897/zookeys.1147.93824.figure11</object-id><object-id xmlns:xlink="http://www.w3.org/1999/xlink" content-type="arpha" xlink:type="simple">07298D80-57A3-5C9E-8A39-638FD9736285</object-id><label>Figure 11.</label><caption><p>Distribution of <italic><tp:taxon-name><tp:taxon-name-part taxon-name-part-type="genus" reg="Angustopila">Angustopila</tp:taxon-name-part><tp:taxon-name-part taxon-name-part-type="species" reg="apiostoma">apiostoma</tp:taxon-name-part></tp:taxon-name></italic> Páll-Gergely &amp; Vermeulen, sp. nov. and <italic><tp:taxon-name><tp:taxon-name-part taxon-name-part-type="genus" reg="Angustopila">Angustopila</tp:taxon-name-part><tp:taxon-name-part taxon-name-part-type="species" reg="babel">babel</tp:taxon-name-part></tp:taxon-name></italic> Páll-Gergely &amp; Vermeulen, sp. nov.</p></caption><graphic xmlns:xlink="http://www.w3.org/1999/xlink" xlink:href="zookeys-1147-001_article-93824__-g011.jpg" position="float" orientation="portrait" xlink:type="simple" id="oo_808820.jpg"><uri content-type="original_file" xlink:type="simple">https://binary.pensoft.net/fig/808820</uri></graphic></fig></tp:treatment-sec></tp:taxon-treatment>
