# Supplementary material for: ﻿Five times over: 42 new Angustopila species highlight Southeast Asia’s rich biodiversity (Gastropoda, Stylommatophora, Hypselostomatidae)
Source: Zookeys. 2023 Feb 13;1147:1–177. doi: 10.3897/zookeys.1147.93824 (PMC10297824; doi:10.3897/zookeys.1147.93824)
Supplement: XML Treatment for Angustopila cavicola [file zookeys.1147.93824-treatment10.xml]

<!DOCTYPE tp:taxon-treatment
  PUBLIC "-//TaxonX//DTD Taxonomic Treatment Publishing DTD v0 20100105//EN" "tax-treatment-NSO.dtd">
<tp:taxon-treatment xmlns:tp="http://www.plazi.org/taxpub"><tp:treatment-meta><kwd-group><label>Taxon classification</label><kwd>
                <named-content content-type="kingdom">Animalia</named-content>
              </kwd><kwd>
                <named-content content-type="order">Stylommatophora</named-content>
              </kwd><kwd>
                <named-content content-type="family">Gastrocoptidae</named-content>
              </kwd></kwd-group><mixed-citation publication-type="journal"><person-group><name><surname>Páll-Gergely</surname><given-names>Barna</given-names></name><name><surname>Hunyadi</surname><given-names>András</given-names></name><name><surname>Vermeulen</surname><given-names>Jaap J.</given-names></name><name><surname>Grego</surname><given-names>Jozef</given-names></name><name><surname>Sutcharit</surname><given-names>Chirasak</given-names></name><name><surname>Reischütz</surname><given-names>Alexander</given-names></name><name><surname>Dumrongrojwattana</surname><given-names>Pongrat</given-names></name><name><surname>Botta-Dukát</surname><given-names>Zoltán</given-names></name><name><surname>Örstan</surname><given-names>Aydin</given-names></name><name><surname>Fekete</surname><given-names>Judit</given-names></name><name><surname>Jochum</surname><given-names>Adrienne</given-names></name></person-group><article-title>﻿Five times over: 42 new <italic><tp:taxon-name><tp:taxon-name-part taxon-name-part-type="genus" reg="Angustopila">Angustopila</tp:taxon-name-part></tp:taxon-name></italic> species highlight Southeast Asia’s rich biodiversity (<tp:taxon-name><tp:taxon-name-part taxon-name-part-type="class">Gastropoda</tp:taxon-name-part></tp:taxon-name>, <tp:taxon-name><tp:taxon-name-part taxon-name-part-type="order">Stylommatophora</tp:taxon-name-part></tp:taxon-name>, <tp:taxon-name><tp:taxon-name-part taxon-name-part-type="family">Hypselostomatidae</tp:taxon-name-part></tp:taxon-name>)</article-title><source>Zookeys</source><day>13</day><month>02</month><year>2023</year><volume>1147</volume><fpage>1</fpage><lpage>177</lpage><pub-id pub-id-type="doi">10.3897/zookeys.1147.93824</pub-id></mixed-citation></tp:treatment-meta><tp:nomenclature><label>﻿</label><tp:taxon-name>
              <object-id xmlns:xlink="http://www.w3.org/1999/xlink" content-type="arpha" xlink:type="simple">38F0069F-A0FE-542C-9F40-15B5339F2B44</object-id>
              <tp:taxon-name-part taxon-name-part-type="genus" reg="Angustopila">Angustopila</tp:taxon-name-part>
              <tp:taxon-name-part taxon-name-part-type="species" reg="cavicola">cavicola</tp:taxon-name-part>
              <object-id xmlns:xlink="http://www.w3.org/1999/xlink" content-type="zoobank" xlink:type="simple">https://zoobank.org/4EEC485D-638D-4136-95BF-340F508B04E8</object-id>
            </tp:taxon-name><tp:taxon-authority>Páll-Gergely &amp; Dumrongrojwattana</tp:taxon-authority><tp:taxon-status xmlns:xlink="http://www.w3.org/1999/xlink" xlink:type="simple">sp. nov.</tp:taxon-status><xref ref-type="fig" rid="F30">Figs 30</xref><xref ref-type="fig" rid="F32">, 32</xref><xref ref-type="fig" rid="F33">, 33</xref></tp:nomenclature><tp:treatment-sec sec-type="type material" id="SECID0EGODK"><title>Type material.</title><p><bold><italic>Holotype</italic></bold>: Thailand • 1 empty shell (H: 1.18 mm, D: 0.92 mm); Loei Province, Phu Tham Pha Tang; approx. GPS coordinates: <named-content xmlns:xlink="http://www.w3.org/1999/xlink" content-type="dwc:verbatimCoordinates" xlink:type="simple"><named-content content-type="geo-json" specific-use="{&#34;type&#34;:&#34;Point&#34;,&#34;coordinates&#34;:[101.922500,17.948500]}" id="NCID0EUODK" xlink:type="simple">17°56.91'N, 101°55.35'E</named-content></named-content>; 29 Jun. 2016; P. Dumrongrojwattana, P. Juangsantad, K. Khwantong, N. Namisa &amp; P. Panthong leg.; <named-content xmlns:xlink="http://www.w3.org/1999/xlink" content-type="dwc:institutional_code" xlink:title="Chulalongkorn University Museum of Zoology" xlink:href="http://grbio.org/institution/chulalongkorn-university-museum-natural-history" xlink:type="simple">CUMZ</named-content> 7441.</p><p><bold><italic>Paratypes</italic></bold>: Thailand • 2 figured shells, same data as for holotype; <named-content xmlns:xlink="http://www.w3.org/1999/xlink" content-type="dwc:institutional_code" xlink:title="Hungarian Natural History Museum" xlink:href="http://grbio.org/institution/hungarian-natural-history-museum" xlink:type="simple">HNHM</named-content> 100181 • 8 shells; same data as for holotype; coll. <abbrev xmlns:xlink="http://www.w3.org/1999/xlink" xlink:title="Collection Pongrat Dumrongrojwattana" id="ABBRID0EQPDK" xlink:type="simple">PD</abbrev> • 8 shells; same data as for holotype; coll. <abbrev xmlns:xlink="http://www.w3.org/1999/xlink" xlink:title="Collection Barna Páll-Gergely" id="ABBRID0EUPDK" xlink:type="simple">PGB</abbrev> • 2 specimens in ethanol; same data as for holotype; coll. <abbrev xmlns:xlink="http://www.w3.org/1999/xlink" xlink:title="Collection Barna Páll-Gergely" id="ABBRID0EYPDK" xlink:type="simple">PGB</abbrev>.</p></tp:treatment-sec><tp:treatment-sec sec-type="material" id="SECID0E3PDK"><title>Additional material.</title><p>Thailand • 11 <abbrev xmlns:xlink="http://www.w3.org/1999/xlink" xlink:title="juvenile/broken shells" id="ABBRID0ECQDK" xlink:type="simple">j/b</abbrev> shells; same data as for holotype; coll. <abbrev xmlns:xlink="http://www.w3.org/1999/xlink" xlink:title="Collection Pongrat Dumrongrojwattana" id="ABBRID0EGQDK" xlink:type="simple">PD</abbrev>. Laos • 1 shell; Udomxai Province, 6.5 km southeast from centre of Na Mor towards Udomxai, Ban Nathong, Tham Nathong, below cave spring (locality code: 2019/118); <named-content xmlns:xlink="http://www.w3.org/1999/xlink" content-type="dwc:verbatimCoordinates" xlink:type="simple"><named-content content-type="geo-json" specific-use="{&#34;type&#34;:&#34;Point&#34;,&#34;coordinates&#34;:[101.783000,20.872833]}" id="NCID0ENQDK" xlink:type="simple">20°52.37'N, 101°46.98'E</named-content></named-content>; 635 m a.s.l.; 7 Oct. 2019; A. Hunyadi leg.; coll. <abbrev xmlns:xlink="http://www.w3.org/1999/xlink" xlink:title="Collection András Hunyadi" id="ABBRID0ESQDK" xlink:type="simple">HA</abbrev>.</p></tp:treatment-sec><tp:treatment-sec sec-type="diagnosis" id="SECID0EWQDK"><title>Diagnosis.</title><p>A medium-sized to large, conical <italic><tp:taxon-name><tp:taxon-name-part taxon-name-part-type="genus" reg="Angustopila">Angustopila</tp:taxon-name-part></tp:taxon-name></italic> species with few whorls, a narrow umbilicus, a conspicuously large aperture, a strongly expanded peristome and a short but strong parietal tooth that points slightly towards the palatal wall.</p></tp:treatment-sec><tp:treatment-sec sec-type="description" id="SECID0EDRDK"><title>Description (of the type sample).</title><p>Shell medium to large-sized for the genus, higher to much higher than wide; off-white, conical, apex broad, body whorl widest from apertural view; protoconch consists of 1.25 whorls, without spiral striation; teleoconch finely ornamented with irregular radial growth lines crossed by weak rows of irregularly spaced spiral threads (ca. 12–14 on body whorl from apertural view); sculpture weaker than in most other <italic><tp:taxon-name><tp:taxon-name-part taxon-name-part-type="genus" reg="Angustopila">Angustopila</tp:taxon-name-part></tp:taxon-name></italic> species; whorls 3.5–4 (conspicuously few compared to large shell size), rounded; aperture slightly oblique to shell axis from lateral view; umbilicus very narrow; aperture subcircular, parietal callus convex; peristome strongly expanded especially at parietal and palatal region, not reflected; parietal callus overlapping and not smeared onto penultimate whorl; parietal tooth elevated, strong, normally long, slightly bent towards palatal side, does not reach parietal callus.</p></tp:treatment-sec><tp:treatment-sec sec-type="description" id="SECID0EQRDK"><title>Measurements (in mm).</title><p>H = 1.02–1.18, D = 0.87–0.97, H/D*100 = 109.3–130.3 (shells from the type locality; <italic>n</italic> = 6), <abbrev xmlns:xlink="http://www.w3.org/1999/xlink" xlink:title="Relative umbilical diameter" id="ABBRID0EYRDK" xlink:type="simple">RUD</abbrev> = 17.6–19.8 (<italic>n</italic> = 3); H = 1.27, D = 0.99, H/D*100 = 128.3, <abbrev xmlns:xlink="http://www.w3.org/1999/xlink" xlink:title="Relative umbilical diameter" id="ABBRID0E5RDK" xlink:type="simple">RUD</abbrev> = 20.2 (2019/118; <italic>n</italic> = 1).</p></tp:treatment-sec><tp:treatment-sec sec-type="Differential diagnosis" id="SECID0EESDK"><title>Differential diagnosis.</title><p><italic><tp:taxon-name><tp:taxon-name-part taxon-name-part-type="genus" reg="Angustopila">Angustopila</tp:taxon-name-part><tp:taxon-name-part taxon-name-part-type="species" reg="fabella">fabella</tp:taxon-name-part></tp:taxon-name></italic> is smaller, has a more pointed apex, a comparatively smaller aperture, a weaker sculpture, and a less expanded peristome. All other conical species with a single tooth are much smaller than <italic><tp:taxon-name><tp:taxon-name-part taxon-name-part-type="genus" reg="Angustopila">A.</tp:taxon-name-part><tp:taxon-name-part taxon-name-part-type="species" reg="cavicola">cavicola</tp:taxon-name-part></tp:taxon-name></italic> sp. nov.</p></tp:treatment-sec><tp:treatment-sec sec-type="etymology" id="SECID0EATDK"><title>Etymology.</title><p>This new species was collected inside a cave, in the dark zone (<italic><tp:taxon-name><tp:taxon-name-part taxon-name-part-type="genus" reg="Angustopila"/><tp:taxon-name-part taxon-name-part-type="species" reg="cavicola">cavicola</tp:taxon-name-part></tp:taxon-name></italic> means cave-dweller in Latin).</p></tp:treatment-sec><tp:treatment-sec sec-type="distribution" id="SECID0EQTDK"><title>Distribution.</title><p>The type series is known from Loei Province, Thailand. An additional, single shell, reminiscent of the typical <italic><tp:taxon-name><tp:taxon-name-part taxon-name-part-type="genus" reg="Angustopila">A.</tp:taxon-name-part><tp:taxon-name-part taxon-name-part-type="species" reg="cavicola">cavicola</tp:taxon-name-part></tp:taxon-name></italic> sp. nov. shells, was collected in Northern Laos ca. 325 km north of the type series (Fig. <xref ref-type="fig" rid="F31">31</xref>).</p><fig id="F30" position="float" orientation="portrait"><object-id xmlns:xlink="http://www.w3.org/1999/xlink" content-type="doi" xlink:type="simple">10.3897/zookeys.1147.93824.figure30</object-id><object-id xmlns:xlink="http://www.w3.org/1999/xlink" content-type="arpha" xlink:type="simple">36EFA7B7-E2B2-572C-99A0-C356E14DC8CF</object-id><label>Figure 30.</label><caption><p><italic><tp:taxon-name><tp:taxon-name-part taxon-name-part-type="genus" reg="Angustopila">Angustopila</tp:taxon-name-part><tp:taxon-name-part taxon-name-part-type="species" reg="cavicola">cavicola</tp:taxon-name-part></tp:taxon-name></italic> Páll-Gergely &amp; Dumrongrojwattana, sp. nov. (holotype, <named-content xmlns:xlink="http://www.w3.org/1999/xlink" content-type="dwc:institutional_code" xlink:title="Chulalongkorn University Museum of Zoology" xlink:href="http://grbio.org/institution/chulalongkorn-university-museum-natural-history" xlink:type="simple">CUMZ</named-content> 7441). Apertural (<bold>A</bold>), ventral (<bold>B</bold>), lateral (<bold>C</bold>) and apical (D) sides of the shell; microstructure of the protoconch showing protoconch-teleoconch boundary (<bold>E</bold>), eroded ventral (<bold>F</bold>) and frontal (<bold>G</bold>) surface of the body whorl.</p></caption><graphic xmlns:xlink="http://www.w3.org/1999/xlink" xlink:href="zookeys-1147-001_article-93824__-g030.jpg" position="float" orientation="portrait" xlink:type="simple" id="oo_808839.jpg"><uri content-type="original_file" xlink:type="simple">https://binary.pensoft.net/fig/808839</uri></graphic></fig><fig id="F31" position="float" orientation="portrait"><object-id xmlns:xlink="http://www.w3.org/1999/xlink" content-type="doi" xlink:type="simple">10.3897/zookeys.1147.93824.figure31</object-id><object-id xmlns:xlink="http://www.w3.org/1999/xlink" content-type="arpha" xlink:type="simple">363FA0FF-D0E5-5DCD-BD87-A8740DDD0C91</object-id><label>Figure 31.</label><caption><p>Distribution of <italic><tp:taxon-name><tp:taxon-name-part taxon-name-part-type="genus" reg="Angustopila">Angustopila</tp:taxon-name-part></tp:taxon-name></italic> species.</p></caption><graphic xmlns:xlink="http://www.w3.org/1999/xlink" xlink:href="zookeys-1147-001_article-93824__-g031.jpg" position="float" orientation="portrait" xlink:type="simple" id="oo_808840.jpg"><uri content-type="original_file" xlink:type="simple">https://binary.pensoft.net/fig/808840</uri></graphic></fig><fig id="F32" position="float" orientation="portrait"><object-id xmlns:xlink="http://www.w3.org/1999/xlink" content-type="doi" xlink:type="simple">10.3897/zookeys.1147.93824.figure32</object-id><object-id xmlns:xlink="http://www.w3.org/1999/xlink" content-type="arpha" xlink:type="simple">83376C17-87A0-5004-B576-120888A3E106</object-id><label>Figure 32.</label><caption><p>Variability of <italic><tp:taxon-name><tp:taxon-name-part taxon-name-part-type="genus" reg="Angustopila">Angustopila</tp:taxon-name-part><tp:taxon-name-part taxon-name-part-type="species" reg="cavicola">cavicola</tp:taxon-name-part></tp:taxon-name></italic> Páll-Gergely &amp; Dumrongrojwattana, sp. nov. <bold>A</bold> holotype (<named-content xmlns:xlink="http://www.w3.org/1999/xlink" content-type="dwc:institutional_code" xlink:title="Chulalongkorn University Museum of Zoology" xlink:href="http://grbio.org/institution/chulalongkorn-university-museum-natural-history" xlink:type="simple">CUMZ</named-content> 7441) <bold>B, C</bold> paratypes (<named-content xmlns:xlink="http://www.w3.org/1999/xlink" content-type="dwc:institutional_code" xlink:title="Hungarian Natural History Museum" xlink:href="http://grbio.org/institution/hungarian-natural-history-museum" xlink:type="simple">HNHM</named-content> 100181).</p></caption><graphic xmlns:xlink="http://www.w3.org/1999/xlink" xlink:href="zookeys-1147-001_article-93824__-g032.jpg" position="float" orientation="portrait" xlink:type="simple" id="oo_808841.jpg"><uri content-type="original_file" xlink:type="simple">https://binary.pensoft.net/fig/808841</uri></graphic></fig><fig id="F33" position="float" orientation="portrait"><object-id xmlns:xlink="http://www.w3.org/1999/xlink" content-type="doi" xlink:type="simple">10.3897/zookeys.1147.93824.figure33</object-id><object-id xmlns:xlink="http://www.w3.org/1999/xlink" content-type="arpha" xlink:type="simple">C4D38095-6FFE-53DF-8EEC-6885AE29A980</object-id><label>Figure 33.</label><caption><p><italic><tp:taxon-name><tp:taxon-name-part taxon-name-part-type="genus" reg="Angustopila">Angustopila</tp:taxon-name-part><tp:taxon-name-part taxon-name-part-type="species" reg="cavicola">cavicola</tp:taxon-name-part></tp:taxon-name></italic> Páll-Gergely &amp; Dumrongrojwattana, sp. nov. from Laos (2019/118). Apertural (<bold>A</bold>), ventral (<bold>B</bold>), lateral (<bold>C</bold>) and apical (<bold>D</bold>) sides of the shell; aperture (<bold>E</bold>), microstructure of the protoconch (<bold>F</bold>), ventral (<bold>G</bold>) and frontal (<bold>H</bold>) surface of the body whorl.</p></caption><graphic xmlns:xlink="http://www.w3.org/1999/xlink" xlink:href="zookeys-1147-001_article-93824__-g033.jpg" position="float" orientation="portrait" xlink:type="simple" id="oo_808842.jpg"><uri content-type="original_file" xlink:type="simple">https://binary.pensoft.net/fig/808842</uri></graphic></fig></tp:treatment-sec><tp:treatment-sec sec-type="remarks" id="SECID0EZYDK"><title>Remarks.</title><p>The single shell from Laos has an even weaker sculpture (practically smooth) and a lower parietal tooth than the Thai ones. Otherwise, it is similar to the Thai population in terms of shell size, and shell and aperture shapes.</p></tp:treatment-sec></tp:taxon-treatment>
