# Supplementary material for: ﻿Five times over: 42 new Angustopila species highlight Southeast Asia’s rich biodiversity (Gastropoda, Stylommatophora, Hypselostomatidae)
Source: Zookeys. 2023 Feb 13;1147:1–177. doi: 10.3897/zookeys.1147.93824 (PMC10297824; doi:10.3897/zookeys.1147.93824)
Supplement: XML Treatment for Angustopila cicatricosa [file zookeys.1147.93824-treatment11.xml]

<!DOCTYPE tp:taxon-treatment
  PUBLIC "-//TaxonX//DTD Taxonomic Treatment Publishing DTD v0 20100105//EN" "tax-treatment-NSO.dtd">
<tp:taxon-treatment xmlns:tp="http://www.plazi.org/taxpub"><tp:treatment-meta><kwd-group><label>Taxon classification</label><kwd>
                <named-content content-type="kingdom">Animalia</named-content>
              </kwd><kwd>
                <named-content content-type="order">Stylommatophora</named-content>
              </kwd><kwd>
                <named-content content-type="family">Gastrocoptidae</named-content>
              </kwd></kwd-group><mixed-citation publication-type="journal"><person-group><name><surname>Páll-Gergely</surname><given-names>Barna</given-names></name><name><surname>Hunyadi</surname><given-names>András</given-names></name><name><surname>Vermeulen</surname><given-names>Jaap J.</given-names></name><name><surname>Grego</surname><given-names>Jozef</given-names></name><name><surname>Sutcharit</surname><given-names>Chirasak</given-names></name><name><surname>Reischütz</surname><given-names>Alexander</given-names></name><name><surname>Dumrongrojwattana</surname><given-names>Pongrat</given-names></name><name><surname>Botta-Dukát</surname><given-names>Zoltán</given-names></name><name><surname>Örstan</surname><given-names>Aydin</given-names></name><name><surname>Fekete</surname><given-names>Judit</given-names></name><name><surname>Jochum</surname><given-names>Adrienne</given-names></name></person-group><article-title>﻿Five times over: 42 new <italic><tp:taxon-name><tp:taxon-name-part taxon-name-part-type="genus" reg="Angustopila">Angustopila</tp:taxon-name-part></tp:taxon-name></italic> species highlight Southeast Asia’s rich biodiversity (<tp:taxon-name><tp:taxon-name-part taxon-name-part-type="class">Gastropoda</tp:taxon-name-part></tp:taxon-name>, <tp:taxon-name><tp:taxon-name-part taxon-name-part-type="order">Stylommatophora</tp:taxon-name-part></tp:taxon-name>, <tp:taxon-name><tp:taxon-name-part taxon-name-part-type="family">Hypselostomatidae</tp:taxon-name-part></tp:taxon-name>)</article-title><source>Zookeys</source><day>13</day><month>02</month><year>2023</year><volume>1147</volume><fpage>1</fpage><lpage>177</lpage><pub-id pub-id-type="doi">10.3897/zookeys.1147.93824</pub-id></mixed-citation></tp:treatment-meta><tp:nomenclature><label>﻿</label><tp:taxon-name>
              <object-id xmlns:xlink="http://www.w3.org/1999/xlink" content-type="arpha" xlink:type="simple">014EC9D2-E914-5CA7-BE46-31358A66B9AA</object-id>
              <tp:taxon-name-part taxon-name-part-type="genus" reg="Angustopila">Angustopila</tp:taxon-name-part>
              <tp:taxon-name-part taxon-name-part-type="species" reg="cicatricosa">cicatricosa</tp:taxon-name-part>
              <object-id xmlns:xlink="http://www.w3.org/1999/xlink" content-type="zoobank" xlink:type="simple">https://zoobank.org/94DF3D46-7607-4A10-9F28-A4B20D8E4618</object-id>
            </tp:taxon-name><tp:taxon-authority>Páll-Gergely &amp; Vermeulen</tp:taxon-authority><tp:taxon-status xmlns:xlink="http://www.w3.org/1999/xlink" xlink:type="simple">sp. nov.</tp:taxon-status><xref ref-type="fig" rid="F34">Fig. 34</xref></tp:nomenclature><tp:treatment-sec sec-type="type material" id="SECID0EM1DK"><title>Type material.</title><p><bold><italic>Holotype</italic></bold>: Vietnam • 1 empty shell (H: 0.68 mm, D: 0.68 mm); Haiphong Province, Cat Ba Island, near Nat. Park Headquarters, Trung Trang Cave, steep limestone cliff, woody regrowth at base; <named-content xmlns:xlink="http://www.w3.org/1999/xlink" content-type="dwc:verbatimCoordinates" xlink:type="simple"><named-content content-type="geo-json" specific-use="{&#34;type&#34;:&#34;Point&#34;,&#34;coordinates&#34;:[106.994667,20.796333]}" id="NCID0E11DK" xlink:type="simple">20°47.78'N, 106°59.68'E</named-content></named-content>; 25 Sep. 1998; J.J. Vermeulen &amp; A.J. Whitten leg.; <named-content xmlns:xlink="http://www.w3.org/1999/xlink" content-type="dwc:institutional_code" xlink:title="Hungarian Natural History Museum" xlink:href="http://grbio.org/institution/hungarian-natural-history-museum" xlink:type="simple">HNHM</named-content> 103481 (original inventory number: <abbrev xmlns:xlink="http://www.w3.org/1999/xlink" xlink:title="Private collection of Jaap Vermeulen" id="ABBRID0EH2DK" xlink:type="simple">JJV</abbrev> 6270).</p></tp:treatment-sec><tp:treatment-sec sec-type="diagnosis" id="SECID0EL2DK"><title>Diagnosis.</title><p>A small <italic><tp:taxon-name><tp:taxon-name-part taxon-name-part-type="genus" reg="Angustopila">Angustopila</tp:taxon-name-part></tp:taxon-name></italic> species with an ovoid shell, a rather strong, pointed parietal tooth, and very strong, elevated spiral striae.</p></tp:treatment-sec><tp:treatment-sec sec-type="description" id="SECID0EY2DK"><title>Description.</title><p>Shell small for the genus, as high as wide, transparent, glossy, ovoid, dorsal side nearly domed, body whorl widest from standard apertural view; protoconch consists of 1.5 whorls, with very weak spiral striation preceding the first teleoconch whorl; teleoconch ornamented with irregular, very weak radial growth lines and strong, elevated rows of spiral threads (ca. 14 on body whorl from apertural view); whorls 4, rounded; aperture slightly oblique to shell axis from lateral view; umbilicus wide; aperture reniform; peristome edge slightly thickened and expanded, not reflected; parietal callus separated from penultimate whorl; aperture with a well-developed, deeply situated, pointed (short) parietal tooth.</p></tp:treatment-sec><tp:treatment-sec sec-type="description" id="SECID0E42DK"><title>Measurements (in mm).</title><p>H = 0.68, D = 0.68, H/D*100 = 100, <abbrev xmlns:xlink="http://www.w3.org/1999/xlink" xlink:title="Relative umbilical diameter" id="ABBRID0ED3DK" xlink:type="simple">RUD</abbrev> = 27.9 (holotype).</p></tp:treatment-sec><tp:treatment-sec sec-type="Differential diagnosis" id="SECID0EH3DK"><title>Differential diagnosis.</title><p>This species is characterised by the small size and the strong spiral striation. <italic><tp:taxon-name><tp:taxon-name-part taxon-name-part-type="genus" reg="Angustopila">Angustopila</tp:taxon-name-part><tp:taxon-name-part taxon-name-part-type="species" reg="fraterminor">fraterminor</tp:taxon-name-part></tp:taxon-name></italic> sp. nov. is larger with a higher spire, its shell surface is dull (glossy in <italic><tp:taxon-name><tp:taxon-name-part taxon-name-part-type="genus" reg="Angustopila">A.</tp:taxon-name-part><tp:taxon-name-part taxon-name-part-type="species" reg="cicatricosa">cicatricosa</tp:taxon-name-part></tp:taxon-name></italic> sp. nov.), the aperture bears a longer parietal tooth (pointed in <italic><tp:taxon-name><tp:taxon-name-part taxon-name-part-type="genus" reg="Angustopila">A.</tp:taxon-name-part><tp:taxon-name-part taxon-name-part-type="species" reg="cicatricosa">cicatricosa</tp:taxon-name-part></tp:taxon-name></italic> sp. nov.), and its peristome edge is less thickened, rather sharp, and slightly expanded. <italic><tp:taxon-name><tp:taxon-name-part taxon-name-part-type="genus" reg="Angustopila">Angustopila</tp:taxon-name-part><tp:taxon-name-part taxon-name-part-type="species" reg="maasseni">maasseni</tp:taxon-name-part></tp:taxon-name></italic> sp. nov. also has a duller shell surface with weaker spiral striae, and a lower spire. <italic><tp:taxon-name><tp:taxon-name-part taxon-name-part-type="genus" reg="Angustopila">Angustopila</tp:taxon-name-part><tp:taxon-name-part taxon-name-part-type="species" reg="psammion">psammion</tp:taxon-name-part></tp:taxon-name></italic> has a lower spire, a wider umbilicus, and a smaller parietal tooth.</p></tp:treatment-sec><tp:treatment-sec sec-type="etymology" id="SECID0EE5DK"><title>Etymology.</title><p>The specific epithet refers to the scar-like, strong spiral striae.</p></tp:treatment-sec><tp:treatment-sec sec-type="distribution" id="SECID0EJ5DK"><title>Distribution.</title><p>This species is only known from the type locality, Trung Trang Cave (Fig. <xref ref-type="fig" rid="F24">24</xref>).</p></tp:treatment-sec><tp:treatment-sec sec-type="remarks" id="SECID0ET5DK"><title>Remarks.</title><p>At first, we considered this individual shell to belong to <italic><tp:taxon-name><tp:taxon-name-part taxon-name-part-type="genus" reg="Angustopila">A.</tp:taxon-name-part><tp:taxon-name-part taxon-name-part-type="species" reg="fraterminor">fraterminor</tp:taxon-name-part></tp:taxon-name></italic> sp. nov., to <italic><tp:taxon-name><tp:taxon-name-part taxon-name-part-type="genus" reg="Angustopila">A.</tp:taxon-name-part><tp:taxon-name-part taxon-name-part-type="species" reg="maasseni">maasseni</tp:taxon-name-part></tp:taxon-name></italic> sp. nov., or to <italic><tp:taxon-name><tp:taxon-name-part taxon-name-part-type="genus" reg="Angustopila">A.</tp:taxon-name-part><tp:taxon-name-part taxon-name-part-type="species" reg="psammion">psammion</tp:taxon-name-part></tp:taxon-name></italic>. However, in addition to the differences regarding shell shape between <italic><tp:taxon-name><tp:taxon-name-part taxon-name-part-type="genus" reg="Angustopila">A.</tp:taxon-name-part><tp:taxon-name-part taxon-name-part-type="species" reg="cicatricosa">cicatricosa</tp:taxon-name-part></tp:taxon-name></italic> sp. nov. and those two species, <italic><tp:taxon-name><tp:taxon-name-part taxon-name-part-type="genus" reg="Angustopila">A.</tp:taxon-name-part><tp:taxon-name-part taxon-name-part-type="species" reg="cicatricosa">cicatricosa</tp:taxon-name-part></tp:taxon-name></italic> has an entirely different appearance (strongly striated, glossy) under the microscope. Given that single-site endemic species are not uncommon in the Halong Bay area, we consider this morphologically distinct shell a separate species.</p><fig id="F34" position="float" orientation="portrait"><object-id xmlns:xlink="http://www.w3.org/1999/xlink" content-type="doi" xlink:type="simple">10.3897/zookeys.1147.93824.figure34</object-id><object-id xmlns:xlink="http://www.w3.org/1999/xlink" content-type="arpha" xlink:type="simple">81827310-926D-5186-9090-39C0A37703D6</object-id><label>Figure 34.</label><caption><p><italic><tp:taxon-name><tp:taxon-name-part taxon-name-part-type="genus" reg="Angustopila">Angustopila</tp:taxon-name-part><tp:taxon-name-part taxon-name-part-type="species" reg="cicatricosa">cicatricosa</tp:taxon-name-part></tp:taxon-name></italic> Páll-Gergely &amp; Vermeulen, sp. nov. (holotype, <named-content xmlns:xlink="http://www.w3.org/1999/xlink" content-type="dwc:institutional_code" xlink:title="Hungarian Natural History Museum" xlink:href="http://grbio.org/institution/hungarian-natural-history-museum" xlink:type="simple">HNHM</named-content> 103481). Apertural (<bold>A</bold>), lateral (<bold>B</bold>), apical (<bold>C</bold>) and ventral (<bold>D</bold>) sides of the shell; microstructure of the protoconch (<bold>E</bold>), microstructure on ventral (<bold>F</bold>) and frontal (<bold>G</bold>) surface of the body whorl.</p></caption><graphic xmlns:xlink="http://www.w3.org/1999/xlink" xlink:href="zookeys-1147-001_article-93824__-g034.jpg" position="float" orientation="portrait" xlink:type="simple" id="oo_808843.jpg"><uri content-type="original_file" xlink:type="simple">https://binary.pensoft.net/fig/808843</uri></graphic></fig></tp:treatment-sec><tp:treatment-sec><!--Section generated to contain objects referenced in tp:taxon-treatment.--><fig id="F24" position="float" orientation="portrait"><object-id xmlns:xlink="http://www.w3.org/1999/xlink" content-type="doi" xlink:type="simple">10.3897/zookeys.1147.93824.figure24</object-id><object-id xmlns:xlink="http://www.w3.org/1999/xlink" content-type="arpha" xlink:type="simple">8B08C0FD-9278-5B63-9816-6F7B4FEBDDB8</object-id><label>Figure 24.</label><caption><p>Distribution of <italic><tp:taxon-name><tp:taxon-name-part taxon-name-part-type="genus" reg="Angustopila">Angustopila</tp:taxon-name-part></tp:taxon-name></italic> species in the Halong Bay area.</p></caption><graphic xmlns:xlink="http://www.w3.org/1999/xlink" xlink:href="zookeys-1147-001_article-93824__-g024.jpg" position="float" orientation="portrait" xlink:type="simple" id="oo_808833.jpg"><uri content-type="original_file" xlink:type="simple">https://binary.pensoft.net/fig/808833</uri></graphic></fig></tp:treatment-sec></tp:taxon-treatment>
