# Supplementary material for: ﻿Five times over: 42 new Angustopila species highlight Southeast Asia’s rich biodiversity (Gastropoda, Stylommatophora, Hypselostomatidae)
Source: Zookeys. 2023 Feb 13;1147:1–177. doi: 10.3897/zookeys.1147.93824 (PMC10297824; doi:10.3897/zookeys.1147.93824)
Supplement: XML Treatment for Angustopila concava [file zookeys.1147.93824-treatment12.xml]

<!DOCTYPE tp:taxon-treatment
  PUBLIC "-//TaxonX//DTD Taxonomic Treatment Publishing DTD v0 20100105//EN" "tax-treatment-NSO.dtd">
<tp:taxon-treatment xmlns:tp="http://www.plazi.org/taxpub"><tp:treatment-meta><kwd-group><label>Taxon classification</label><kwd>
                <named-content content-type="kingdom">Animalia</named-content>
              </kwd><kwd>
                <named-content content-type="order">Stylommatophora</named-content>
              </kwd><kwd>
                <named-content content-type="family">Gastrocoptidae</named-content>
              </kwd></kwd-group><mixed-citation publication-type="journal"><person-group><name><surname>Páll-Gergely</surname><given-names>Barna</given-names></name><name><surname>Hunyadi</surname><given-names>András</given-names></name><name><surname>Vermeulen</surname><given-names>Jaap J.</given-names></name><name><surname>Grego</surname><given-names>Jozef</given-names></name><name><surname>Sutcharit</surname><given-names>Chirasak</given-names></name><name><surname>Reischütz</surname><given-names>Alexander</given-names></name><name><surname>Dumrongrojwattana</surname><given-names>Pongrat</given-names></name><name><surname>Botta-Dukát</surname><given-names>Zoltán</given-names></name><name><surname>Örstan</surname><given-names>Aydin</given-names></name><name><surname>Fekete</surname><given-names>Judit</given-names></name><name><surname>Jochum</surname><given-names>Adrienne</given-names></name></person-group><article-title>﻿Five times over: 42 new <italic><tp:taxon-name><tp:taxon-name-part taxon-name-part-type="genus" reg="Angustopila">Angustopila</tp:taxon-name-part></tp:taxon-name></italic> species highlight Southeast Asia’s rich biodiversity (<tp:taxon-name><tp:taxon-name-part taxon-name-part-type="class">Gastropoda</tp:taxon-name-part></tp:taxon-name>, <tp:taxon-name><tp:taxon-name-part taxon-name-part-type="order">Stylommatophora</tp:taxon-name-part></tp:taxon-name>, <tp:taxon-name><tp:taxon-name-part taxon-name-part-type="family">Hypselostomatidae</tp:taxon-name-part></tp:taxon-name>)</article-title><source>Zookeys</source><day>13</day><month>02</month><year>2023</year><volume>1147</volume><fpage>1</fpage><lpage>177</lpage><pub-id pub-id-type="doi">10.3897/zookeys.1147.93824</pub-id></mixed-citation></tp:treatment-meta><tp:nomenclature><label>﻿</label><tp:taxon-name>
              <object-id xmlns:xlink="http://www.w3.org/1999/xlink" content-type="arpha" xlink:type="simple">E520A4F1-1F8B-5168-B2E8-D06CBED39A25</object-id>
              <tp:taxon-name-part taxon-name-part-type="genus" reg="Angustopila">Angustopila</tp:taxon-name-part>
              <tp:taxon-name-part taxon-name-part-type="species" reg="concava">concava</tp:taxon-name-part>
            </tp:taxon-name><tp:taxon-authority>(Thompson &amp; Upatham, 1997)</tp:taxon-authority><xref ref-type="fig" rid="F35">Figs 35</xref><xref ref-type="fig" rid="F36">, 36</xref><tp:nomenclature-citation-list><tp:nomenclature-citation><tp:taxon-name>
                  <tp:taxon-name-part taxon-name-part-type="genus" reg="Systenostoma">Systenostoma</tp:taxon-name-part>
                  <tp:taxon-name-part taxon-name-part-type="species" reg="concava">concava</tp:taxon-name-part>
                </tp:taxon-name><comment>Thompson &amp; Upatham, 1997: 231–232, figs 32–38.</comment></tp:nomenclature-citation><tp:nomenclature-citation><tp:taxon-name>
                  <tp:taxon-name-part taxon-name-part-type="genus" reg="Systenostoma">Systenostoma</tp:taxon-name-part>
                  <tp:taxon-name-part taxon-name-part-type="species" reg="concava">concava</tp:taxon-name-part>
                </tp:taxon-name><comment>— <xref ref-type="bibr" rid="B47">Panha and Burch 2005</xref>: 118–119, fig. 101.</comment></tp:nomenclature-citation><tp:nomenclature-citation><tp:taxon-name>
                  <tp:taxon-name-part taxon-name-part-type="genus" reg="Angustopila">Angustopila</tp:taxon-name-part>
                  <tp:taxon-name-part taxon-name-part-type="species" reg="concava">concava</tp:taxon-name-part>
                </tp:taxon-name><comment>— <xref ref-type="bibr" rid="B30">Jochum et al. 2014</xref>: 27.</comment></tp:nomenclature-citation></tp:nomenclature-citation-list></tp:nomenclature><tp:treatment-sec sec-type="type locality" id="SECID0E1EEK"><title>Type locality.</title><p>“Thailand, Nakhon Ratchasima Province, limestone hill 3.4 km west of Ban Mu Si, 380 m altitude (<named-content xmlns:xlink="http://www.w3.org/1999/xlink" content-type="dwc:verbatimCoordinates" xlink:type="simple"><named-content content-type="geo-json" specific-use="{&#34;type&#34;:&#34;Point&#34;,&#34;coordinates&#34;:[101.375000,14.533333]}" id="NCID0EDFEK" xlink:type="simple">14°32.0'N, 101°22.5'E</named-content></named-content>).”</p></tp:treatment-sec><tp:treatment-sec sec-type="material" id="SECID0EIFEK"><title>Material examined.</title><p><bold><italic>Holotype</italic></bold>: Thailand • 1 shell; Nakhon Ratchasima Province, limestone hill 3.4 km west of Ban Mu Si; <named-content xmlns:xlink="http://www.w3.org/1999/xlink" content-type="dwc:verbatimCoordinates" xlink:type="simple"><named-content content-type="geo-json" specific-use="{&#34;type&#34;:&#34;Point&#34;,&#34;coordinates&#34;:[101.375000,14.533333]}" id="NCID0EWFEK" xlink:type="simple">14°32.00'N, 101°22.50'E</named-content></named-content>; 380 m a.s.l.; 5 May 1987; F.G. Thompson leg.; <named-content xmlns:xlink="http://www.w3.org/1999/xlink" content-type="dwc:institutional_code" xlink:title="Florida Museum of Natural History" xlink:href="http://grbio.org/institution/florida-museum-natural-history" xlink:type="simple">UF</named-content> 113541 (not figured in the original description).</p><p><bold><italic>Paratypes</italic></bold>: Thailand • 9 shells; same data as for holotype; <named-content xmlns:xlink="http://www.w3.org/1999/xlink" content-type="dwc:institutional_code" xlink:title="Florida Museum of Natural History" xlink:href="http://grbio.org/institution/florida-museum-natural-history" xlink:type="simple">UF</named-content> 113542.</p></tp:treatment-sec><tp:treatment-sec sec-type="diagnosis" id="SECID0ESGEK"><title>Diagnosis.</title><p>A large (H: 1.02–1.21 mm, D: 1.05–1.12 mm, H/D*100: 91.1–115.2 (<italic>n</italic> = 5), <abbrev xmlns:xlink="http://www.w3.org/1999/xlink" xlink:title="Relative umbilical diameter" id="ABBRID0E1GEK" xlink:type="simple">RUD</abbrev> = 28.3–32.7 (<italic>n</italic> = 3)), concave-conical <italic><tp:taxon-name><tp:taxon-name-part taxon-name-part-type="genus" reg="Angustopila">Angustopila</tp:taxon-name-part></tp:taxon-name></italic> species with a very strongly oblique aperture, a low parietal tooth reaching peristome edge, a strongly concave parietal callus, and a conspicuously narrow sinulus.</p></tp:treatment-sec><tp:treatment-sec sec-type="description" id="SECID0EHHEK"><title>Description.</title><p>Shell large for the genus, higher than wide, rarely slightly wider than high; concave-conical, body whorl widest in standard apertural view; protoconch consists of 1.25 whorls with weak spiral striae on the entire teleoconch; teleoconch dominated by an irregularly dimpled, pasty texture, with very fine irregularly spaced, weak radial growth lines crossed with very weak, obscure, sparsely-spaced spiral striae (impossible to count in standard apertural view, but on ventral side they are more widely-spaced than in other <italic><tp:taxon-name><tp:taxon-name-part taxon-name-part-type="genus" reg="Angustopila">Angustopila</tp:taxon-name-part></tp:taxon-name></italic> species); spiral striae overall weaker than in most other <italic><tp:taxon-name><tp:taxon-name-part taxon-name-part-type="genus" reg="Angustopila">Angustopila</tp:taxon-name-part></tp:taxon-name></italic> species; whorls ca. 4.5–4.75, rounded; aperture strongly oblique to shell axis from lateral view; umbilicus wide; aperture ovate-subquadrate, parietal callus concave; sinulus wide, weakly isolated due to the low parietal tooth; peristome expanded, especially on the palatal region, not reflected; parietal callus detached from penultimate whorl, protruding; parietal tooth very low, short, situated close to the parietal callus.</p></tp:treatment-sec><tp:treatment-sec sec-type="Differential diagnosis" id="SECID0E2HEK"><title>Differential diagnosis.</title><p>See under <italic><tp:taxon-name><tp:taxon-name-part taxon-name-part-type="genus" reg="Angustopila">Angustopila</tp:taxon-name-part><tp:taxon-name-part taxon-name-part-type="species" reg="erawanica">erawanica</tp:taxon-name-part></tp:taxon-name></italic> sp. nov., <italic><tp:taxon-name><tp:taxon-name-part taxon-name-part-type="genus" reg="Angustopila">A.</tp:taxon-name-part><tp:taxon-name-part taxon-name-part-type="species" reg="occidentalis">occidentalis</tp:taxon-name-part></tp:taxon-name></italic> sp. nov. and <italic><tp:taxon-name><tp:taxon-name-part taxon-name-part-type="genus" reg="Angustopila">A.</tp:taxon-name-part><tp:taxon-name-part taxon-name-part-type="species" reg="uvula">uvula</tp:taxon-name-part></tp:taxon-name></italic> sp. nov., and under Remarks.</p></tp:treatment-sec><tp:treatment-sec sec-type="distribution" id="SECID0ECJEK"><title>Distribution.</title><p>This species is known only from the type locality in Thailand’s Nakhon Ratchasima Province (Fig. <xref ref-type="fig" rid="F19">19</xref>).</p></tp:treatment-sec><tp:treatment-sec sec-type="remarks" id="SECID0EMJEK"><title>Remarks.</title><p>The original description mentions a slight tubercular thickening on the palatal lip. We have not found any thickening there that would be similar to the palatal teeth of any other <italic><tp:taxon-name><tp:taxon-name-part taxon-name-part-type="genus" reg="Angustopila">Angustopila</tp:taxon-name-part></tp:taxon-name></italic> species.</p><p><italic><tp:taxon-name><tp:taxon-name-part taxon-name-part-type="genus" reg="Angustopila">Angustopila</tp:taxon-name-part><tp:taxon-name-part taxon-name-part-type="species" reg="concava">concava</tp:taxon-name-part></tp:taxon-name></italic> is similar to several populations of <italic><tp:taxon-name><tp:taxon-name-part taxon-name-part-type="genus" reg="Angustopila">A.</tp:taxon-name-part><tp:taxon-name-part taxon-name-part-type="species" reg="fabella">fabella</tp:taxon-name-part></tp:taxon-name></italic> in terms of shell size and the concave-conical shape, but differs from them in the strongly oblique aperture, the strongly sinuous parietal callus, and the conspicuously pointed (slender) sinulus. The parietal tooth of <italic><tp:taxon-name><tp:taxon-name-part taxon-name-part-type="genus" reg="Angustopila">A.</tp:taxon-name-part><tp:taxon-name-part taxon-name-part-type="species" reg="concava">concava</tp:taxon-name-part></tp:taxon-name></italic> is weaker and situated closer to the parietal callus than that of the majority of <italic><tp:taxon-name><tp:taxon-name-part taxon-name-part-type="genus" reg="Angustopila">A.</tp:taxon-name-part><tp:taxon-name-part taxon-name-part-type="species" reg="fabella">fabella</tp:taxon-name-part></tp:taxon-name></italic> populations. The parietal tooth of only one <italic><tp:taxon-name><tp:taxon-name-part taxon-name-part-type="genus" reg="Angustopila">A.</tp:taxon-name-part><tp:taxon-name-part taxon-name-part-type="species" reg="fabella">fabella</tp:taxon-name-part></tp:taxon-name></italic> sample (15L06) is situated as close to the parietal callus as are those of <italic><tp:taxon-name><tp:taxon-name-part taxon-name-part-type="genus" reg="Angustopila">A.</tp:taxon-name-part><tp:taxon-name-part taxon-name-part-type="species" reg="concava">concava</tp:taxon-name-part></tp:taxon-name></italic>. However, the other traits still differ between <italic><tp:taxon-name><tp:taxon-name-part taxon-name-part-type="genus" reg="Angustopila">A.</tp:taxon-name-part><tp:taxon-name-part taxon-name-part-type="species" reg="fabella">fabella</tp:taxon-name-part></tp:taxon-name></italic> sample 15L06 and <italic><tp:taxon-name><tp:taxon-name-part taxon-name-part-type="genus" reg="Angustopila">A.</tp:taxon-name-part><tp:taxon-name-part taxon-name-part-type="species" reg="concava">concava</tp:taxon-name-part></tp:taxon-name></italic>.</p><fig id="F35" position="float" orientation="portrait"><object-id xmlns:xlink="http://www.w3.org/1999/xlink" content-type="doi" xlink:type="simple">10.3897/zookeys.1147.93824.f</object-id><object-id xmlns:xlink="http://www.w3.org/1999/xlink" content-type="arpha" xlink:type="simple">D02F356B-856C-5D00-A88E-2333176E726B</object-id><label>Figure 35.</label><caption><p><italic><tp:taxon-name><tp:taxon-name-part taxon-name-part-type="genus" reg="Angustopila">Angustopila</tp:taxon-name-part><tp:taxon-name-part taxon-name-part-type="species" reg="concava">concava</tp:taxon-name-part></tp:taxon-name></italic> (Thompson &amp; Upatham, 1997), holotype (UF 113541). Apertural (<bold>A</bold>), lateral (<bold>B</bold>), apical (<bold>C</bold>) and ventral (<bold>D</bold>) sides of the shell; aperture (<bold>E, F</bold>), microstructure on the protoconch (<bold>G</bold>), microstructure on ventral (<bold>H</bold>) and frontal (<bold>I</bold>) surface of the body whorl.</p></caption><graphic xmlns:xlink="http://www.w3.org/1999/xlink" xlink:href="zookeys-1147-001_article-93824__-g035.jpg" position="float" orientation="portrait" xlink:type="simple" id="oo_808844.jpg"><uri content-type="original_file" xlink:type="simple">https://binary.pensoft.net/fig/808844</uri></graphic></fig><fig id="F36" position="float" orientation="portrait"><object-id xmlns:xlink="http://www.w3.org/1999/xlink" content-type="doi" xlink:type="simple">10.3897/zookeys.1147.93824.figure36</object-id><object-id xmlns:xlink="http://www.w3.org/1999/xlink" content-type="arpha" xlink:type="simple">BFCA2FA8-2892-58DE-9020-5E4324535F0A</object-id><label>Figure 36.</label><caption><p><italic><tp:taxon-name><tp:taxon-name-part taxon-name-part-type="genus" reg="Angustopila">Angustopila</tp:taxon-name-part><tp:taxon-name-part taxon-name-part-type="species" reg="concava">concava</tp:taxon-name-part></tp:taxon-name></italic> (Thompson &amp; Upatham, 1997). Paratypes (<named-content xmlns:xlink="http://www.w3.org/1999/xlink" content-type="dwc:institutional_code" xlink:title="Florida Museum of Natural History" xlink:href="http://grbio.org/institution/florida-museum-natural-history" xlink:type="simple">UF</named-content> 113542, carbon-coated shells, probably imaged in the original description) <bold>A, B</bold> paratype, specimen 1 <bold>C, D</bold> paratype, specimen 2.</p></caption><graphic xmlns:xlink="http://www.w3.org/1999/xlink" xlink:href="zookeys-1147-001_article-93824__-g036.jpg" position="float" orientation="portrait" xlink:type="simple" id="oo_808845.jpg"><uri content-type="original_file" xlink:type="simple">https://binary.pensoft.net/fig/808845</uri></graphic></fig></tp:treatment-sec><tp:treatment-sec><!--Section generated to contain objects referenced in tp:taxon-treatment.--><fig id="F19" position="float" orientation="portrait"><object-id xmlns:xlink="http://www.w3.org/1999/xlink" content-type="doi" xlink:type="simple">10.3897/zookeys.1147.93824.figure19</object-id><object-id xmlns:xlink="http://www.w3.org/1999/xlink" content-type="arpha" xlink:type="simple">E2EAB3C7-58A9-5529-8C8F-18A60494D268</object-id><label>Figure 19.</label><caption><p>Distribution of <italic><tp:taxon-name><tp:taxon-name-part taxon-name-part-type="genus" reg="Angustopila">Angustopila</tp:taxon-name-part></tp:taxon-name></italic> species.</p></caption><graphic xmlns:xlink="http://www.w3.org/1999/xlink" xlink:href="zookeys-1147-001_article-93824__-g019.jpg" position="float" orientation="portrait" xlink:type="simple" id="oo_808828.jpg"><uri content-type="original_file" xlink:type="simple">https://binary.pensoft.net/fig/808828</uri></graphic></fig></tp:treatment-sec><ref-list><ref id="B47"><mixed-citation xmlns:xlink="http://www.w3.org/1999/xlink" xlink:type="simple"><person-group><name name-style="western"><surname>Panha</surname><given-names>S</given-names></name><name name-style="western"><surname>Burch</surname><given-names>JB</given-names></name></person-group> (<year>2005</year>) An introduction to the microsnails of Thailand. Malacological Review 37/38: 1–155.</mixed-citation></ref><ref id="B30"><mixed-citation xmlns:xlink="http://www.w3.org/1999/xlink" xlink:type="simple"><person-group><name name-style="western"><surname>Jochum</surname><given-names>A</given-names></name><name name-style="western"><surname>Slapnik</surname><given-names>R</given-names></name><name name-style="western"><surname>Kampschulte</surname><given-names>M</given-names></name><name name-style="western"><surname>Martels</surname><given-names>G</given-names></name><name name-style="western"><surname>Heneka</surname><given-names>M</given-names></name><name name-style="western"><surname>Páll-Gergely</surname><given-names>B</given-names></name></person-group> (<year>2014</year>) <article-title>A review of the microgastropod genus <italic><tp:taxon-name><tp:taxon-name-part taxon-name-part-type="genus">Systenostoma</tp:taxon-name-part></tp:taxon-name></italic> Bavay &amp; Dautzenberg, 1908 and a new subterranean species from China (<tp:taxon-name><tp:taxon-name-part taxon-name-part-type="class">Gastropoda</tp:taxon-name-part></tp:taxon-name>, <tp:taxon-name><tp:taxon-name-part taxon-name-part-type="infraclass">Pulmonata</tp:taxon-name-part></tp:taxon-name>, <tp:taxon-name><tp:taxon-name-part taxon-name-part-type="family">Hypselostomatidae</tp:taxon-name-part></tp:taxon-name>).</article-title><source>ZooKeys</source><volume>410</volume>: <fpage>23</fpage>–<lpage>40</lpage>. <ext-link xlink:href="10.3897/zookeys.410.7488" ext-link-type="doi" xlink:type="simple">https://doi.org/10.3897/zookeys.410.7488</ext-link></mixed-citation></ref></ref-list></tp:taxon-treatment>
