# Supplementary material for: ﻿Five times over: 42 new Angustopila species highlight Southeast Asia’s rich biodiversity (Gastropoda, Stylommatophora, Hypselostomatidae)
Source: Zookeys. 2023 Feb 13;1147:1–177. doi: 10.3897/zookeys.1147.93824 (PMC10297824; doi:10.3897/zookeys.1147.93824)
Supplement: XML Treatment for Angustopila fabella [file zookeys.1147.93824-treatment14.xml]

<!DOCTYPE tp:taxon-treatment
  PUBLIC "-//TaxonX//DTD Taxonomic Treatment Publishing DTD v0 20100105//EN" "tax-treatment-NSO.dtd">
<tp:taxon-treatment xmlns:tp="http://www.plazi.org/taxpub"><tp:treatment-meta><kwd-group><label>Taxon classification</label><kwd>
                <named-content content-type="kingdom">Animalia</named-content>
              </kwd><kwd>
                <named-content content-type="order">Stylommatophora</named-content>
              </kwd><kwd>
                <named-content content-type="family">Gastrocoptidae</named-content>
              </kwd></kwd-group><mixed-citation publication-type="journal"><person-group><name><surname>Páll-Gergely</surname><given-names>Barna</given-names></name><name><surname>Hunyadi</surname><given-names>András</given-names></name><name><surname>Vermeulen</surname><given-names>Jaap J.</given-names></name><name><surname>Grego</surname><given-names>Jozef</given-names></name><name><surname>Sutcharit</surname><given-names>Chirasak</given-names></name><name><surname>Reischütz</surname><given-names>Alexander</given-names></name><name><surname>Dumrongrojwattana</surname><given-names>Pongrat</given-names></name><name><surname>Botta-Dukát</surname><given-names>Zoltán</given-names></name><name><surname>Örstan</surname><given-names>Aydin</given-names></name><name><surname>Fekete</surname><given-names>Judit</given-names></name><name><surname>Jochum</surname><given-names>Adrienne</given-names></name></person-group><article-title>﻿Five times over: 42 new <italic><tp:taxon-name><tp:taxon-name-part taxon-name-part-type="genus" reg="Angustopila">Angustopila</tp:taxon-name-part></tp:taxon-name></italic> species highlight Southeast Asia’s rich biodiversity (<tp:taxon-name><tp:taxon-name-part taxon-name-part-type="class">Gastropoda</tp:taxon-name-part></tp:taxon-name>, <tp:taxon-name><tp:taxon-name-part taxon-name-part-type="order">Stylommatophora</tp:taxon-name-part></tp:taxon-name>, <tp:taxon-name><tp:taxon-name-part taxon-name-part-type="family">Hypselostomatidae</tp:taxon-name-part></tp:taxon-name>)</article-title><source>Zookeys</source><day>13</day><month>02</month><year>2023</year><volume>1147</volume><fpage>1</fpage><lpage>177</lpage><pub-id pub-id-type="doi">10.3897/zookeys.1147.93824</pub-id></mixed-citation></tp:treatment-meta><tp:nomenclature><label>﻿</label><tp:taxon-name>
              <object-id xmlns:xlink="http://www.w3.org/1999/xlink" content-type="arpha" xlink:type="simple">5D31E405-49B4-5B58-83BB-18B81977264E</object-id>
              <tp:taxon-name-part taxon-name-part-type="genus" reg="Angustopila">Angustopila</tp:taxon-name-part>
              <tp:taxon-name-part taxon-name-part-type="species" reg="fabella">fabella</tp:taxon-name-part>
            </tp:taxon-name><tp:taxon-authority>Páll-Gergely &amp; Hunyadi, 2015</tp:taxon-authority><xref ref-type="fig" rid="F29">Figs 29A, B</xref><xref ref-type="fig" rid="F40">, 40</xref><xref ref-type="fig" rid="F41">, 41</xref><xref ref-type="supplementary-material" rid="S3">Suppl. material 3: figs S9–S29</xref><tp:nomenclature-citation-list><tp:nomenclature-citation><tp:taxon-name>
                  <tp:taxon-name-part taxon-name-part-type="genus" reg="Angustopila">Angustopila</tp:taxon-name-part>
                  <tp:taxon-name-part taxon-name-part-type="species" reg="fabella">fabella</tp:taxon-name-part>
                </tp:taxon-name><comment><xref ref-type="bibr" rid="B39">Páll-Gergely et al., 2015a</xref>: 36, fig. 2.</comment></tp:nomenclature-citation><tp:nomenclature-citation><tp:taxon-name>
                  <tp:taxon-name-part taxon-name-part-type="genus" reg="Angustopila">Angustopila</tp:taxon-name-part>
                  <tp:taxon-name-part taxon-name-part-type="species" reg="singuladentis">singuladentis</tp:taxon-name-part>
                </tp:taxon-name><comment>Inkhavilay &amp; Panha in <xref ref-type="bibr" rid="B27">Inkhavilay et al. 2016</xref>: 224, fig. 5. new synonym.</comment></tp:nomenclature-citation><tp:nomenclature-citation><tp:taxon-name>
                  <tp:taxon-name-part taxon-name-part-type="genus" reg="Angustopila">Angustopila</tp:taxon-name-part>
                  <tp:taxon-name-part taxon-name-part-type="species" reg="singuladentis">singuladentis</tp:taxon-name-part>
                </tp:taxon-name><comment>— <xref ref-type="bibr" rid="B28">Inkhavilay et al. 2019</xref>: 59, fig. 26A.</comment></tp:nomenclature-citation></tp:nomenclature-citation-list></tp:nomenclature><tp:treatment-sec sec-type="type locality" id="SECID0EP5EK"><title>Type locality.</title><p>“China, Guangxi (广西), Chongzuo Shi (崇左市), Longzhou Xian (龙州县), cliffs north of Lenglei (楞垒), north of the Nonggang Nature Reserve (弄岗国家级自然保护区), 220 m, <named-content xmlns:xlink="http://www.w3.org/1999/xlink" content-type="dwc:verbatimCoordinates" xlink:type="simple"><named-content content-type="geo-json" specific-use="{&#34;type&#34;:&#34;Point&#34;,&#34;coordinates&#34;:[106.955950,22.486017]}" id="NCID0EY5EK" xlink:type="simple">22°29.161'N, 106°57.357'E</named-content></named-content>” (<italic><tp:taxon-name><tp:taxon-name-part taxon-name-part-type="genus" reg="Angustopila">A.</tp:taxon-name-part><tp:taxon-name-part taxon-name-part-type="species" reg="fabella">fabella</tp:taxon-name-part></tp:taxon-name></italic>); “Xang Lod Cave, Viengxay District, Houaphane Province, Laos (<named-content xmlns:xlink="http://www.w3.org/1999/xlink" content-type="dwc:verbatimCoordinates" xlink:type="simple"><named-content content-type="geo-json" specific-use="{&#34;type&#34;:&#34;Point&#34;,&#34;coordinates&#34;:[104.222139,20.408694]}" id="NCID0EL6EK" xlink:type="simple">20°24'31.3"N, 104°13'19.7"E</named-content></named-content>), 882 m a.s.l.” (<italic><tp:taxon-name><tp:taxon-name-part taxon-name-part-type="genus" reg="Angustopila">A.</tp:taxon-name-part><tp:taxon-name-part taxon-name-part-type="species" reg="singuladentis">singuladentis</tp:taxon-name-part></tp:taxon-name></italic>).</p></tp:treatment-sec><tp:treatment-sec sec-type="type material" id="SECID0E26EK"><title>Type material examined.</title><p>Holotype of <italic><tp:taxon-name><tp:taxon-name-part taxon-name-part-type="genus" reg="Angustopila">A.</tp:taxon-name-part><tp:taxon-name-part taxon-name-part-type="species" reg="singuladentis">singuladentis</tp:taxon-name-part></tp:taxon-name></italic>, <named-content xmlns:xlink="http://www.w3.org/1999/xlink" content-type="dwc:institutional_code" xlink:title="Chulalongkorn University Museum of Zoology" xlink:href="http://grbio.org/institution/chulalongkorn-university-museum-natural-history" xlink:type="simple">CUMZ</named-content> 7063 (reimaged for this study Fig. <xref ref-type="fig" rid="F41">41</xref>); paratypes, <named-content xmlns:xlink="http://www.w3.org/1999/xlink" content-type="dwc:institutional_code" xlink:title="Chulalongkorn University Museum of Zoology" xlink:href="http://grbio.org/institution/chulalongkorn-university-museum-natural-history" xlink:type="simple">CUMZ</named-content> 7064.</p></tp:treatment-sec><tp:treatment-sec sec-type="material" id="SECID0EABFK"><title>Additional material examined.</title><p><bold>Wide umbilicus</bold> Vietnam • 9 adult + 2 <abbrev xmlns:xlink="http://www.w3.org/1999/xlink" xlink:title="juvenile/broken shells" id="ABBRID0EIBFK" xlink:type="simple">j/b</abbrev> shells; Sơn La Province, Yên Châu District, Xã Chiềng On, Bản Trạm Hốc, Hang Nhả Nhung, around the cave (locality code: 2020/20); <named-content xmlns:xlink="http://www.w3.org/1999/xlink" content-type="dwc:verbatimCoordinates" xlink:type="simple"><named-content content-type="geo-json" specific-use="{&#34;type&#34;:&#34;Point&#34;,&#34;coordinates&#34;:[104.187833,20.991333]}" id="NCID0EPBFK" xlink:type="simple">20°59.48'N, 104°11.27'E</named-content></named-content>; 970 m a.s.l.; 9 Feb. 2020; A. Hunyadi leg.; coll. <abbrev xmlns:xlink="http://www.w3.org/1999/xlink" xlink:title="Collection András Hunyadi" id="ABBRID0EUBFK" xlink:type="simple">HA</abbrev> • 1 shell; Sơn La Province, 27 km ESE from centre of Phù Yên, Mường Do, Bàn Han Mȏt, 300 m south of the village (locality code: 2020/7); <named-content xmlns:xlink="http://www.w3.org/1999/xlink" content-type="dwc:verbatimCoordinates" xlink:type="simple"><named-content content-type="geo-json" specific-use="{&#34;type&#34;:&#34;Point&#34;,&#34;coordinates&#34;:[104.785500,21.195500]}" id="NCID0E2BFK" xlink:type="simple">21°11.73'N, 104°47.13'E</named-content></named-content>; 810 m a.s.l.; 6 Feb. 2020; A. Hunyadi leg.; coll. <abbrev xmlns:xlink="http://www.w3.org/1999/xlink" xlink:title="Collection András Hunyadi" id="ABBRID0EACFK" xlink:type="simple">HA</abbrev> • 7 adult + 3 <abbrev xmlns:xlink="http://www.w3.org/1999/xlink" xlink:title="juvenile/broken shells" id="ABBRID0EECFK" xlink:type="simple">j/b</abbrev> shells; Sơn La Province, 10 km from centre of Mộc Châu towards Sơn La, right side of road no. 6, south of Tất Ngoằng (locality code: 2020/5); <named-content xmlns:xlink="http://www.w3.org/1999/xlink" content-type="dwc:verbatimCoordinates" xlink:type="simple"><named-content content-type="geo-json" specific-use="{&#34;type&#34;:&#34;Point&#34;,&#34;coordinates&#34;:[104.589000,20.876333]}" id="NCID0ELCFK" xlink:type="simple">20°52.58'N, 104°35.34'E</named-content></named-content>; 715 m a.s.l.; 5 Feb. 2020; A. Hunyadi leg.; coll. <abbrev xmlns:xlink="http://www.w3.org/1999/xlink" xlink:title="Collection András Hunyadi" id="ABBRID0EQCFK" xlink:type="simple">HA</abbrev> • 5 shells; Sơn La Province, Mộc Châu District, Vân Hồ, northwestern edge of Pa Cốp towards Bó Nhàng (locality code: 2020/24); <named-content xmlns:xlink="http://www.w3.org/1999/xlink" content-type="dwc:verbatimCoordinates" xlink:type="simple"><named-content content-type="geo-json" specific-use="{&#34;type&#34;:&#34;Point&#34;,&#34;coordinates&#34;:[104.753333,20.766667]}" id="NCID0EXCFK" xlink:type="simple">20°46.00'N, 104°45.20'E</named-content></named-content>; 980 m a.s.l.; 10 Feb. 2020; A. Hunyadi leg.; coll. <abbrev xmlns:xlink="http://www.w3.org/1999/xlink" xlink:title="Collection András Hunyadi" id="ABBRID0E3CFK" xlink:type="simple">HA</abbrev> • 3 adult shells; Hòa Bình Province, Tân Lạc District, 1300 m west from Quy Hậu on road no. 6, rock wall (locality code: 2020/28); <named-content xmlns:xlink="http://www.w3.org/1999/xlink" content-type="dwc:verbatimCoordinates" xlink:type="simple"><named-content content-type="geo-json" specific-use="{&#34;type&#34;:&#34;Point&#34;,&#34;coordinates&#34;:[105.269500,20.632167]}" id="NCID0EDDFK" xlink:type="simple">20°37.93'N, 105°16.17'E</named-content></named-content>; 150 m a.s.l.; 11 Feb. 2020; A. Hunyadi leg.; coll. <abbrev xmlns:xlink="http://www.w3.org/1999/xlink" xlink:title="Collection András Hunyadi" id="ABBRID0EIDFK" xlink:type="simple">HA</abbrev>.</p><p><bold>Specimens with wide umbilicus and narrow umbilicus with transitional forms</bold> Vietnam • 318 shells; Sơn La Province, Quỳnh Nhai district, 20 km north from cross to Thuận Châu, Chiềng Khoang, cave above the village (locality code: 2020/9); <named-content xmlns:xlink="http://www.w3.org/1999/xlink" content-type="dwc:verbatimCoordinates" xlink:type="simple"><named-content content-type="geo-json" specific-use="{&#34;type&#34;:&#34;Point&#34;,&#34;coordinates&#34;:[103.681833,21.557333]}" id="NCID0ETDFK" xlink:type="simple">21°33.44'N, 103°40.91'E</named-content></named-content>; 315 m a.s.l.; 7 Feb. 2020; A. Hunyadi leg.; coll. <abbrev xmlns:xlink="http://www.w3.org/1999/xlink" xlink:title="Collection András Hunyadi" id="ABBRID0EYDFK" xlink:type="simple">HA</abbrev>.</p><p>“<bold>Regular form</bold>” Vietnam • 64 adult + 20 <abbrev xmlns:xlink="http://www.w3.org/1999/xlink" xlink:title="juvenile/broken shells" id="ABBRID0EAEFK" xlink:type="simple">j/b</abbrev> shells; Thanh Hóa Province, Quan Hóa District, Khu di tích Hang Ma, gorge of Sȏng Luồng (locality code: 2020/30); <named-content xmlns:xlink="http://www.w3.org/1999/xlink" content-type="dwc:verbatimCoordinates" xlink:type="simple"><named-content content-type="geo-json" specific-use="{&#34;type&#34;:&#34;Point&#34;,&#34;coordinates&#34;:[105.067000,20.398167]}" id="NCID0EHEFK" xlink:type="simple">20°23.89'N, 105°04.02'E</named-content></named-content>; 100 m a.s.l.; 12 Feb. 2020; A. Hunyadi leg.; coll. <abbrev xmlns:xlink="http://www.w3.org/1999/xlink" xlink:title="Collection András Hunyadi" id="ABBRID0EMEFK" xlink:type="simple">HA</abbrev> • 2 shells; Lạng Sơn Province, vicinity of Chùa Tam Thanh (locality code: 2020/58); <named-content xmlns:xlink="http://www.w3.org/1999/xlink" content-type="dwc:verbatimCoordinates" xlink:type="simple"><named-content content-type="geo-json" specific-use="{&#34;type&#34;:&#34;Point&#34;,&#34;coordinates&#34;:[106.746833,21.855833]}" id="NCID0ETEFK" xlink:type="simple">21°51.35'N, 106°44.81'E</named-content></named-content>; 265 m a.s.l.; 21 Feb. 2020; A. Hunyadi leg.; coll. <abbrev xmlns:xlink="http://www.w3.org/1999/xlink" xlink:title="Collection András Hunyadi" id="ABBRID0EYEFK" xlink:type="simple">HA</abbrev> • 6 shells; Lạng Sơn Province, Hữu Lũng District, Hữu Liên, cross of roads no. 1B-241, 33.5 km towards Ba Nàng, left side of road (locality code: 2020/52); <named-content xmlns:xlink="http://www.w3.org/1999/xlink" content-type="dwc:verbatimCoordinates" xlink:type="simple"><named-content content-type="geo-json" specific-use="{&#34;type&#34;:&#34;Point&#34;,&#34;coordinates&#34;:[106.381167,21.684333]}" id="NCID0E6EFK" xlink:type="simple">21°41.06'N, 106°22.87'E</named-content></named-content>; 220 m a.s.l.; 19 Feb. 2020; A. Hunyadi leg.; coll. <abbrev xmlns:xlink="http://www.w3.org/1999/xlink" xlink:title="Collection András Hunyadi" id="ABBRID0EEFFK" xlink:type="simple">HA</abbrev> • 2 shells; Lạng Sơn Province, Hữu Lũng District, Hữu Liên, 1400 m west from Đȏng Lâm along road no. 241 (locality code: 2020/53); <named-content xmlns:xlink="http://www.w3.org/1999/xlink" content-type="dwc:verbatimCoordinates" xlink:type="simple"><named-content content-type="geo-json" specific-use="{&#34;type&#34;:&#34;Point&#34;,&#34;coordinates&#34;:[106.362833,21.698500]}" id="NCID0ELFFK" xlink:type="simple">21°41.91'N, 106°21.77'E</named-content></named-content>; 210 m a.s.l.; 19 Feb. 2020; A. Hunyadi leg.; coll. <abbrev xmlns:xlink="http://www.w3.org/1999/xlink" xlink:title="Collection András Hunyadi" id="ABBRID0EQFFK" xlink:type="simple">HA</abbrev> • 18 shells; Ninh Binh Province, Cuc Phuong National Park, Prehistorical Man Cave, steep limestone slope with disturbed forest; approx. GPS data: 20°21'N, 105°54'E; 10 Oct. 1998; J.J. Vermeulen &amp; L. Deharveng leg.; <abbrev xmlns:xlink="http://www.w3.org/1999/xlink" xlink:title="Private collection of Jaap Vermeulen" id="ABBRID0EUFFK" xlink:type="simple">JJV</abbrev> 6223 • 134 shells; Thanh Hóa Province, Lang Chánh District, Đồng Lương, 9.4 km northeast from centre of Lang Chánh towards Làng Thung (locality code: 2020/32); <named-content xmlns:xlink="http://www.w3.org/1999/xlink" content-type="dwc:verbatimCoordinates" xlink:type="simple"><named-content content-type="geo-json" specific-use="{&#34;type&#34;:&#34;Point&#34;,&#34;coordinates&#34;:[105.259833,20.192000]}" id="NCID0E2FFK" xlink:type="simple">20°11.52'N, 105°15.59'E</named-content></named-content>; 300 m a.s.l.; 12 Feb. 2020; A. Hunyadi leg.; coll. <abbrev xmlns:xlink="http://www.w3.org/1999/xlink" xlink:title="Collection András Hunyadi" id="ABBRID0EAGFK" xlink:type="simple">HA</abbrev> • 1 adult + 2 broken shells; Thanh Hóa Province, 9.8 km from centre of Ngọc Lặc towards Lang Chánh, Ngọc Khê, left side of road (locality code: 2020/34); <named-content xmlns:xlink="http://www.w3.org/1999/xlink" content-type="dwc:verbatimCoordinates" xlink:type="simple"><named-content content-type="geo-json" specific-use="{&#34;type&#34;:&#34;Point&#34;,&#34;coordinates&#34;:[105.304667,20.119833]}" id="NCID0EHGFK" xlink:type="simple">20°07.19'N, 105°18.28'E</named-content></named-content>; 115 m a.s.l.; 13 Feb. 2020; A. Hunyadi leg.; coll. <abbrev xmlns:xlink="http://www.w3.org/1999/xlink" xlink:title="Collection András Hunyadi" id="ABBRID0EMGFK" xlink:type="simple">HA</abbrev> • 3 shells; Thanh Hóa Province, Như Thanh District, Hải Vân, Hang Lò Cao Kháng Chiến, vicinity of the cave (locality code: 2020/41); <named-content xmlns:xlink="http://www.w3.org/1999/xlink" content-type="dwc:verbatimCoordinates" xlink:type="simple"><named-content content-type="geo-json" specific-use="{&#34;type&#34;:&#34;Point&#34;,&#34;coordinates&#34;:[105.577167,19.618000]}" id="NCID0ETGFK" xlink:type="simple">19°37.08'N, 105°34.63'E</named-content></named-content>; 20 m a.s.l.; 14 Feb. 2020; A. Hunyadi leg.; coll. <abbrev xmlns:xlink="http://www.w3.org/1999/xlink" xlink:title="Collection András Hunyadi" id="ABBRID0EYGFK" xlink:type="simple">HA</abbrev> • 1 shell; Sơn La Province, Mộc Châu, Hang Dơi, around the entrance of the cave (locality code: 2020/26); <named-content xmlns:xlink="http://www.w3.org/1999/xlink" content-type="dwc:verbatimCoordinates" xlink:type="simple"><named-content content-type="geo-json" specific-use="{&#34;type&#34;:&#34;Point&#34;,&#34;coordinates&#34;:[104.639000,20.849333]}" id="NCID0E6GFK" xlink:type="simple">20°50.96'N, 104°38.34'E</named-content></named-content>; 865 m a.s.l.; 11 Feb. 2020; A. Hunyadi leg.; coll. <abbrev xmlns:xlink="http://www.w3.org/1999/xlink" xlink:title="Collection András Hunyadi" id="ABBRID0EEHFK" xlink:type="simple">HA</abbrev>.</p><p>Laos • 1 shell; Luang Namtha Province, 19.8 km southeast from centre of Vieng Phou Kha, south from Ban Phou Lek, southern edge of quarry (locality code: 2019/122); <named-content xmlns:xlink="http://www.w3.org/1999/xlink" content-type="dwc:verbatimCoordinates" xlink:type="simple"><named-content content-type="geo-json" specific-use="{&#34;type&#34;:&#34;Point&#34;,&#34;coordinates&#34;:[101.132667,20.542333]}" id="NCID0ENHFK" xlink:type="simple">20°32.54'N, 101°07.96'E</named-content></named-content>; 780 m a.s.l.; 8 Oct. 2019; A. Hunyadi leg.; coll. <abbrev xmlns:xlink="http://www.w3.org/1999/xlink" xlink:title="Collection András Hunyadi" id="ABBRID0ESHFK" xlink:type="simple">HA</abbrev> • 1 shell; Luang Namtha Province, 48 km southwest from centre of Luang Namtha towards Vieng Phou Kha, Nam Eng, Tham Kao Rao (locality code: 2019/120); <named-content xmlns:xlink="http://www.w3.org/1999/xlink" content-type="dwc:verbatimCoordinates" xlink:type="simple"><named-content content-type="geo-json" specific-use="{&#34;type&#34;:&#34;Point&#34;,&#34;coordinates&#34;:[101.154333,20.724167]}" id="NCID0EZHFK" xlink:type="simple">20°43.45'N, 101°09.26'E</named-content></named-content>; 745 m a.s.l.; 7 Oct. 2019; A. Hunyadi leg.; coll. <abbrev xmlns:xlink="http://www.w3.org/1999/xlink" xlink:title="Collection András Hunyadi" id="ABBRID0E5HFK" xlink:type="simple">HA</abbrev> • 79 small shells + 7 larger shells + 7 <abbrev xmlns:xlink="http://www.w3.org/1999/xlink" xlink:title="juvenile/broken shells" id="ABBRID0ECIFK" xlink:type="simple">j/b</abbrev> shells (see Suppl. material <xref ref-type="supplementary-material" rid="S3">3</xref>: figs S9–S12); Udomxai Province, 6.5 km southeast from centre of Na Mor towards Udomxai, Ban Nathong, Tham Nathong, below cave spring (locality code: 2019/118); <named-content xmlns:xlink="http://www.w3.org/1999/xlink" content-type="dwc:verbatimCoordinates" xlink:type="simple"><named-content content-type="geo-json" specific-use="{&#34;type&#34;:&#34;Point&#34;,&#34;coordinates&#34;:[101.783000,20.872833]}" id="NCID0ENIFK" xlink:type="simple">20°52.37'N, 101°46.98'E</named-content></named-content>; 635 m a.s.l.; 7 Oct. 2019; A. Hunyadi leg.; coll. <abbrev xmlns:xlink="http://www.w3.org/1999/xlink" xlink:title="Collection András Hunyadi" id="ABBRID0ESIFK" xlink:type="simple">HA</abbrev> • 21 shells; Udomxai Province, 10 km south of centre of Na Mor, 3.8 km east-southeast of Na Xay, rock wall facing north (locality code: 2019/119); <named-content xmlns:xlink="http://www.w3.org/1999/xlink" content-type="dwc:verbatimCoordinates" xlink:type="simple"><named-content content-type="geo-json" specific-use="{&#34;type&#34;:&#34;Point&#34;,&#34;coordinates&#34;:[101.816000,20.889500]}" id="NCID0EZIFK" xlink:type="simple">20°53.37'N, 101°48.96'E</named-content></named-content>; 660 m a.s.l.; 7 Oct. 2019; A. Hunyadi leg.; coll. <abbrev xmlns:xlink="http://www.w3.org/1999/xlink" xlink:title="Collection András Hunyadi" id="ABBRID0E5IFK" xlink:type="simple">HA</abbrev> • 1 shell (figured); Luang Prabang province, just NE of Phou Khoun, under rocks in old secondary forest above large cave (locality code: 32L06); <named-content xmlns:xlink="http://www.w3.org/1999/xlink" content-type="dwc:verbatimCoordinates" xlink:type="simple"><named-content content-type="geo-json" specific-use="{&#34;type&#34;:&#34;Point&#34;,&#34;coordinates&#34;:[102.438167,19.446333]}" id="NCID0EFJFK" xlink:type="simple">19°26.78'N, 102°26.29'E</named-content></named-content>; 1180 m a.s.l.; 15 Nov. 2006; A. Abdou &amp; I.V. Muratov leg.; <named-content xmlns:xlink="http://www.w3.org/1999/xlink" content-type="dwc:institutional_code" xlink:title="Muséum National d’Histoire Naturelle" xlink:href="http://grbio.org/institution/museum-national-dhistoire-naturelle-2" xlink:type="simple">MNHN</named-content>-IM-2014-6413 • 55 concave-conical + 76 low concave-conical + 33 conical + 73 <abbrev xmlns:xlink="http://www.w3.org/1999/xlink" xlink:title="juvenile/broken shells" id="ABBRID0ESJFK" xlink:type="simple">j/b</abbrev> shells; Luang Prabang Province, 2.8 km northeast from Phou Khoun, rock wall above the cave (locality code: 2019/128); <named-content xmlns:xlink="http://www.w3.org/1999/xlink" content-type="dwc:verbatimCoordinates" xlink:type="simple"><named-content content-type="geo-json" specific-use="{&#34;type&#34;:&#34;Point&#34;,&#34;coordinates&#34;:[102.439000,19.446500]}" id="NCID0EZJFK" xlink:type="simple">19°26.79'N, 102°26.34'E</named-content></named-content>; 1200 m a.s.l.; 11 Oct. 2019; A. Hunyadi leg.; coll. <abbrev xmlns:xlink="http://www.w3.org/1999/xlink" xlink:title="Collection András Hunyadi" id="ABBRID0E5JFK" xlink:type="simple">HA</abbrev> • 6 shells; Vientiane Province, 8.5 km north from centre of Kasi, northwest of the quarry (locality code: 2019/129); <named-content xmlns:xlink="http://www.w3.org/1999/xlink" content-type="dwc:verbatimCoordinates" xlink:type="simple"><named-content content-type="geo-json" specific-use="{&#34;type&#34;:&#34;Point&#34;,&#34;coordinates&#34;:[102.231500,19.280333]}" id="NCID0EFKFK" xlink:type="simple">19°16.82'N, 102°13.89'E</named-content></named-content>; 540 m a.s.l.; 12 Oct. 2019; A. Hunyadi leg.; coll. <abbrev xmlns:xlink="http://www.w3.org/1999/xlink" xlink:title="Collection András Hunyadi" id="ABBRID0EKKFK" xlink:type="simple">HA</abbrev> • 1 figured shell; Vientiane Province, Tham Pou Kham (cave), W Vang Vieng, at the base of rocks (locality code: La.11); <named-content xmlns:xlink="http://www.w3.org/1999/xlink" content-type="dwc:verbatimCoordinates" xlink:type="simple"><named-content content-type="geo-json" specific-use="{&#34;type&#34;:&#34;Point&#34;,&#34;coordinates&#34;:[102.395167,18.926667]}" id="NCID0ERKFK" xlink:type="simple">18°55.60'N, 102°23.71'E</named-content></named-content>; 280 m a.s.l.; Mar. 2010; A. Reischütz leg.; <named-content xmlns:xlink="http://www.w3.org/1999/xlink" content-type="dwc:institutional_code" xlink:title="Naturhistorisches Museum Wien" xlink:href="http://grbio.org/institution/naturhistorisches-museum-wien-0" xlink:type="simple">NHMW</named-content>-MO-112015 • 2 shells; same data as for preceding; <named-content xmlns:xlink="http://www.w3.org/1999/xlink" content-type="dwc:institutional_code" xlink:title="Naturhistorisches Museum der Burgergemeinde Bern" xlink:href="http://grbio.org/institution/naturhistorisches-museum-der-burgergemeinde-bern" xlink:type="simple">NMBE</named-content> 550645 • 2 shells; same data as for preceding; coll. <abbrev xmlns:xlink="http://www.w3.org/1999/xlink" xlink:title="Collection Barna Páll-Gergely" id="ABBRID0EGLFK" xlink:type="simple">PGB</abbrev> • 17 shells; same data as for preceding; coll. <abbrev xmlns:xlink="http://www.w3.org/1999/xlink" xlink:title="Collection Reischütz" id="ABBRID0EKLFK" xlink:type="simple">RE</abbrev> • 57 + 11 <abbrev xmlns:xlink="http://www.w3.org/1999/xlink" xlink:title="juvenile/broken shells" id="ABBRID0EOLFK" xlink:type="simple">j/b</abbrev> shells; Vientiane Province, 7.5 km west from centre of Vang Vieng, Ban Naka, Tham Poukham (locality code: 2019/131); <named-content xmlns:xlink="http://www.w3.org/1999/xlink" content-type="dwc:verbatimCoordinates" xlink:type="simple"><named-content content-type="geo-json" specific-use="{&#34;type&#34;:&#34;Point&#34;,&#34;coordinates&#34;:[102.396167,18.926833]}" id="NCID0EVLFK" xlink:type="simple">18°55.61'N, 102°23.77'E</named-content></named-content>; 240 m a.s.l.; 14 Oct. 2019; A. Hunyadi leg.; coll. <abbrev xmlns:xlink="http://www.w3.org/1999/xlink" xlink:title="Collection András Hunyadi" id="ABBRID0E1LFK" xlink:type="simple">HA</abbrev> • 1 shell; Bolikhamsay Province, cave entrance above karst spring 500 m N of road from Vieng Thong to Ban Samsok (and Sôp Sang), 16 km from Vieng Thong, 500 m N of the road around large cave entrance above karst spring with travertine cascades (locality code: JG20A); <named-content xmlns:xlink="http://www.w3.org/1999/xlink" content-type="dwc:verbatimCoordinates" xlink:type="simple"><named-content content-type="geo-json" specific-use="{&#34;type&#34;:&#34;Point&#34;,&#34;coordinates&#34;:[104.569833,18.551000]}" id="NCID0EBMFK" xlink:type="simple">18°33.06'N, 104°34.19'E</named-content></named-content>; 19 Feb. 2017; J. Grego leg.; coll. <abbrev xmlns:xlink="http://www.w3.org/1999/xlink" xlink:title="Collection Jozef Grego" id="ABBRID0EGMFK" xlink:type="simple">JG</abbrev> • 2 shells; Bolikhamsay Province, 1 km SE of Vieng Thong towards Houaykhay on road 1D, caves among boulders at SW bases of rocky cliffs (locality code: JG22); <named-content xmlns:xlink="http://www.w3.org/1999/xlink" content-type="dwc:verbatimCoordinates" xlink:type="simple"><named-content content-type="geo-json" specific-use="{&#34;type&#34;:&#34;Point&#34;,&#34;coordinates&#34;:[104.457833,18.504667]}" id="NCID0ENMFK" xlink:type="simple">18°30.28'N, 104°27.47'E</named-content></named-content>; 290 m a.s.l.; 20 Feb. 2017; J. Grego leg.; coll. <abbrev xmlns:xlink="http://www.w3.org/1999/xlink" xlink:title="Collection Jozef Grego" id="ABBRID0ESMFK" xlink:type="simple">JG</abbrev> • 11 adult + 2 <abbrev xmlns:xlink="http://www.w3.org/1999/xlink" xlink:title="juvenile/broken shells" id="ABBRID0EWMFK" xlink:type="simple">j/b</abbrev> shells; Bolikhamsay Province, large spring lake at S base of limestone massif 2 km NNE of Na Pavan village, ca. 5 km from Phontan crossing at road 8 (locality code: JG16); <named-content xmlns:xlink="http://www.w3.org/1999/xlink" content-type="dwc:verbatimCoordinates" xlink:type="simple"><named-content content-type="geo-json" specific-use="{&#34;type&#34;:&#34;Point&#34;,&#34;coordinates&#34;:[104.746833,18.221667]}" id="NCID0E4MFK" xlink:type="simple">18°13.30'N, 104°44.81'E</named-content></named-content>; 18 Feb. 2017; J. Grego leg.; coll. <abbrev xmlns:xlink="http://www.w3.org/1999/xlink" xlink:title="Collection Jozef Grego" id="ABBRID0ECNFK" xlink:type="simple">JG</abbrev> • 1 shell; same data as for preceding; <named-content xmlns:xlink="http://www.w3.org/1999/xlink" content-type="dwc:institutional_code" xlink:title="Naturhistorisches Museum der Burgergemeinde Bern" xlink:href="http://grbio.org/institution/naturhistorisches-museum-der-burgergemeinde-bern" xlink:type="simple">NMBE</named-content> 550644 • 1 shell; Bolikhamsay Province, NE base of Pha Hông limestone massif 7 km N of Lak Sao (locality code: JG12); <named-content xmlns:xlink="http://www.w3.org/1999/xlink" content-type="dwc:verbatimCoordinates" xlink:type="simple"><named-content content-type="geo-json" specific-use="{&#34;type&#34;:&#34;Point&#34;,&#34;coordinates&#34;:[104.940167,18.231833]}" id="NCID0ERNFK" xlink:type="simple">18°13.91'N, 104°56.41'E</named-content></named-content>; 16 Feb. 2017; J. Grego leg.; coll. <abbrev xmlns:xlink="http://www.w3.org/1999/xlink" xlink:title="Collection Jozef Grego" id="ABBRID0EWNFK" xlink:type="simple">JG</abbrev> • 1 figured shell; same data as for preceding; <abbrev xmlns:xlink="http://www.w3.org/1999/xlink" xlink:title="When citing NHM registered specimens" id="ABBRID0E1NFK" xlink:type="simple">NHMUK</abbrev> 20170304.</p><p><bold>Halong Bay area</bold> Vietnam • 18 shells; Quang Ninh Province, Halong-Campha area, 4.5 km SW Quang Hanh, limestone hill with regrowth; <named-content xmlns:xlink="http://www.w3.org/1999/xlink" content-type="dwc:verbatimCoordinates" xlink:type="simple"><named-content content-type="geo-json" specific-use="{&#34;type&#34;:&#34;Point&#34;,&#34;coordinates&#34;:[107.197167,20.983000]}" id="NCID0EFOFK" xlink:type="simple">20°58.98'N, 107°11.83'E</named-content></named-content>; 29 Sep. 1998; J.J. Vermeulen &amp; A.J. Whitten leg.; <abbrev xmlns:xlink="http://www.w3.org/1999/xlink" xlink:title="Private collection of Jaap Vermeulen" id="ABBRID0EKOFK" xlink:type="simple">JJV</abbrev> 6217 • 1 shell; Haiphong Province, Halong Bay area, unnamed island off E Coast Cat Ba, south facing bay with beach and densely-vegetated limestone scree slope; <named-content xmlns:xlink="http://www.w3.org/1999/xlink" content-type="dwc:verbatimCoordinates" xlink:type="simple"><named-content content-type="geo-json" specific-use="{&#34;type&#34;:&#34;Point&#34;,&#34;coordinates&#34;:[107.074333,20.753167]}" id="NCID0EROFK" xlink:type="simple">20°45.19'N, 107°04.46'E</named-content></named-content>; 1 Oct. 1998; J.J. Vermeulen &amp; A.J. Whitten leg.; <abbrev xmlns:xlink="http://www.w3.org/1999/xlink" xlink:title="Private collection of Jaap Vermeulen" id="ABBRID0EWOFK" xlink:type="simple">JJV</abbrev> 6219 • 1 shell; Quang Ninh Province, Halong Bay area, Tien Ong Cave on Hang Trai Island (locality code: WMVT.0338); <named-content xmlns:xlink="http://www.w3.org/1999/xlink" content-type="dwc:verbatimCoordinates" xlink:type="simple"><named-content content-type="geo-json" specific-use="{&#34;type&#34;:&#34;Point&#34;,&#34;coordinates&#34;:[107.122167,20.816000]}" id="NCID0E4OFK" xlink:type="simple">20°48.96'N, 107°07.33'E</named-content></named-content>; 6 Sep. 2003; W.J.M. Maassen leg.; <abbrev xmlns:xlink="http://www.w3.org/1999/xlink" content-type="institution" xlink:title="National Museum of Natural History Naturalis" id="ABBRID0ECPFK" xlink:type="simple">RMNH</abbrev> 347767.</p><p><bold>Large shell with anteriorly situated parietal tooth</bold> Laos • 1 shell (figured); Luang Prabang province, ca. 9 km SE of Luang Prabang, on the left side of river Nam Khan, limestone, black soil in limestone pockets, clay, under rocks and logs in secondary forest under cliff (locality code: 15L06); <named-content xmlns:xlink="http://www.w3.org/1999/xlink" content-type="dwc:verbatimCoordinates" xlink:type="simple"><named-content content-type="geo-json" specific-use="{&#34;type&#34;:&#34;Point&#34;,&#34;coordinates&#34;:[102.207667,19.856333]}" id="NCID0EOPFK" xlink:type="simple">19°51.38'N, 102°12.46'E</named-content></named-content>; 365 m a.s.l.; 3 Nov. 2006; A. Abdou &amp; I.V. Muratov leg.; <named-content xmlns:xlink="http://www.w3.org/1999/xlink" content-type="dwc:institutional_code" xlink:title="Muséum National d’Histoire Naturelle" xlink:href="http://grbio.org/institution/museum-national-dhistoire-naturelle-2" xlink:type="simple">MNHN</named-content>-IM-2014-6414.</p><p><bold>Tiny shell with large variability</bold> Vietnam • 4 shells (H: 0.72–0.83 mm, D: 0.70–0.82 mm); Xieng Khouang Province, foot of limestone ridge 3 km NW of Thathom, 800 m S of road 1D crossing a small river (locality code: JG26); <named-content xmlns:xlink="http://www.w3.org/1999/xlink" content-type="dwc:verbatimCoordinates" xlink:type="simple"><named-content content-type="geo-json" specific-use="{&#34;type&#34;:&#34;Point&#34;,&#34;coordinates&#34;:[103.581667,19.005500]}" id="NCID0ECQFK" xlink:type="simple">19°00.33'N, 103°34.90'E</named-content></named-content>; 22 Feb. 2017; J. Grego leg.; coll. <abbrev xmlns:xlink="http://www.w3.org/1999/xlink" xlink:title="Collection Jozef Grego" id="ABBRID0EHQFK" xlink:type="simple">JG</abbrev>.</p></tp:treatment-sec><tp:treatment-sec sec-type="diagnosis" id="SECID0ELQFK"><title>Diagnosis.</title><p>A small to large, mostly conical or concave-conical (rarely conical-globular) species with a single parietal tooth, shell mostly higher than wide, rarely slightly wider than high. Extremely variable in shell shape across and even within populations.</p></tp:treatment-sec><tp:treatment-sec sec-type="description" id="SECID0EQQFK"><title>Measurements (in mm).</title><p>H = 0.72–1.16, D = 0.70–1.12, H/D*100 = 87.3–119.8 (<italic>n</italic> = 99), <abbrev xmlns:xlink="http://www.w3.org/1999/xlink" xlink:title="Relative umbilical diameter" id="ABBRID0EYQFK" xlink:type="simple">RUD</abbrev> = 21.4–32.3 (<italic>n</italic> = 34); H = 1.12, D = 1.19 H/D*100 = 94.1, <abbrev xmlns:xlink="http://www.w3.org/1999/xlink" xlink:title="Relative umbilical diameter" id="ABBRID0E5QFK" xlink:type="simple">RUD</abbrev> = 31.9 (15L06).</p></tp:treatment-sec><tp:treatment-sec sec-type="Differential diagnosis" id="SECID0ECRFK"><title>Differential diagnosis.</title><p>Species with conical and concave-conical shells and a single parietal tooth are the following: <italic><tp:taxon-name><tp:taxon-name-part taxon-name-part-type="genus" reg="Angustopila">Angustopila</tp:taxon-name-part><tp:taxon-name-part taxon-name-part-type="species" reg="concava">concava</tp:taxon-name-part></tp:taxon-name></italic>, <italic><tp:taxon-name><tp:taxon-name-part taxon-name-part-type="genus" reg="Angustopila">A.</tp:taxon-name-part><tp:taxon-name-part taxon-name-part-type="species" reg="babel">babel</tp:taxon-name-part></tp:taxon-name></italic> sp. nov., <italic><tp:taxon-name><tp:taxon-name-part taxon-name-part-type="genus" reg="Angustopila">A.</tp:taxon-name-part><tp:taxon-name-part taxon-name-part-type="species" reg="oostoma">oostoma</tp:taxon-name-part></tp:taxon-name></italic> sp. nov., <italic><tp:taxon-name><tp:taxon-name-part taxon-name-part-type="genus" reg="Angustopila">A.</tp:taxon-name-part><tp:taxon-name-part taxon-name-part-type="species" reg="margaritarion">margaritarion</tp:taxon-name-part></tp:taxon-name></italic> sp. nov., <italic><tp:taxon-name><tp:taxon-name-part taxon-name-part-type="genus" reg="Angustopila">A.</tp:taxon-name-part><tp:taxon-name-part taxon-name-part-type="species" reg="cavicola">cavicola</tp:taxon-name-part></tp:taxon-name></italic> sp. nov., <italic><tp:taxon-name><tp:taxon-name-part taxon-name-part-type="genus" reg="Angustopila">A.</tp:taxon-name-part><tp:taxon-name-part taxon-name-part-type="species" reg="szekeresi">szekeresi</tp:taxon-name-part></tp:taxon-name></italic>, and <italic><tp:taxon-name><tp:taxon-name-part taxon-name-part-type="genus" reg="Angustopila">A.</tp:taxon-name-part><tp:taxon-name-part taxon-name-part-type="species" reg="vandevenderi">vandevenderi</tp:taxon-name-part></tp:taxon-name></italic> sp. nov. Among them, <italic><tp:taxon-name><tp:taxon-name-part taxon-name-part-type="genus" reg="Angustopila">A.</tp:taxon-name-part><tp:taxon-name-part taxon-name-part-type="species" reg="margaritarion">margaritarion</tp:taxon-name-part></tp:taxon-name></italic> sp. nov., <italic><tp:taxon-name><tp:taxon-name-part taxon-name-part-type="genus" reg="Angustopila">A.</tp:taxon-name-part><tp:taxon-name-part taxon-name-part-type="species" reg="cavicola">cavicola</tp:taxon-name-part></tp:taxon-name></italic> sp. nov., <italic><tp:taxon-name><tp:taxon-name-part taxon-name-part-type="genus" reg="Angustopila">A.</tp:taxon-name-part><tp:taxon-name-part taxon-name-part-type="species" reg="szekeresi">szekeresi</tp:taxon-name-part></tp:taxon-name></italic> are sympatric with <italic><tp:taxon-name><tp:taxon-name-part taxon-name-part-type="genus" reg="Angustopila">A.</tp:taxon-name-part><tp:taxon-name-part taxon-name-part-type="species" reg="fabella">fabella</tp:taxon-name-part></tp:taxon-name></italic>, while <italic><tp:taxon-name><tp:taxon-name-part taxon-name-part-type="genus" reg="Angustopila">A.</tp:taxon-name-part><tp:taxon-name-part taxon-name-part-type="species" reg="babel">babel</tp:taxon-name-part></tp:taxon-name></italic> sp. nov., <italic><tp:taxon-name><tp:taxon-name-part taxon-name-part-type="genus" reg="Angustopila">A.</tp:taxon-name-part><tp:taxon-name-part taxon-name-part-type="species" reg="oostoma">oostoma</tp:taxon-name-part></tp:taxon-name></italic> sp. nov., and <italic><tp:taxon-name><tp:taxon-name-part taxon-name-part-type="genus" reg="Angustopila">A.</tp:taxon-name-part><tp:taxon-name-part taxon-name-part-type="species" reg="vandevenderi">vandevenderi</tp:taxon-name-part></tp:taxon-name></italic> sp. nov. occur in parapatry with <italic><tp:taxon-name><tp:taxon-name-part taxon-name-part-type="genus" reg="Angustopila">A.</tp:taxon-name-part><tp:taxon-name-part taxon-name-part-type="species" reg="fabella">fabella</tp:taxon-name-part></tp:taxon-name></italic> (i.e., populations of one of those three species occur geographically close to an <italic><tp:taxon-name><tp:taxon-name-part taxon-name-part-type="genus" reg="Angustopila">A.</tp:taxon-name-part><tp:taxon-name-part taxon-name-part-type="species" reg="fabella">fabella</tp:taxon-name-part></tp:taxon-name></italic> population). For comparisons, see under those species. See also under <italic><tp:taxon-name><tp:taxon-name-part taxon-name-part-type="genus" reg="Angustopila">A.</tp:taxon-name-part><tp:taxon-name-part taxon-name-part-type="species" reg="cicatricosa">cicatricosa</tp:taxon-name-part></tp:taxon-name></italic> sp. nov.</p></tp:treatment-sec><tp:treatment-sec sec-type="distribution" id="SECID0EDXFK"><title>Distribution.</title><p>Known from several localities across northern Laos, northern Vietnam and from one site in Guangxi, China, close to the Vietnamese border (Fig. <xref ref-type="fig" rid="F42">42</xref>).</p><fig id="F40" position="float" orientation="portrait"><object-id xmlns:xlink="http://www.w3.org/1999/xlink" content-type="doi" xlink:type="simple">10.3897/zookeys.1147.93824.figure40</object-id><object-id xmlns:xlink="http://www.w3.org/1999/xlink" content-type="arpha" xlink:type="simple">E198D27F-43DB-5859-AC5D-157BF1AC6304</object-id><label>Figure 40.</label><caption><p>Synoptic view of <italic><tp:taxon-name><tp:taxon-name-part taxon-name-part-type="genus" reg="Angustopila">Angustopila</tp:taxon-name-part><tp:taxon-name-part taxon-name-part-type="species" reg="fabella">fabella</tp:taxon-name-part></tp:taxon-name></italic> Páll-Gergely &amp; Hunyadi, 2015.</p></caption><graphic xmlns:xlink="http://www.w3.org/1999/xlink" xlink:href="zookeys-1147-001_article-93824__-g040.jpg" position="float" orientation="portrait" xlink:type="simple" id="oo_808849.jpg"><uri content-type="original_file" xlink:type="simple">https://binary.pensoft.net/fig/808849</uri></graphic></fig><fig id="F41" position="float" orientation="portrait"><object-id xmlns:xlink="http://www.w3.org/1999/xlink" content-type="doi" xlink:type="simple">10.3897/zookeys.1147.93824.figure41</object-id><object-id xmlns:xlink="http://www.w3.org/1999/xlink" content-type="arpha" xlink:type="simple">A48AE4AB-E985-50B5-87D1-CE1AB7A536B6</object-id><label>Figure 41.</label><caption><p><italic><tp:taxon-name><tp:taxon-name-part taxon-name-part-type="genus" reg="Angustopila">Angustopila</tp:taxon-name-part><tp:taxon-name-part taxon-name-part-type="species" reg="fabella">fabella</tp:taxon-name-part></tp:taxon-name></italic> Páll-Gergely &amp; Hunyadi, 2015 (holotype of <italic><tp:taxon-name><tp:taxon-name-part taxon-name-part-type="genus" reg="Angustopila">Angustopila</tp:taxon-name-part><tp:taxon-name-part taxon-name-part-type="species" reg="singuladentis">singuladentis</tp:taxon-name-part></tp:taxon-name></italic> Inkhavilay &amp; Panha, 2016). Apertural (<bold>A</bold>), apical (<bold>B</bold>), lateral (<bold>C</bold>) and ventral (<bold>D</bold>) sides of the shell; microstructure of the protoconch (<bold>E</bold>), ventral (<bold>F</bold>) and frontal (<bold>G</bold>) surface of the body whorl. SEM Images: Chirasak Sutcharit.</p></caption><graphic xmlns:xlink="http://www.w3.org/1999/xlink" xlink:href="zookeys-1147-001_article-93824__-g041.jpg" position="float" orientation="portrait" xlink:type="simple" id="oo_808850.jpg"><uri content-type="original_file" xlink:type="simple">https://binary.pensoft.net/fig/808850</uri></graphic></fig><fig id="F42" position="float" orientation="portrait"><object-id xmlns:xlink="http://www.w3.org/1999/xlink" content-type="doi" xlink:type="simple">10.3897/zookeys.1147.93824.figure42</object-id><object-id xmlns:xlink="http://www.w3.org/1999/xlink" content-type="arpha" xlink:type="simple">1D683A42-F0DE-50F4-8A51-78F98033FC4C</object-id><label>Figure 42.</label><caption><p>Distribution of <italic><tp:taxon-name><tp:taxon-name-part taxon-name-part-type="genus" reg="Angustopila">Angustopila</tp:taxon-name-part><tp:taxon-name-part taxon-name-part-type="species" reg="fabella">fabella</tp:taxon-name-part></tp:taxon-name></italic> Páll-Gergely &amp; Hunyadi, 2015.</p></caption><graphic xmlns:xlink="http://www.w3.org/1999/xlink" xlink:href="zookeys-1147-001_article-93824__-g042.jpg" position="float" orientation="portrait" xlink:type="simple" id="oo_808851.jpg"><uri content-type="original_file" xlink:type="simple">https://binary.pensoft.net/fig/808851</uri></graphic></fig></tp:treatment-sec><tp:treatment-sec sec-type="remarks" id="SECID0EO1FK"><title>Remarks.</title><p>This is a variable species that is characterised by a conical or concave-conical (in some populations nearly domed) shell and a single parietal tooth. The key traits of the examined populations are compiled in Table <xref ref-type="table" rid="T2">2</xref>. Among the three widely distributed species, the morphological variability of <italic><tp:taxon-name><tp:taxon-name-part taxon-name-part-type="genus" reg="Angustopila">A.</tp:taxon-name-part><tp:taxon-name-part taxon-name-part-type="species" reg="fabella">fabella</tp:taxon-name-part></tp:taxon-name></italic> is considerably greater than that of the other two species (<italic><tp:taxon-name><tp:taxon-name-part taxon-name-part-type="genus" reg="Angustopila">A.</tp:taxon-name-part><tp:taxon-name-part taxon-name-part-type="species" reg="szekeresi">szekeresi</tp:taxon-name-part></tp:taxon-name></italic> and <italic><tp:taxon-name><tp:taxon-name-part taxon-name-part-type="genus" reg="Angustopila">A.</tp:taxon-name-part><tp:taxon-name-part taxon-name-part-type="species" reg="elevata">elevata</tp:taxon-name-part></tp:taxon-name></italic>). This suggests that the samples listed under <italic><tp:taxon-name><tp:taxon-name-part taxon-name-part-type="genus" reg="Angustopila">A.</tp:taxon-name-part><tp:taxon-name-part taxon-name-part-type="species" reg="fabella">fabella</tp:taxon-name-part></tp:taxon-name></italic> may belong to several distinct species, and species delimitation can only be revealed by molecular phylogenetic means. The following populations should be noted:</p><table-wrap id="T2" position="float" orientation="portrait"><label>Table 2.</label><caption><p>Main morphological differences of <italic><tp:taxon-name><tp:taxon-name-part taxon-name-part-type="genus" reg="Angustopila">A.</tp:taxon-name-part><tp:taxon-name-part taxon-name-part-type="species" reg="fabella">fabella</tp:taxon-name-part></tp:taxon-name></italic> populations.</p></caption><table id="TID0E1LHK" rules="all"><tbody><tr><th rowspan="1" colspan="1"/><th rowspan="1" colspan="1">Shell shape</th><th rowspan="1" colspan="1">Parietal tooth</th><th rowspan="1" colspan="1">Umbilicus</th><th rowspan="1" colspan="1">Other distinguishing character</th><th rowspan="1" colspan="1">Image</th></tr><tr><td rowspan="1" colspan="1"><italic><tp:taxon-name><tp:taxon-name-part taxon-name-part-type="genus" reg="Angustopila">A.</tp:taxon-name-part><tp:taxon-name-part taxon-name-part-type="species" reg="fabella">fabella</tp:taxon-name-part></tp:taxon-name></italic> type</td><td rowspan="1" colspan="1">concave-conical</td><td rowspan="1" colspan="1">strongly elevated</td><td rowspan="1" colspan="1">normal</td><td rowspan="1" colspan="1"/><td rowspan="1" colspan="1">Fig. <xref ref-type="fig" rid="F40">40</xref></td></tr><tr><td rowspan="1" colspan="1">2020/58</td><td rowspan="1" colspan="1">conical</td><td rowspan="1" colspan="1">normal</td><td rowspan="1" colspan="1">normal</td><td rowspan="1" colspan="1">comparatively large aperture</td><td rowspan="1" colspan="1">no</td></tr><tr><td rowspan="1" colspan="1">2020/52</td><td rowspan="1" colspan="1">conical</td><td rowspan="1" colspan="1">normal</td><td rowspan="1" colspan="1">normal</td><td rowspan="1" colspan="1"/><td rowspan="1" colspan="1">no</td></tr><tr><td rowspan="1" colspan="1">2020/53</td><td rowspan="1" colspan="1">conical</td><td rowspan="1" colspan="1">normal</td><td rowspan="1" colspan="1">normal</td><td rowspan="1" colspan="1"/><td rowspan="1" colspan="1">no</td></tr><tr><td rowspan="1" colspan="1"><abbrev xmlns:xlink="http://www.w3.org/1999/xlink" xlink:title="Private collection of Jaap Vermeulen" id="ABBRID0EQAGK" xlink:type="simple">JJV</abbrev> 6217</td><td rowspan="1" colspan="1">concave-conical</td><td rowspan="1" colspan="1">normal</td><td rowspan="1" colspan="1">wide</td><td rowspan="1" colspan="1"/><td rowspan="1" colspan="1">no</td></tr><tr><td rowspan="1" colspan="1">WMVT.0338</td><td rowspan="1" colspan="1">concave-conical</td><td rowspan="1" colspan="1">normal</td><td rowspan="1" colspan="1">wide</td><td rowspan="1" colspan="1"/><td rowspan="1" colspan="1">no</td></tr><tr><td rowspan="1" colspan="1"><abbrev xmlns:xlink="http://www.w3.org/1999/xlink" xlink:title="Private collection of Jaap Vermeulen" id="ABBRID0E2BGK" xlink:type="simple">JJV</abbrev> 6219</td><td rowspan="1" colspan="1">concave-conical</td><td rowspan="1" colspan="1">normal</td><td rowspan="1" colspan="1">wide</td><td rowspan="1" colspan="1"/><td rowspan="1" colspan="1">no</td></tr><tr><td rowspan="1" colspan="1">2020/09</td><td rowspan="1" colspan="1">low conical to conical</td><td rowspan="1" colspan="1">normal</td><td rowspan="1" colspan="1">normal to wide</td><td rowspan="1" colspan="1">very variable sample</td><td rowspan="1" colspan="1">Suppl. material <xref ref-type="supplementary-material" rid="S3">3</xref>: figs S20, S21</td></tr><tr><td rowspan="1" colspan="1">2020/20</td><td rowspan="1" colspan="1">low conical</td><td rowspan="1" colspan="1">normal</td><td rowspan="1" colspan="1">wide</td><td rowspan="1" colspan="1"/><td rowspan="1" colspan="1">Suppl. material <xref ref-type="supplementary-material" rid="S3">3</xref>: fig. S18</td></tr><tr><td rowspan="1" colspan="1">2020/7</td><td rowspan="1" colspan="1">concave-conical (low)</td><td rowspan="1" colspan="1">normal</td><td rowspan="1" colspan="1">wide</td><td rowspan="1" colspan="1"/><td rowspan="1" colspan="1">no</td></tr><tr><td rowspan="1" colspan="1">2020/5</td><td rowspan="1" colspan="1">conical to concave-conical (low)</td><td rowspan="1" colspan="1">normal</td><td rowspan="1" colspan="1">normal to wide</td><td rowspan="1" colspan="1"/><td rowspan="1" colspan="1">Fig. <xref ref-type="fig" rid="F40">40</xref></td></tr><tr><td rowspan="1" colspan="1">2020/26</td><td rowspan="1" colspan="1">conical</td><td rowspan="1" colspan="1">normal</td><td rowspan="1" colspan="1">normal</td><td rowspan="1" colspan="1">strong spiral striation</td><td rowspan="1" colspan="1">Fig. <xref ref-type="fig" rid="F40">40</xref></td></tr><tr><td rowspan="1" colspan="1">2020/24</td><td rowspan="1" colspan="1">low conical</td><td rowspan="1" colspan="1">normal</td><td rowspan="1" colspan="1">wide</td><td rowspan="1" colspan="1">dense spiral striation</td><td rowspan="1" colspan="1">Suppl. material <xref ref-type="supplementary-material" rid="S3">3</xref>: fig. S19</td></tr><tr><td rowspan="1" colspan="1">2020/28</td><td rowspan="1" colspan="1">low conical</td><td rowspan="1" colspan="1">normal</td><td rowspan="1" colspan="1">wide</td><td rowspan="1" colspan="1"/><td rowspan="1" colspan="1">Fig. <xref ref-type="fig" rid="F40">40</xref></td></tr><tr><td rowspan="1" colspan="1">2020/30</td><td rowspan="1" colspan="1">concave-conical (low)</td><td rowspan="1" colspan="1">strongly elevated</td><td rowspan="1" colspan="1">wide</td><td rowspan="1" colspan="1"/><td rowspan="1" colspan="1">Suppl. material <xref ref-type="supplementary-material" rid="S3">3</xref>: fig. S23</td></tr><tr><td rowspan="1" colspan="1">2020/32</td><td rowspan="1" colspan="1">conical</td><td rowspan="1" colspan="1">normal to elevated</td><td rowspan="1" colspan="1">normal</td><td rowspan="1" colspan="1"/><td rowspan="1" colspan="1">Fig. <xref ref-type="fig" rid="F40">40</xref></td></tr><tr><td rowspan="1" colspan="1">2020/34</td><td rowspan="1" colspan="1">concave-conical</td><td rowspan="1" colspan="1">normal</td><td rowspan="1" colspan="1">normal</td><td rowspan="1" colspan="1"/><td rowspan="1" colspan="1">no</td></tr><tr><td rowspan="1" colspan="1"><abbrev xmlns:xlink="http://www.w3.org/1999/xlink" xlink:title="Private collection of Jaap Vermeulen" id="ABBRID0EVJGK" xlink:type="simple">JJV</abbrev> 6223</td><td rowspan="1" colspan="1">concave-conical</td><td rowspan="1" colspan="1">normal</td><td rowspan="1" colspan="1">normal to wide</td><td rowspan="1" colspan="1">strong spiral striation</td><td rowspan="1" colspan="1">Suppl. material <xref ref-type="supplementary-material" rid="S3">3</xref>: fig. S26</td></tr><tr><td rowspan="1" colspan="1">2020/41</td><td rowspan="1" colspan="1">concave-conical</td><td rowspan="1" colspan="1">normal</td><td rowspan="1" colspan="1">wide</td><td rowspan="1" colspan="1">comparatively small aperture</td><td rowspan="1" colspan="1">Suppl. material <xref ref-type="supplementary-material" rid="S3">3</xref>: fig. S24</td></tr><tr><td rowspan="1" colspan="1">2019/120</td><td rowspan="1" colspan="1">conical</td><td rowspan="1" colspan="1">strongly elevated</td><td rowspan="1" colspan="1">normal</td><td rowspan="1" colspan="1"/><td rowspan="1" colspan="1">no</td></tr><tr><td rowspan="1" colspan="1">2019/122</td><td rowspan="1" colspan="1">conical</td><td rowspan="1" colspan="1">strongly elevated</td><td rowspan="1" colspan="1">normal</td><td rowspan="1" colspan="1"/><td rowspan="1" colspan="1">Fig. <xref ref-type="fig" rid="F40">40</xref></td></tr><tr><td rowspan="1" colspan="1">2019/119</td><td rowspan="1" colspan="1">conical</td><td rowspan="1" colspan="1">strongly elevated</td><td rowspan="1" colspan="1">wide</td><td rowspan="1" colspan="1"/><td rowspan="1" colspan="1">Fig. <xref ref-type="fig" rid="F40">40</xref></td></tr><tr><td rowspan="1" colspan="1">2019/118</td><td rowspan="1" colspan="1">conical</td><td rowspan="1" colspan="1">normal to elevated</td><td rowspan="1" colspan="1">normal to wide</td><td rowspan="1" colspan="1">variable sample, 2 distinct size categories present</td><td rowspan="1" colspan="1">Suppl. material <xref ref-type="supplementary-material" rid="S3">3</xref>: figs S9–S12</td></tr><tr><td rowspan="1" colspan="1">15L06</td><td rowspan="1" colspan="1">concave-conical</td><td rowspan="1" colspan="1">normal</td><td rowspan="1" colspan="1">wide</td><td rowspan="1" colspan="1">shell very large, parietal tooth situated close to callus</td><td rowspan="1" colspan="1">Suppl. material <xref ref-type="supplementary-material" rid="S3">3</xref>: fig. S17</td></tr><tr><td rowspan="1" colspan="1">32L06, 2019/128</td><td rowspan="1" colspan="1">conical to concave-conical (low)</td><td rowspan="1" colspan="1">normal</td><td rowspan="1" colspan="1">normal to wide</td><td rowspan="1" colspan="1">very variable sample, more or less distinct morphological groups found</td><td rowspan="1" colspan="1">Suppl. material <xref ref-type="supplementary-material" rid="S3">3</xref>: figs S13–S16, S22</td></tr><tr><td rowspan="1" colspan="1">2019/129</td><td rowspan="1" colspan="1">concave-conical</td><td rowspan="1" colspan="1">normal</td><td rowspan="1" colspan="1">wide</td><td rowspan="1" colspan="1"/><td rowspan="1" colspan="1">Fig. <xref ref-type="fig" rid="F40">40</xref></td></tr><tr><td rowspan="1" colspan="1">LA.11, 2019/131</td><td rowspan="1" colspan="1">concave-conical</td><td rowspan="1" colspan="1">very low</td><td rowspan="1" colspan="1">normal</td><td rowspan="1" colspan="1"/><td rowspan="1" colspan="1">Suppl. material <xref ref-type="supplementary-material" rid="S3">3</xref>: fig. S27</td></tr><tr><td rowspan="1" colspan="1">JG22</td><td rowspan="1" colspan="1">concave-conical</td><td rowspan="1" colspan="1">normal</td><td rowspan="1" colspan="1">wide</td><td rowspan="1" colspan="1">the two shells differ considerably from each other, more material is needed</td><td rowspan="1" colspan="1">no</td></tr><tr><td rowspan="1" colspan="1">JG20a</td><td rowspan="1" colspan="1">concave-conical</td><td rowspan="1" colspan="1">normal</td><td rowspan="1" colspan="1">normal</td><td rowspan="1" colspan="1"/><td rowspan="1" colspan="1">yes</td></tr><tr><td rowspan="1" colspan="1">JG16</td><td rowspan="1" colspan="1">concave-conical</td><td rowspan="1" colspan="1">strongly elevated</td><td rowspan="1" colspan="1">wide</td><td rowspan="1" colspan="1">very similar to typical <italic><tp:taxon-name><tp:taxon-name-part taxon-name-part-type="genus" reg="Angustopila">A.</tp:taxon-name-part><tp:taxon-name-part taxon-name-part-type="species" reg="fabella">fabella</tp:taxon-name-part></tp:taxon-name></italic></td><td rowspan="1" colspan="1">no</td></tr><tr><td rowspan="1" colspan="1">JG26</td><td rowspan="1" colspan="1">conical</td><td rowspan="1" colspan="1">normal</td><td rowspan="1" colspan="1">normal</td><td rowspan="1" colspan="1">very small shell</td><td rowspan="1" colspan="1">Suppl. material <xref ref-type="supplementary-material" rid="S3">3</xref>: fig. S28–29S</td></tr><tr><td rowspan="1" colspan="1">JG12</td><td rowspan="1" colspan="1">concave-conical</td><td rowspan="1" colspan="1">normal</td><td rowspan="1" colspan="1">normal</td><td rowspan="1" colspan="1"/><td rowspan="1" colspan="1">Suppl. material <xref ref-type="supplementary-material" rid="S3">3</xref>: fig. S25</td></tr></tbody></table></table-wrap><list list-type="order"><list-item><p>The sample 2019/118 contained two ‘morphotypes’, which differed only in shell size. By measuring each shell, it was revealed that the two ‘morphotype’ groups form non-overlapping clusters on the shell diameter vs. shell height diagram. One explanation is that they belong to two morphologically similar species differing only in size. The other explanation is that this is a single species and at the geographically rather broad (ca. 100 meters) collection site, individuals inhabited different microhabitats, which resulted in differences in shell size. In the absence of other conchological characters, we accept the latter hypothesis.
</p></list-item><list-item><p>Sample 2019/128 contained three more or less clear ‘morphotypes’: strongly concave-conical with pointed apex and wide umbilicus; concave-conical with blunt apex and wide umbilicus; and conical with broad apex and narrower umbilicus. The allocation of some shells into either group was problematic, indicating that this is a very variable single species.
</p></list-item><list-item><p>The single shell from site 15L06 is much larger than that seen in any of the other 
                                <italic><tp:taxon-name><tp:taxon-name-part taxon-name-part-type="genus" reg="Angustopila">A.</tp:taxon-name-part><tp:taxon-name-part taxon-name-part-type="species" reg="fabella">fabella</tp:taxon-name-part></tp:taxon-name></italic> shells whereby the parietal tooth is situated much more anteriorly, so that it reaches the edge of the parietal callus. This shell may well belong to a distinct species. However, given the large morphological variability of 
                                <italic><tp:taxon-name><tp:taxon-name-part taxon-name-part-type="genus" reg="Angustopila">A.</tp:taxon-name-part><tp:taxon-name-part taxon-name-part-type="species" reg="fabella">fabella</tp:taxon-name-part></tp:taxon-name></italic>, the absence of samples from the close vicinity, and the fact that we have only one shell from sample 15L06, we refrain from describing it as new. 
                                <italic><tp:taxon-name><tp:taxon-name-part taxon-name-part-type="genus" reg="Angustopila">Angustopila</tp:taxon-name-part><tp:taxon-name-part taxon-name-part-type="species" reg="concava">concava</tp:taxon-name-part></tp:taxon-name></italic> possesses a similar, anteriorly positioned (albeit lower) parietal tooth, and a similar large, concave-conical shell, but it has a more oblique aperture.
                            </p></list-item><list-item><p>All 
                                <italic><tp:taxon-name><tp:taxon-name-part taxon-name-part-type="genus" reg="Angustopila">A.</tp:taxon-name-part><tp:taxon-name-part taxon-name-part-type="species" reg="fabella">fabella</tp:taxon-name-part></tp:taxon-name></italic> samples from Sơn La and Hòa Bình Provinces have conical-globular shells with a wide umbilicus except for one sample, which has a conical shell and narrow umbilicus. However, shells from site 2020/9 (Sơn La Province) are extremely variable and there is a continuous variation from conical-globular shells with a wide umbilicus to conical shells with a narrow umbilicus. Therefore, we consider the conical-globular-type shell a local variation of 
                                <italic><tp:taxon-name><tp:taxon-name-part taxon-name-part-type="genus" reg="Angustopila">A.</tp:taxon-name-part><tp:taxon-name-part taxon-name-part-type="species" reg="fabella">fabella</tp:taxon-name-part></tp:taxon-name></italic>, which nonetheless, warrants further attention.
                            </p></list-item><list-item><p>Sample JG26 from Xieng Khouang Province, Laos, contained four shells showing remarkable diversity in terms of shell shape. Moreover, these are the smallest 
                                <italic><tp:taxon-name><tp:taxon-name-part taxon-name-part-type="genus" reg="Angustopila">A.</tp:taxon-name-part><tp:taxon-name-part taxon-name-part-type="species" reg="fabella">fabella</tp:taxon-name-part></tp:taxon-name></italic> shells amongst all examined populations.
                            </p></list-item></list></tp:treatment-sec><tp:treatment-sec><!--Section generated to contain objects referenced in tp:taxon-treatment.--><fig id="F29" position="float" orientation="portrait"><object-id xmlns:xlink="http://www.w3.org/1999/xlink" content-type="doi" xlink:type="simple">10.3897/zookeys.1147.93824.figure29</object-id><object-id xmlns:xlink="http://www.w3.org/1999/xlink" content-type="arpha" xlink:type="simple">67F98355-F5F3-5511-9B45-F4C7E72D5FDE</object-id><label>Figure 29.</label><caption><p>Variability of <italic><tp:taxon-name><tp:taxon-name-part taxon-name-part-type="genus" reg="Angustopila">Angustopila</tp:taxon-name-part><tp:taxon-name-part taxon-name-part-type="species" reg="fabella">fabella</tp:taxon-name-part></tp:taxon-name></italic> Páll-Gergely &amp; Hunyadi, 2015 in the Halong Bay <bold>A</bold><abbrev xmlns:xlink="http://www.w3.org/1999/xlink" xlink:title="Private collection of Jaap Vermeulen" id="ABBRID0EILDK" xlink:type="simple">JJV</abbrev> 6217 <bold>B</bold> WMVT.0338 and <italic><tp:taxon-name><tp:taxon-name-part taxon-name-part-type="genus" reg="Angustopila">Angustopila</tp:taxon-name-part><tp:taxon-name-part taxon-name-part-type="species" reg="babel">babel</tp:taxon-name-part></tp:taxon-name></italic> Páll-Gergely &amp; Vermeulen, sp. nov. <bold>C</bold><abbrev xmlns:xlink="http://www.w3.org/1999/xlink" xlink:title="Private collection of Jaap Vermeulen" id="ABBRID0E2LDK" xlink:type="simple">JJV</abbrev> 16590 <bold>D</bold><abbrev xmlns:xlink="http://www.w3.org/1999/xlink" xlink:title="Private collection of Jaap Vermeulen" id="ABBRID0EBMDK" xlink:type="simple">JJV</abbrev> 17634, Specimen 1 <bold>E</bold><abbrev xmlns:xlink="http://www.w3.org/1999/xlink" xlink:title="Private collection of Jaap Vermeulen" id="ABBRID0EHMDK" xlink:type="simple">JJV</abbrev> 17634, Specimen 2.</p></caption><graphic xmlns:xlink="http://www.w3.org/1999/xlink" xlink:href="zookeys-1147-001_article-93824__-g029.jpg" position="float" orientation="portrait" xlink:type="simple" id="oo_808838.jpg"><uri content-type="original_file" xlink:type="simple">https://binary.pensoft.net/fig/808838</uri></graphic></fig><supplementary-material xmlns:xlink="http://www.w3.org/1999/xlink" id="S3" position="float" orientation="portrait" xlink:type="simple"><object-id content-type="doi" xlink:type="simple">10.3897/zookeys.1147.93824.suppl3</object-id><object-id content-type="zenodo_dep_id" xlink:type="simple">7642620</object-id><object-id content-type="arpha" xlink:type="simple">F83C1E1F-0B6B-5CE8-BEED-78B2E255D66E</object-id><label>Supplementary material 3</label><caption><p>SEM images of <italic><tp:taxon-name><tp:taxon-name-part taxon-name-part-type="genus" reg="Angustopila">Angustopila</tp:taxon-name-part></tp:taxon-name></italic> shells</p></caption><statement content-type="dataType"><label>Data type</label><p>figures (PDF file)</p></statement><media xlink:href="zookeys-1147-001_article-93824__-s003.pdf" mimetype="application" mime-subtype="pdf" position="float" orientation="portrait" xlink:type="simple" id="oo_808914.pdf"><uri content-type="original_file" xlink:type="simple">https://binary.pensoft.net/file/808914</uri></media><permissions><license xlink:type="simple"><license-p>This dataset is made available under the Open Database License (http://opendatacommons.org/licenses/odbl/1.0/). The Open Database License (ODbL) is a license agreement intended to allow users to freely share, modify, and use this Dataset while maintaining this same freedom for others, provided that the original source and author(s) are credited.</license-p></license></permissions><attrib specific-use="authors">Barna Páll-Gergely, András Hunyadi, Jaap J. Vermeulen, Jozef Grego, Chirasak Sutcharit, Alexander Reischütz, Pongrat Dumrongrojwattana, Zoltán Botta-Dukát, Aydin Örstan, Judit Fekete, Adrienne Jochum</attrib></supplementary-material></tp:treatment-sec><ref-list><ref id="B39"><mixed-citation xmlns:xlink="http://www.w3.org/1999/xlink" xlink:type="simple"><person-group><name name-style="western"><surname>Páll-Gergely</surname><given-names>B</given-names></name><name name-style="western"><surname>Hunyadi</surname><given-names>A</given-names></name><name name-style="western"><surname>Jochum</surname><given-names>A</given-names></name><name name-style="western"><surname>Asami</surname><given-names>T</given-names></name></person-group> (<year>2015a</year>) <article-title>Seven new hypselostomatid species from China, including some of the world’s smallest land snails (<tp:taxon-name><tp:taxon-name-part taxon-name-part-type="class">Gastropoda</tp:taxon-name-part></tp:taxon-name>, <tp:taxon-name><tp:taxon-name-part taxon-name-part-type="infraclass">Pulmonata</tp:taxon-name-part></tp:taxon-name>, <tp:taxon-name><tp:taxon-name-part taxon-name-part-type="suborder">Orthurethra</tp:taxon-name-part></tp:taxon-name>).</article-title><source>ZooKeys</source><volume>523</volume>: <fpage>31</fpage>–<lpage>64</lpage>. <ext-link xlink:href="10.3897/zookeys.523.6114" ext-link-type="doi" xlink:type="simple">https://doi.org/10.3897/zookeys.523.6114</ext-link></mixed-citation></ref><ref id="B27"><mixed-citation xmlns:xlink="http://www.w3.org/1999/xlink" xlink:type="simple"><person-group><name name-style="western"><surname>Inkhavilay</surname><given-names>K</given-names></name><name name-style="western"><surname>Sutcharit</surname><given-names>C</given-names></name><name name-style="western"><surname>Tongkerd</surname><given-names>P</given-names></name><name name-style="western"><surname>Panha</surname><given-names>S</given-names></name></person-group> (<year>2016</year>) <article-title>New species of micro snails from Laos (<tp:taxon-name><tp:taxon-name-part taxon-name-part-type="infraclass">Pulmonata</tp:taxon-name-part></tp:taxon-name>: <tp:taxon-name><tp:taxon-name-part taxon-name-part-type="family">Vertiginidae</tp:taxon-name-part></tp:taxon-name> and <tp:taxon-name><tp:taxon-name-part taxon-name-part-type="family">Diapheridae</tp:taxon-name-part></tp:taxon-name>).</article-title><source>Journal of Conchology</source><volume>42</volume>(<issue>4</issue>): <fpage>213</fpage>–<lpage>232</lpage>.</mixed-citation></ref><ref id="B28"><mixed-citation xmlns:xlink="http://www.w3.org/1999/xlink" xlink:type="simple"><person-group><name name-style="western"><surname>Inkhavilay</surname><given-names>K</given-names></name><name name-style="western"><surname>Sutcharit</surname><given-names>C</given-names></name><name name-style="western"><surname>Bantaowong</surname><given-names>U</given-names></name><name name-style="western"><surname>Chanabun</surname><given-names>R</given-names></name><name name-style="western"><surname>Siriwut</surname><given-names>W</given-names></name><name name-style="western"><surname>Srisonchai</surname><given-names>R</given-names></name><name name-style="western"><surname>Pholyotha</surname><given-names>A</given-names></name><name name-style="western"><surname>Jirapatrasilp</surname><given-names>P</given-names></name><name name-style="western"><surname>Panha</surname><given-names>S</given-names></name></person-group> (<year>2019</year>) <article-title>Annotated checklist of the terrestrial molluscs from Laos (<tp:taxon-name><tp:taxon-name-part taxon-name-part-type="phylum">Mollusca</tp:taxon-name-part></tp:taxon-name>, <tp:taxon-name><tp:taxon-name-part taxon-name-part-type="class">Gastropoda</tp:taxon-name-part></tp:taxon-name>).</article-title><source>ZooKeys</source><volume>834</volume>: <fpage>1</fpage>–<lpage>166</lpage>. <ext-link xlink:href="10.3897/zookeys.834.28800" ext-link-type="doi" xlink:type="simple">https://doi.org/10.3897/zookeys.834.28800</ext-link></mixed-citation></ref></ref-list></tp:taxon-treatment>
