# Supplementary material for: ﻿Five times over: 42 new Angustopila species highlight Southeast Asia’s rich biodiversity (Gastropoda, Stylommatophora, Hypselostomatidae)
Source: Zookeys. 2023 Feb 13;1147:1–177. doi: 10.3897/zookeys.1147.93824 (PMC10297824; doi:10.3897/zookeys.1147.93824)
Supplement: XML Treatment for Angustopila fratermajor [file zookeys.1147.93824-treatment15.xml]

<!DOCTYPE tp:taxon-treatment
  PUBLIC "-//TaxonX//DTD Taxonomic Treatment Publishing DTD v0 20100105//EN" "tax-treatment-NSO.dtd">
<tp:taxon-treatment xmlns:tp="http://www.plazi.org/taxpub"><tp:treatment-meta><kwd-group><label>Taxon classification</label><kwd>
                <named-content content-type="kingdom">Animalia</named-content>
              </kwd><kwd>
                <named-content content-type="order">Stylommatophora</named-content>
              </kwd><kwd>
                <named-content content-type="family">Gastrocoptidae</named-content>
              </kwd></kwd-group><mixed-citation publication-type="journal"><person-group><name><surname>Páll-Gergely</surname><given-names>Barna</given-names></name><name><surname>Hunyadi</surname><given-names>András</given-names></name><name><surname>Vermeulen</surname><given-names>Jaap J.</given-names></name><name><surname>Grego</surname><given-names>Jozef</given-names></name><name><surname>Sutcharit</surname><given-names>Chirasak</given-names></name><name><surname>Reischütz</surname><given-names>Alexander</given-names></name><name><surname>Dumrongrojwattana</surname><given-names>Pongrat</given-names></name><name><surname>Botta-Dukát</surname><given-names>Zoltán</given-names></name><name><surname>Örstan</surname><given-names>Aydin</given-names></name><name><surname>Fekete</surname><given-names>Judit</given-names></name><name><surname>Jochum</surname><given-names>Adrienne</given-names></name></person-group><article-title>﻿Five times over: 42 new <italic><tp:taxon-name><tp:taxon-name-part taxon-name-part-type="genus" reg="Angustopila">Angustopila</tp:taxon-name-part></tp:taxon-name></italic> species highlight Southeast Asia’s rich biodiversity (<tp:taxon-name><tp:taxon-name-part taxon-name-part-type="class">Gastropoda</tp:taxon-name-part></tp:taxon-name>, <tp:taxon-name><tp:taxon-name-part taxon-name-part-type="order">Stylommatophora</tp:taxon-name-part></tp:taxon-name>, <tp:taxon-name><tp:taxon-name-part taxon-name-part-type="family">Hypselostomatidae</tp:taxon-name-part></tp:taxon-name>)</article-title><source>Zookeys</source><day>13</day><month>02</month><year>2023</year><volume>1147</volume><fpage>1</fpage><lpage>177</lpage><pub-id pub-id-type="doi">10.3897/zookeys.1147.93824</pub-id></mixed-citation></tp:treatment-meta><tp:nomenclature><label>﻿</label><tp:taxon-name>
              <object-id xmlns:xlink="http://www.w3.org/1999/xlink" content-type="arpha" xlink:type="simple">23B68695-676C-52EE-A324-995D0CAAD907</object-id>
              <tp:taxon-name-part taxon-name-part-type="genus" reg="Angustopila">Angustopila</tp:taxon-name-part>
              <tp:taxon-name-part taxon-name-part-type="species" reg="fratermajor">fratermajor</tp:taxon-name-part>
              <object-id xmlns:xlink="http://www.w3.org/1999/xlink" content-type="zoobank" xlink:type="simple">https://zoobank.org/12980F6D-6003-44A5-9734-A81BC10C2CA6</object-id>
            </tp:taxon-name><tp:taxon-authority>Páll-Gergely &amp; Vermeulen</tp:taxon-authority><tp:taxon-status xmlns:xlink="http://www.w3.org/1999/xlink" xlink:type="simple">sp. nov.</tp:taxon-status><xref ref-type="fig" rid="F43">Fig. 43</xref><xref ref-type="supplementary-material" rid="S3">, Suppl. material 3: fig. S30</xref></tp:nomenclature><tp:treatment-sec sec-type="type material" id="SECID0EQYGK"><title>Type material.</title><p><bold><italic>Holotype</italic></bold>: Vietnam • 1 empty shell (H: 0.84 mm, D: 0.8 mm); Haiphong Province, Cat Ba Island, large, somewhat disturbed, active cave with speleothems; <named-content xmlns:xlink="http://www.w3.org/1999/xlink" content-type="dwc:verbatimCoordinates" xlink:type="simple"><named-content content-type="geo-json" specific-use="{&#34;type&#34;:&#34;Point&#34;,&#34;coordinates&#34;:[106.931833,20.834333]}" id="NCID0E5YGK" xlink:type="simple">20°50.06'N, 106°55.91'E</named-content></named-content>; 0–50 m a.s.l.; 7 Jun. 2017; J.J. Vermeulen &amp; K. Anker leg.; <named-content xmlns:xlink="http://www.w3.org/1999/xlink" content-type="dwc:institutional_code" xlink:title="Hungarian Natural History Museum" xlink:href="http://grbio.org/institution/hungarian-natural-history-museum" xlink:type="simple">HNHM</named-content> 105286 (original inventory number: <abbrev xmlns:xlink="http://www.w3.org/1999/xlink" xlink:title="Private collection of Jaap Vermeulen" id="ABBRID0ELZGK" xlink:type="simple">JJV</abbrev> 16605).</p><p><bold><italic>Paratypes</italic></bold>: Vietnam • 68 shells; same data as for holotype; <abbrev xmlns:xlink="http://www.w3.org/1999/xlink" xlink:title="Private collection of Jaap Vermeulen" id="ABBRID0EWZGK" xlink:type="simple">JJV</abbrev> 17658 (ex <abbrev xmlns:xlink="http://www.w3.org/1999/xlink" xlink:title="Private collection of Jaap Vermeulen" id="ABBRID0E1ZGK" xlink:type="simple">JJV</abbrev> 17605) • 10 shells; Quang Ninh Province, Halong-Campha area, 4.5 km SW Quang Hanh, limestone hill with regrowth; <named-content xmlns:xlink="http://www.w3.org/1999/xlink" content-type="dwc:verbatimCoordinates" xlink:type="simple"><named-content content-type="geo-json" specific-use="{&#34;type&#34;:&#34;Point&#34;,&#34;coordinates&#34;:[107.197167,20.983000]}" id="NCID0EB1GK" xlink:type="simple">20°58.98'N, 107°11.83'E</named-content></named-content>; 29 Sep. 1998; J.J. Vermeulen &amp; A.J. Whitten leg.; <abbrev xmlns:xlink="http://www.w3.org/1999/xlink" xlink:title="Private collection of Jaap Vermeulen" id="ABBRID0EG1GK" xlink:type="simple">JJV</abbrev> 6267 • 37 shells (one of them is figured: Fig. <xref ref-type="fig" rid="F99">99E</xref>); Haiphong Province, Cat Ba Island, Cave Qua Vang, inside cave, large, ecologically intact active cave with speleothems; <named-content xmlns:xlink="http://www.w3.org/1999/xlink" content-type="dwc:verbatimCoordinates" xlink:type="simple"><named-content content-type="geo-json" specific-use="{&#34;type&#34;:&#34;Point&#34;,&#34;coordinates&#34;:[107.077333,20.810667]}" id="NCID0ER1GK" xlink:type="simple">20°48.64'N, 107°04.64'E</named-content></named-content>; 60 m a.s.l.; 6 Jun. 2017; J.J. Vermeulen &amp; K. Anker leg.; <abbrev xmlns:xlink="http://www.w3.org/1999/xlink" xlink:title="Private collection of Jaap Vermeulen" id="ABBRID0EW1GK" xlink:type="simple">JJV</abbrev> 16600 • 8 shells; Haiphong Province, Cat Ba Island, Cave Qua Vang, around cave entrance, rocky limestone slope with low, somewhat mature forest; <named-content xmlns:xlink="http://www.w3.org/1999/xlink" content-type="dwc:verbatimCoordinates" xlink:type="simple"><named-content content-type="geo-json" specific-use="{&#34;type&#34;:&#34;Point&#34;,&#34;coordinates&#34;:[107.077333,20.810667]}" id="NCID0E41GK" xlink:type="simple">20°48.64'N, 107°04.64'E</named-content></named-content>; 100 m a.s.l.; 6 Jun. 2017; J.J. Vermeulen &amp; K. Anker leg.; <abbrev xmlns:xlink="http://www.w3.org/1999/xlink" xlink:title="Private collection of Jaap Vermeulen" id="ABBRID0EC2GK" xlink:type="simple">JJV</abbrev> 18866 (ex <abbrev xmlns:xlink="http://www.w3.org/1999/xlink" xlink:title="Private collection of Jaap Vermeulen" id="ABBRID0EG2GK" xlink:type="simple">JJV</abbrev> 16604) • 41 shells; Haiphong Province, Cat Ba Island, Cave Hoa Cuong, inside cave, polluted cave disturbed by tourism, with concrete paths; <named-content xmlns:xlink="http://www.w3.org/1999/xlink" content-type="dwc:verbatimCoordinates" xlink:type="simple"><named-content content-type="geo-json" specific-use="{&#34;type&#34;:&#34;Point&#34;,&#34;coordinates&#34;:[106.985833,20.840167]}" id="NCID0EN2GK" xlink:type="simple">20°50.41'N, 106°59.15'E</named-content></named-content>; 50 m a.s.l.; 5 Jun. 2017; J.J. Vermeulen &amp; K. Anker leg.; <abbrev xmlns:xlink="http://www.w3.org/1999/xlink" xlink:title="Private collection of Jaap Vermeulen" id="ABBRID0ES2GK" xlink:type="simple">JJV</abbrev> 16593 • 3 shells (one of them is corroded); Haiphong Province, Cat Ba Island, Cave Xa Bac, inside cave; <named-content xmlns:xlink="http://www.w3.org/1999/xlink" content-type="dwc:verbatimCoordinates" xlink:type="simple"><named-content content-type="geo-json" specific-use="{&#34;type&#34;:&#34;Point&#34;,&#34;coordinates&#34;:[106.976833,20.834500]}" id="NCID0EZ2GK" xlink:type="simple">20°50.07'N, 106°58.61'E</named-content></named-content>; 9 Jun. 2017; J.J. Vermeulen &amp; K. Anker leg.; <abbrev xmlns:xlink="http://www.w3.org/1999/xlink" xlink:title="Private collection of Jaap Vermeulen" id="ABBRID0E52GK" xlink:type="simple">JJV</abbrev> 16606 • 13 shells; Quang Ninh Province, Halong Bay area, unnamed island 1.8 km west of the southernmost point of Cong Tai Island, Steep limestone slope bordering beach, dense vegetation; <named-content xmlns:xlink="http://www.w3.org/1999/xlink" content-type="dwc:verbatimCoordinates" xlink:type="simple"><named-content content-type="geo-json" specific-use="{&#34;type&#34;:&#34;Point&#34;,&#34;coordinates&#34;:[107.305333,20.873833]}" id="NCID0EF3GK" xlink:type="simple">20°52.43'N, 107°18.32'E</named-content></named-content>; 3 Oct. 1998; J.J. Vermeulen &amp; A.J. Whitten leg.; <abbrev xmlns:xlink="http://www.w3.org/1999/xlink" xlink:title="Private collection of Jaap Vermeulen" id="ABBRID0EK3GK" xlink:type="simple">JJV</abbrev> 6265 • 1 shell; Haiphong Province, Cat Ba Island, limestone cliff at SE end of Viet Hai polje, base of cliff, surrounded by degraded woodland; <named-content xmlns:xlink="http://www.w3.org/1999/xlink" content-type="dwc:verbatimCoordinates" xlink:type="simple"><named-content content-type="geo-json" specific-use="{&#34;type&#34;:&#34;Point&#34;,&#34;coordinates&#34;:[107.048333,20.791667]}" id="NCID0ER3GK" xlink:type="simple">20°47.50'N, 107°02.90'E</named-content></named-content>; 30 m a.s.l.; 10 Jun. 2017; J.J. Vermeulen &amp; K. Anker leg.; <abbrev xmlns:xlink="http://www.w3.org/1999/xlink" xlink:title="Private collection of Jaap Vermeulen" id="ABBRID0EW3GK" xlink:type="simple">JJV</abbrev> 16608 • 1 shell; Haiphong Province, Cat Ba Island, Cave Trung Trang, around cave entrance, steep limestone cliffs with vegetated ledges; <named-content xmlns:xlink="http://www.w3.org/1999/xlink" content-type="dwc:verbatimCoordinates" xlink:type="simple"><named-content content-type="geo-json" specific-use="{&#34;type&#34;:&#34;Point&#34;,&#34;coordinates&#34;:[106.997333,20.788333]}" id="NCID0E43GK" xlink:type="simple">20°47.30'N, 106°59.84'E</named-content></named-content>; 50 m a.s.l.; 6 Jun. 2017; J.J. Vermeulen &amp; K. Anker leg.; <abbrev xmlns:xlink="http://www.w3.org/1999/xlink" xlink:title="Private collection of Jaap Vermeulen" id="ABBRID0EC4GK" xlink:type="simple">JJV</abbrev> 18867 (ex <abbrev xmlns:xlink="http://www.w3.org/1999/xlink" xlink:title="Private collection of Jaap Vermeulen" id="ABBRID0EG4GK" xlink:type="simple">JJV</abbrev> 16617) • 2 shells; Haiphong Province, Cat Ba Island, Cave Minh Chou, inside cave, cave with freshwater stream ending in the sea, much disturbed by water extraction and concrete paths; <named-content xmlns:xlink="http://www.w3.org/1999/xlink" content-type="dwc:verbatimCoordinates" xlink:type="simple"><named-content content-type="geo-json" specific-use="{&#34;type&#34;:&#34;Point&#34;,&#34;coordinates&#34;:[107.012500,20.753500]}" id="NCID0EN4GK" xlink:type="simple">20°45.21'N, 107°00.75'E</named-content></named-content>; 50 m a.s.l.; 5 Jun. 2017; J.J. Vermeulen &amp; K. Anker leg.; <abbrev xmlns:xlink="http://www.w3.org/1999/xlink" xlink:title="Private collection of Jaap Vermeulen" id="ABBRID0ES4GK" xlink:type="simple">JJV</abbrev> 16594 • 533 shells; Quang Ninh Province, Halong Bay, Cap La Cave, deposit of soil fallen in through roof in pristine cave, vegetation outside cave tall and woody; <named-content xmlns:xlink="http://www.w3.org/1999/xlink" content-type="dwc:verbatimCoordinates" xlink:type="simple"><named-content content-type="geo-json" specific-use="{&#34;type&#34;:&#34;Point&#34;,&#34;coordinates&#34;:[107.225667,20.863167]}" id="NCID0EZ4GK" xlink:type="simple">20°51.79'N, 107°13.54'E</named-content></named-content>; 7 Mar. 2018; J.J. Vermeulen &amp; K. Anker leg.; <abbrev xmlns:xlink="http://www.w3.org/1999/xlink" xlink:title="Private collection of Jaap Vermeulen" id="ABBRID0E54GK" xlink:type="simple">JJV</abbrev> 17634 • 10 shells, same data as for preceding, coll. <abbrev xmlns:xlink="http://www.w3.org/1999/xlink" xlink:title="Collection András Hunyadi" id="ABBRID0EC5GK" xlink:type="simple">HA</abbrev> • 22 shells; Haiphong Province, Cat Ba Island, Cave Uy Ban, inside small, disturbed cave; <named-content xmlns:xlink="http://www.w3.org/1999/xlink" content-type="dwc:verbatimCoordinates" xlink:type="simple"><named-content content-type="geo-json" specific-use="{&#34;type&#34;:&#34;Point&#34;,&#34;coordinates&#34;:[107.014667,20.773167]}" id="NCID0EJ5GK" xlink:type="simple">20°46.39'N, 107°00.88'E</named-content></named-content>; 40 m a.s.l.; 9 Jun. 2015; J.J. Vermeulen &amp; K. Anker leg.; <abbrev xmlns:xlink="http://www.w3.org/1999/xlink" xlink:title="Private collection of Jaap Vermeulen" id="ABBRID0EO5GK" xlink:type="simple">JJV</abbrev> 16613.</p></tp:treatment-sec><tp:treatment-sec sec-type="material" id="SECID0ES5GK"><title>Additional material.</title><p>Vietnam • 1 figured shell (Suppl. material <xref ref-type="supplementary-material" rid="S3">3</xref>: fig. S30) + 5 shells; Thanh Hoa Province, Pu Puong National Park, limestone hill near small native village Am (locality code: WMVT.0344); <named-content xmlns:xlink="http://www.w3.org/1999/xlink" content-type="dwc:verbatimCoordinates" xlink:type="simple"><named-content content-type="geo-json" specific-use="{&#34;type&#34;:&#34;Point&#34;,&#34;coordinates&#34;:[105.227500,20.456500]}" id="NCID0E65GK" xlink:type="simple">20°27.39'N, 105°13.65'E</named-content></named-content>; 21 Sep. 2003; W.J.M. Maassen leg.; <abbrev xmlns:xlink="http://www.w3.org/1999/xlink" content-type="institution" xlink:title="National Museum of Natural History Naturalis" id="ABBRID0EE6GK" xlink:type="simple">RMNH</abbrev>.5006717 • 1 shell; same data as for preceding; <named-content xmlns:xlink="http://www.w3.org/1999/xlink" content-type="dwc:institutional_code" xlink:title="Naturhistorisches Museum der Burgergemeinde Bern" xlink:href="http://grbio.org/institution/naturhistorisches-museum-der-burgergemeinde-bern" xlink:type="simple">NMBE</named-content> 550646.</p></tp:treatment-sec><tp:treatment-sec sec-type="diagnosis" id="SECID0ER6GK"><title>Diagnosis.</title><p>A small to large <italic><tp:taxon-name><tp:taxon-name-part taxon-name-part-type="genus" reg="Angustopila">Angustopila</tp:taxon-name-part></tp:taxon-name></italic> species with a conical-globular shell, a relatively wide umbilicus, and a weak, deeply set parietal tooth.</p></tp:treatment-sec><tp:treatment-sec sec-type="description" id="SECID0E56GK"><title>Description.</title><p>Shell small to large for the genus, mostly higher than wide, rarely slightly wider than high; off-white, transparent, conical or more often conical-globular, only slightly higher than wide, body whorl widest from standard apertural view; protoconch consists of 1.5 whorls, with very weak spiral striation preceding the first teleoconch whorl; teleoconch finely ornamented with irregular radial growth lines crossed by fine rows of equidistantly-spaced microscopic spiral threads (ca. 14–17 on body whorl from apertural view); on frontal and ventral surfaces of body whorl spiral and radial lines dominant; whorls 4–4.5, rounded, slightly shouldered and/or pushed from basolateral direction; aperture oblique to shell axis from lateral view; umbilicus relatively wide; aperture teardrop shaped to ovoid with straight or convex parietal part; peristome slightly expanded, not reflected; parietal callus separated from penultimate whorl; aperture with a weak (low), deeply-set parietal tooth; some shells are toothless (probably representing immature individuals).</p></tp:treatment-sec><tp:treatment-sec sec-type="description" id="SECID0EDAHK"><title>Measurements (in mm).</title><p>H = 0.8–1.11, D = 0.75–0.85, H/D*100 = 97.5–117.5 (<italic>n</italic> = 16, specimens from the Halong Bay), <abbrev xmlns:xlink="http://www.w3.org/1999/xlink" xlink:title="Relative umbilical diameter" id="ABBRID0ELAHK" xlink:type="simple">RUD</abbrev> = 25.6–29.6 (<italic>n</italic> = 3); H = 0.8–0.93, D = 0.8–0.85, H/D*100 = 97.6–114.8 (<italic>n</italic> = 6, WMVT.0344), <abbrev xmlns:xlink="http://www.w3.org/1999/xlink" xlink:title="Relative umbilical diameter" id="ABBRID0ETAHK" xlink:type="simple">RUD</abbrev> = 30.2 (<italic>n</italic> = 1).</p></tp:treatment-sec><tp:treatment-sec sec-type="Differential diagnosis" id="SECID0EZAHK"><title>Differential diagnosis.</title><p>Some specimens of <italic><tp:taxon-name><tp:taxon-name-part taxon-name-part-type="genus" reg="Angustopila">A.</tp:taxon-name-part><tp:taxon-name-part taxon-name-part-type="species" reg="fratermajor">fratermajor</tp:taxon-name-part></tp:taxon-name></italic> sp. nov. are almost as small and have a lower spire than <italic><tp:taxon-name><tp:taxon-name-part taxon-name-part-type="genus" reg="Angustopila">A.</tp:taxon-name-part><tp:taxon-name-part taxon-name-part-type="species" reg="maasseni">maasseni</tp:taxon-name-part></tp:taxon-name></italic> sp. nov. However, the two species can be distinguished based on aperture shape. Namely, that of <italic><tp:taxon-name><tp:taxon-name-part taxon-name-part-type="genus" reg="Angustopila">A.</tp:taxon-name-part><tp:taxon-name-part taxon-name-part-type="species" reg="fratermajor">fratermajor</tp:taxon-name-part></tp:taxon-name></italic> sp. nov. is comparatively larger, and more rounded (more impressed from parietal direction in <italic><tp:taxon-name><tp:taxon-name-part taxon-name-part-type="genus" reg="Angustopila">A.</tp:taxon-name-part><tp:taxon-name-part taxon-name-part-type="species" reg="maasseni">maasseni</tp:taxon-name-part></tp:taxon-name></italic> sp. nov.), and the parietal tooth is situated deeper (reaching or nearly reaching the peristome in <italic><tp:taxon-name><tp:taxon-name-part taxon-name-part-type="genus" reg="Angustopila">A.</tp:taxon-name-part><tp:taxon-name-part taxon-name-part-type="species" reg="maasseni">maasseni</tp:taxon-name-part></tp:taxon-name></italic> sp. nov.).</p><p><italic><tp:taxon-name><tp:taxon-name-part taxon-name-part-type="genus" reg="Angustopila">Angustopila</tp:taxon-name-part><tp:taxon-name-part taxon-name-part-type="species" reg="fratermajor">fratermajor</tp:taxon-name-part></tp:taxon-name></italic> sp. nov. was found together with <italic><tp:taxon-name><tp:taxon-name-part taxon-name-part-type="genus" reg="Angustopila">A.</tp:taxon-name-part><tp:taxon-name-part taxon-name-part-type="species" reg="apiostoma">apiostoma</tp:taxon-name-part></tp:taxon-name></italic> sp. nov. in multiple samples. The two species are similar in size and general shape and therefore, careful attention needs to be given to distinguish them. The differences are the following: <italic><tp:taxon-name><tp:taxon-name-part taxon-name-part-type="genus" reg="Angustopila">Angustopila</tp:taxon-name-part><tp:taxon-name-part taxon-name-part-type="species" reg="fratermajor">fratermajor</tp:taxon-name-part></tp:taxon-name></italic> sp. nov. has a lower conical shell with a wider umbilicus, the body whorl is “sharper” from umbilical view (i.e., there is a tendency towards a blunt periumbilical keel); there is a distinct parietal tooth (however, it is situated deep within the shell and difficult to recognise in some specimens), which is rare and if present, very low in <italic><tp:taxon-name><tp:taxon-name-part taxon-name-part-type="genus" reg="Angustopila">A.</tp:taxon-name-part><tp:taxon-name-part taxon-name-part-type="species" reg="apiostoma">apiostoma</tp:taxon-name-part></tp:taxon-name></italic> sp. nov.; the parietal callus is straight or convex (concave in <italic><tp:taxon-name><tp:taxon-name-part taxon-name-part-type="genus" reg="Angustopila">A.</tp:taxon-name-part><tp:taxon-name-part taxon-name-part-type="species" reg="apiostoma">apiostoma</tp:taxon-name-part></tp:taxon-name></italic> sp. nov.), and the aperture is less protruding anteriorly than in the other species.</p><p><italic><tp:taxon-name><tp:taxon-name-part taxon-name-part-type="genus" reg="Angustopila">Angustopila</tp:taxon-name-part><tp:taxon-name-part taxon-name-part-type="species" reg="fabella">fabella</tp:taxon-name-part></tp:taxon-name></italic> shells of the Halong Bay area are concave-conical in shape (conical-globular in <italic><tp:taxon-name><tp:taxon-name-part taxon-name-part-type="genus" reg="Angustopila">A.</tp:taxon-name-part><tp:taxon-name-part taxon-name-part-type="species" reg="fratermajor">fratermajor</tp:taxon-name-part></tp:taxon-name></italic> sp. nov.).</p><p><italic><tp:taxon-name><tp:taxon-name-part taxon-name-part-type="genus" reg="Angustopila">Angustopila</tp:taxon-name-part><tp:taxon-name-part taxon-name-part-type="species" reg="babel">babel</tp:taxon-name-part></tp:taxon-name></italic> sp. nov. possesses larger shells and a comparatively larger aperture with a more anteriorly situated parietal tooth than <italic><tp:taxon-name><tp:taxon-name-part taxon-name-part-type="genus" reg="Angustopila">A.</tp:taxon-name-part><tp:taxon-name-part taxon-name-part-type="species" reg="fratermajor">fratermajor</tp:taxon-name-part></tp:taxon-name></italic> sp. nov. <italic><tp:taxon-name><tp:taxon-name-part taxon-name-part-type="genus" reg="Angustopila">Angustopila</tp:taxon-name-part><tp:taxon-name-part taxon-name-part-type="species" reg="tonkinospiroides">tonkinospiroides</tp:taxon-name-part></tp:taxon-name></italic> sp. nov. is superficially similar in shell shape, but it is larger, and has no parietal tooth. See also under <italic><tp:taxon-name><tp:taxon-name-part taxon-name-part-type="genus" reg="Angustopila">A.</tp:taxon-name-part><tp:taxon-name-part taxon-name-part-type="species" reg="fraterminor">fraterminor</tp:taxon-name-part></tp:taxon-name></italic> sp. nov.</p></tp:treatment-sec><tp:treatment-sec sec-type="etymology" id="SECID0EVGHK"><title>Etymology.</title><p>The specific epithet <italic><tp:taxon-name><tp:taxon-name-part taxon-name-part-type="genus" reg="Angustopila"/><tp:taxon-name-part taxon-name-part-type="species" reg="fratermajor">fratermajor</tp:taxon-name-part></tp:taxon-name></italic> (Latin: older brother) refers to the presence of two similar (a smaller and a larger) species in the Halong Bay area.</p></tp:treatment-sec><tp:treatment-sec sec-type="distribution" id="SECID0EFHHK"><title>Distribution.</title><p>This species is known from several sites of the Halong Bay area, and the sample from the Pu Puong National Park, Thanh Hoa Province is also assigned to this species (see Remarks) (Fig. <xref ref-type="fig" rid="F44">44</xref>).</p><fig id="F43" position="float" orientation="portrait"><object-id xmlns:xlink="http://www.w3.org/1999/xlink" content-type="doi" xlink:type="simple">10.3897/zookeys.1147.93824.figure43</object-id><object-id xmlns:xlink="http://www.w3.org/1999/xlink" content-type="arpha" xlink:type="simple">D3A38C0D-CF12-502B-A94B-A484CBF41F33</object-id><label>Figure 43.</label><caption><p><italic><tp:taxon-name><tp:taxon-name-part taxon-name-part-type="genus" reg="Angustopila">Angustopila</tp:taxon-name-part><tp:taxon-name-part taxon-name-part-type="species" reg="fratermajor">fratermajor</tp:taxon-name-part></tp:taxon-name></italic> Páll-Gergely &amp; Vermeulen, sp. nov., paratype (<bold>A</bold>) and holotype (<named-content xmlns:xlink="http://www.w3.org/1999/xlink" content-type="dwc:institutional_code" xlink:title="Hungarian Natural History Museum" xlink:href="http://grbio.org/institution/hungarian-natural-history-museum" xlink:type="simple">HNHM</named-content> 105286), <abbrev xmlns:xlink="http://www.w3.org/1999/xlink" xlink:title="Private collection of Jaap Vermeulen" id="ABBRID0EMIHK" xlink:type="simple">JJV</abbrev> 17605 (<bold>B–I</bold>). Apertural (<bold>A, B</bold>), lateral (<bold>C</bold>), apical (<bold>D</bold>) and ventral (<bold>E</bold>) sides of the shell; aperture (<bold>G</bold>), microstructure of the protoconch (<bold>F</bold>), ventral (<bold>H</bold>) and frontal (<bold>I</bold>) surface of the body whorl.</p></caption><graphic xmlns:xlink="http://www.w3.org/1999/xlink" xlink:href="zookeys-1147-001_article-93824__-g043.jpg" position="float" orientation="portrait" xlink:type="simple" id="oo_808852.jpg"><uri content-type="original_file" xlink:type="simple">https://binary.pensoft.net/fig/808852</uri></graphic></fig><fig id="F44" position="float" orientation="portrait"><object-id xmlns:xlink="http://www.w3.org/1999/xlink" content-type="doi" xlink:type="simple">10.3897/zookeys.1147.93824.figure44</object-id><object-id xmlns:xlink="http://www.w3.org/1999/xlink" content-type="arpha" xlink:type="simple">1206F37C-F3D2-5B07-A79B-4E57C8C623B4</object-id><label>Figure 44.</label><caption><p>Distribution of <italic><tp:taxon-name><tp:taxon-name-part taxon-name-part-type="genus" reg="Angustopila">Angustopila</tp:taxon-name-part></tp:taxon-name></italic> species. Note that the occurrence of <italic><tp:taxon-name><tp:taxon-name-part taxon-name-part-type="genus" reg="Angustopila">Angustopila</tp:taxon-name-part><tp:taxon-name-part taxon-name-part-type="species" reg="fratermajor">fratermajor</tp:taxon-name-part></tp:taxon-name></italic> Páll-Gergely &amp; Vermeulen, sp. nov. in the Pu Puong National Park (Thanh Hoa Province) is not indicated.</p></caption><graphic xmlns:xlink="http://www.w3.org/1999/xlink" xlink:href="zookeys-1147-001_article-93824__-g044.jpg" position="float" orientation="portrait" xlink:type="simple" id="oo_808853.jpg"><uri content-type="original_file" xlink:type="simple">https://binary.pensoft.net/fig/808853</uri></graphic></fig></tp:treatment-sec><tp:treatment-sec sec-type="remarks" id="SECID0EGKHK"><title>Remarks.</title><p>The shells from the Pu Puong National Park have a weaker parietal tooth and show a more precisely shaped conical shell form than those deriving from the Halong Bay area. Therefore, we have chosen against selecting their serving as paratypes.</p></tp:treatment-sec><tp:treatment-sec><!--Section generated to contain objects referenced in tp:taxon-treatment.--><supplementary-material xmlns:xlink="http://www.w3.org/1999/xlink" id="S3" position="float" orientation="portrait" xlink:type="simple"><object-id content-type="doi" xlink:type="simple">10.3897/zookeys.1147.93824.suppl3</object-id><object-id content-type="zenodo_dep_id" xlink:type="simple">7642620</object-id><object-id content-type="arpha" xlink:type="simple">F83C1E1F-0B6B-5CE8-BEED-78B2E255D66E</object-id><label>Supplementary material 3</label><caption><p>SEM images of <italic><tp:taxon-name><tp:taxon-name-part taxon-name-part-type="genus" reg="Angustopila">Angustopila</tp:taxon-name-part></tp:taxon-name></italic> shells</p></caption><statement content-type="dataType"><label>Data type</label><p>figures (PDF file)</p></statement><media xlink:href="zookeys-1147-001_article-93824__-s003.pdf" mimetype="application" mime-subtype="pdf" position="float" orientation="portrait" xlink:type="simple" id="oo_808914.pdf"><uri content-type="original_file" xlink:type="simple">https://binary.pensoft.net/file/808914</uri></media><permissions><license xlink:type="simple"><license-p>This dataset is made available under the Open Database License (http://opendatacommons.org/licenses/odbl/1.0/). The Open Database License (ODbL) is a license agreement intended to allow users to freely share, modify, and use this Dataset while maintaining this same freedom for others, provided that the original source and author(s) are credited.</license-p></license></permissions><attrib specific-use="authors">Barna Páll-Gergely, András Hunyadi, Jaap J. Vermeulen, Jozef Grego, Chirasak Sutcharit, Alexander Reischütz, Pongrat Dumrongrojwattana, Zoltán Botta-Dukát, Aydin Örstan, Judit Fekete, Adrienne Jochum</attrib></supplementary-material><fig id="F99" position="float" orientation="portrait"><object-id xmlns:xlink="http://www.w3.org/1999/xlink" content-type="doi" xlink:type="simple">10.3897/zookeys.1147.93824.figure99</object-id><object-id xmlns:xlink="http://www.w3.org/1999/xlink" content-type="arpha" xlink:type="simple">C2F59D74-09D4-5AE9-B186-D53B8763865D</object-id><label>Figure 99.</label><caption><p>Six sympatric <italic><tp:taxon-name><tp:taxon-name-part taxon-name-part-type="genus" reg="Angustopila">Angustopila</tp:taxon-name-part></tp:taxon-name></italic> species collected at Hang Lò Cao Kháng Chiến (Thanh Hóa Province, Vietnam) <bold>A</bold> synoptic photo of shells of all 6 species <bold>B</bold><italic><tp:taxon-name><tp:taxon-name-part taxon-name-part-type="genus" reg="Angustopila">A.</tp:taxon-name-part><tp:taxon-name-part taxon-name-part-type="species" reg="fabella">fabella</tp:taxon-name-part></tp:taxon-name></italic> Páll-Gergely &amp; Hunyadi, 2015 <bold>C</bold><italic><tp:taxon-name><tp:taxon-name-part taxon-name-part-type="genus" reg="Angustopila">A.</tp:taxon-name-part><tp:taxon-name-part taxon-name-part-type="species" reg="tetradon">tetradon</tp:taxon-name-part></tp:taxon-name></italic> Páll-Gergely &amp; Hunyadi, sp. nov. <bold>D</bold><italic><tp:taxon-name><tp:taxon-name-part taxon-name-part-type="genus" reg="Angustopila">A.</tp:taxon-name-part><tp:taxon-name-part taxon-name-part-type="species" reg="papaver">papaver</tp:taxon-name-part></tp:taxon-name></italic> Páll-Gergely &amp; Hunyadi, sp. nov. <bold>E</bold><italic><tp:taxon-name><tp:taxon-name-part taxon-name-part-type="genus" reg="Angustopila">A.</tp:taxon-name-part><tp:taxon-name-part taxon-name-part-type="species" reg="parallela">parallela</tp:taxon-name-part></tp:taxon-name></italic> Páll-Gergely &amp; Hunyadi, sp. nov. <bold>F</bold><italic><tp:taxon-name><tp:taxon-name-part taxon-name-part-type="genus" reg="Angustopila">A.</tp:taxon-name-part><tp:taxon-name-part taxon-name-part-type="species" reg="szekeresi">szekeresi</tp:taxon-name-part></tp:taxon-name></italic> Páll-Gergely &amp; Hunyadi, 2015 <bold>G</bold><italic><tp:taxon-name><tp:taxon-name-part taxon-name-part-type="genus" reg="Angustopila">A.</tp:taxon-name-part><tp:taxon-name-part taxon-name-part-type="species" reg="antidomedon">antidomedon</tp:taxon-name-part></tp:taxon-name></italic> Páll-Gergely &amp; Hunyadi, sp. nov.</p></caption><graphic xmlns:xlink="http://www.w3.org/1999/xlink" xlink:href="zookeys-1147-001_article-93824__-g099.jpg" position="float" orientation="portrait" xlink:type="simple" id="oo_808908.jpg"><uri content-type="original_file" xlink:type="simple">https://binary.pensoft.net/fig/808908</uri></graphic></fig></tp:treatment-sec></tp:taxon-treatment>
