# Supplementary material for: ﻿Five times over: 42 new Angustopila species highlight Southeast Asia’s rich biodiversity (Gastropoda, Stylommatophora, Hypselostomatidae)
Source: Zookeys. 2023 Feb 13;1147:1–177. doi: 10.3897/zookeys.1147.93824 (PMC10297824; doi:10.3897/zookeys.1147.93824)
Supplement: XML Treatment for Angustopila fraterminor [file zookeys.1147.93824-treatment16.xml]

<!DOCTYPE tp:taxon-treatment
  PUBLIC "-//TaxonX//DTD Taxonomic Treatment Publishing DTD v0 20100105//EN" "tax-treatment-NSO.dtd">
<tp:taxon-treatment xmlns:tp="http://www.plazi.org/taxpub"><tp:treatment-meta><kwd-group><label>Taxon classification</label><kwd>
                <named-content content-type="kingdom">Animalia</named-content>
              </kwd><kwd>
                <named-content content-type="order">Stylommatophora</named-content>
              </kwd><kwd>
                <named-content content-type="family">Gastrocoptidae</named-content>
              </kwd></kwd-group><mixed-citation publication-type="journal"><person-group><name><surname>Páll-Gergely</surname><given-names>Barna</given-names></name><name><surname>Hunyadi</surname><given-names>András</given-names></name><name><surname>Vermeulen</surname><given-names>Jaap J.</given-names></name><name><surname>Grego</surname><given-names>Jozef</given-names></name><name><surname>Sutcharit</surname><given-names>Chirasak</given-names></name><name><surname>Reischütz</surname><given-names>Alexander</given-names></name><name><surname>Dumrongrojwattana</surname><given-names>Pongrat</given-names></name><name><surname>Botta-Dukát</surname><given-names>Zoltán</given-names></name><name><surname>Örstan</surname><given-names>Aydin</given-names></name><name><surname>Fekete</surname><given-names>Judit</given-names></name><name><surname>Jochum</surname><given-names>Adrienne</given-names></name></person-group><article-title>﻿Five times over: 42 new <italic><tp:taxon-name><tp:taxon-name-part taxon-name-part-type="genus" reg="Angustopila">Angustopila</tp:taxon-name-part></tp:taxon-name></italic> species highlight Southeast Asia’s rich biodiversity (<tp:taxon-name><tp:taxon-name-part taxon-name-part-type="class">Gastropoda</tp:taxon-name-part></tp:taxon-name>, <tp:taxon-name><tp:taxon-name-part taxon-name-part-type="order">Stylommatophora</tp:taxon-name-part></tp:taxon-name>, <tp:taxon-name><tp:taxon-name-part taxon-name-part-type="family">Hypselostomatidae</tp:taxon-name-part></tp:taxon-name>)</article-title><source>Zookeys</source><day>13</day><month>02</month><year>2023</year><volume>1147</volume><fpage>1</fpage><lpage>177</lpage><pub-id pub-id-type="doi">10.3897/zookeys.1147.93824</pub-id></mixed-citation></tp:treatment-meta><tp:nomenclature><label>﻿</label><tp:taxon-name>
              <object-id xmlns:xlink="http://www.w3.org/1999/xlink" content-type="arpha" xlink:type="simple">EEB57B1A-E286-5EC2-8ABB-942002FF06EE</object-id>
              <tp:taxon-name-part taxon-name-part-type="genus" reg="Angustopila">Angustopila</tp:taxon-name-part>
              <tp:taxon-name-part taxon-name-part-type="species" reg="fraterminor">fraterminor</tp:taxon-name-part>
              <object-id xmlns:xlink="http://www.w3.org/1999/xlink" content-type="zoobank" xlink:type="simple">https://zoobank.org/01F82B78-E4C7-45C1-B843-A01B489F6EF7</object-id>
            </tp:taxon-name><tp:taxon-authority>Páll-Gergely &amp; Vermeulen</tp:taxon-authority><tp:taxon-status xmlns:xlink="http://www.w3.org/1999/xlink" xlink:type="simple">sp. nov.</tp:taxon-status><xref ref-type="fig" rid="F45">Fig. 45</xref></tp:nomenclature><tp:treatment-sec sec-type="type material" id="SECID0EZLHK"><title>Type material.</title><p><bold><italic>Holotype</italic></bold>: Vietnam • 1 empty shell (H: 0.77 mm, D: 0.7 mm); Quang Ninh Province, Halong Bay, Cap La Cave, deposit of soil fallen in through roof in pristine cave, vegetation outside cave high and woody; <named-content xmlns:xlink="http://www.w3.org/1999/xlink" content-type="dwc:verbatimCoordinates" xlink:type="simple"><named-content content-type="geo-json" specific-use="{&#34;type&#34;:&#34;Point&#34;,&#34;coordinates&#34;:[107.225667,20.863167]}" id="NCID0EHMHK" xlink:type="simple">20°51.79'N, 107°13.54'E</named-content></named-content>; 7 Mar. 2018; J.J. Vermeulen &amp; K. Anker leg.; <named-content xmlns:xlink="http://www.w3.org/1999/xlink" content-type="dwc:institutional_code" xlink:title="Hungarian Natural History Museum" xlink:href="http://grbio.org/institution/hungarian-natural-history-museum" xlink:type="simple">HNHM</named-content> 105287.</p><p><bold><italic>Paratypes</italic></bold>: Vietnam • 368 shells; same data as for holotype; <abbrev xmlns:xlink="http://www.w3.org/1999/xlink" xlink:title="Private collection of Jaap Vermeulen" id="ABBRID0E2MHK" xlink:type="simple">JJV</abbrev> 17635 • 10 shells; same data as for preceding, coll. <abbrev xmlns:xlink="http://www.w3.org/1999/xlink" xlink:title="Collection András Hunyadi" id="ABBRID0E6MHK" xlink:type="simple">HA</abbrev> • 1 shell; Quang Ninh Province, Halong Bay area, Dao Bo Hon, Song Sot Cave, drift material washed together over sinkhole in cave; <named-content xmlns:xlink="http://www.w3.org/1999/xlink" content-type="dwc:verbatimCoordinates" xlink:type="simple"><named-content content-type="geo-json" specific-use="{&#34;type&#34;:&#34;Point&#34;,&#34;coordinates&#34;:[107.094500,20.847167]}" id="NCID0EGNHK" xlink:type="simple">20°50.83'N, 107°05.67'E</named-content></named-content>; 2 Oct. 1998; J.J. Vermeulen &amp; A.J. Whitten leg.; <abbrev xmlns:xlink="http://www.w3.org/1999/xlink" xlink:title="Private collection of Jaap Vermeulen" id="ABBRID0ELNHK" xlink:type="simple">JJV</abbrev> 6247.</p></tp:treatment-sec><tp:treatment-sec sec-type="diagnosis" id="SECID0EPNHK"><title>Diagnosis.</title><p>A small to medium-sized <italic><tp:taxon-name><tp:taxon-name-part taxon-name-part-type="genus" reg="Angustopila">Angustopila</tp:taxon-name-part></tp:taxon-name></italic> species with an ovoid shell, and a strongly developed, but deeply set parietal tooth.</p></tp:treatment-sec><tp:treatment-sec sec-type="description" id="SECID0E3NHK"><title>Description.</title><p>Shell small to medium-sized for the genus, slightly higher than wide; off-white, ovoid, apex nearly domed, body whorl widest from standard apertural view; protoconch consists of 1.5 whorls, with very weak spiral striation preceding the first teleoconch whorl; teleoconch finely ornamented with irregular radial growth lines crossed by fine rows of equidistantly-spaced spiral threads; on frontal and ventral surfaces of body whorl spiral and radial lines dominant (ca. 12 on body whorl from apertural view); spiral striae occasionally with oblique scratches between rows; whorls 4, rounded or slightly shouldered; aperture oblique to shell axis from lateral view; umbilicus moderately narrow; last 1/4 whorl slightly loosely coiled (reflected in the widened umbilicus); aperture ovoid, peristome slightly expanded, not reflected; parietal callus detached from penultimate whorl; aperture with a well-developed, deeply set parietal tooth.</p></tp:treatment-sec><tp:treatment-sec sec-type="description" id="SECID0EBOHK"><title>Measurements (in mm).</title><p>H = 0.75–0.93, D = 0.7–0.82, H/D*100 = 104.1–113.4 (<italic>n</italic> = 6), <abbrev xmlns:xlink="http://www.w3.org/1999/xlink" xlink:title="Relative umbilical diameter" id="ABBRID0EJOHK" xlink:type="simple">RUD</abbrev> = 25.7–28.6 (<italic>n</italic> = 3).</p></tp:treatment-sec><tp:treatment-sec sec-type="Differential diagnosis" id="SECID0EPOHK"><title>Differential diagnosis.</title><p><italic><tp:taxon-name><tp:taxon-name-part taxon-name-part-type="genus" reg="Angustopila">Angustopila</tp:taxon-name-part><tp:taxon-name-part taxon-name-part-type="species" reg="fraterminor">fraterminor</tp:taxon-name-part></tp:taxon-name></italic> sp. nov. differs from <italic><tp:taxon-name><tp:taxon-name-part taxon-name-part-type="genus" reg="Angustopila">A.</tp:taxon-name-part><tp:taxon-name-part taxon-name-part-type="species" reg="fratermajor">fratermajor</tp:taxon-name-part></tp:taxon-name></italic> sp. nov. by the smaller, more ovoid shell, and the somewhat stronger parietal tooth. These two species also live in sympatry. See also under <italic><tp:taxon-name><tp:taxon-name-part taxon-name-part-type="genus" reg="Angustopila">A.</tp:taxon-name-part><tp:taxon-name-part taxon-name-part-type="species" reg="cicatricosa">cicatricosa</tp:taxon-name-part></tp:taxon-name></italic> sp. nov. and <italic><tp:taxon-name><tp:taxon-name-part taxon-name-part-type="genus" reg="Angustopila">A.</tp:taxon-name-part><tp:taxon-name-part taxon-name-part-type="species" reg="pusilla">pusilla</tp:taxon-name-part></tp:taxon-name></italic> sp. nov.</p></tp:treatment-sec><tp:treatment-sec sec-type="etymology" id="SECID0EBQHK"><title>Etymology.</title><p>The specific epithet refers to <italic><tp:taxon-name><tp:taxon-name-part taxon-name-part-type="genus" reg="Angustopila">A.</tp:taxon-name-part><tp:taxon-name-part taxon-name-part-type="species" reg="fratermajor">fratermajor</tp:taxon-name-part></tp:taxon-name></italic> sp. nov., which is a very similar, but larger species from the same geographic area.</p></tp:treatment-sec><tp:treatment-sec sec-type="distribution" id="SECID0ESQHK"><title>Distribution.</title><p>This species is only known from the type locality of Cap La Cave, Quang Ninh Province (Fig. <xref ref-type="fig" rid="F44">44</xref>).</p></tp:treatment-sec><tp:treatment-sec sec-type="remarks" id="SECID0E3QHK"><title>Remarks.</title><p>The sculpture of <italic><tp:taxon-name><tp:taxon-name-part taxon-name-part-type="genus" reg="Angustopila">A.</tp:taxon-name-part><tp:taxon-name-part taxon-name-part-type="species" reg="fraterminor">fraterminor</tp:taxon-name-part></tp:taxon-name></italic> sp. nov. and <italic><tp:taxon-name><tp:taxon-name-part taxon-name-part-type="genus" reg="Angustopila">A.</tp:taxon-name-part><tp:taxon-name-part taxon-name-part-type="species" reg="pusilla">pusilla</tp:taxon-name-part></tp:taxon-name></italic> sp. nov. is very similar, which may indicate that they are close relatives. See also under that species.</p><fig id="F45" position="float" orientation="portrait"><object-id xmlns:xlink="http://www.w3.org/1999/xlink" content-type="doi" xlink:type="simple">10.3897/zookeys.1147.93824.figure45</object-id><object-id xmlns:xlink="http://www.w3.org/1999/xlink" content-type="arpha" xlink:type="simple">546CCEA8-2496-55C2-8E67-AF7969EF56D4</object-id><label>Figure 45.</label><caption><p><italic><tp:taxon-name><tp:taxon-name-part taxon-name-part-type="genus" reg="Angustopila">Angustopila</tp:taxon-name-part><tp:taxon-name-part taxon-name-part-type="species" reg="fraterminor">fraterminor</tp:taxon-name-part></tp:taxon-name></italic> Páll-Gergely &amp; Vermeulen, sp. nov. (holotype, <named-content xmlns:xlink="http://www.w3.org/1999/xlink" content-type="dwc:institutional_code" xlink:title="Hungarian Natural History Museum" xlink:href="http://grbio.org/institution/hungarian-natural-history-museum" xlink:type="simple">HNHM</named-content> 105287). Apertural (<bold>A</bold>), lateral (<bold>B</bold>), apical (<bold>C</bold>) and ventral (<bold>D</bold>) sides of the shell; aperture (<bold>E</bold>), microstructure of the protoconch (<bold>F</bold>), ventral (<bold>G</bold>) and frontal (<bold>H</bold>) surface of the body whorl.</p></caption><graphic xmlns:xlink="http://www.w3.org/1999/xlink" xlink:href="zookeys-1147-001_article-93824__-g045.jpg" position="float" orientation="portrait" xlink:type="simple" id="oo_808854.jpg"><uri content-type="original_file" xlink:type="simple">https://binary.pensoft.net/fig/808854</uri></graphic></fig></tp:treatment-sec><tp:treatment-sec><!--Section generated to contain objects referenced in tp:taxon-treatment.--><fig id="F44" position="float" orientation="portrait"><object-id xmlns:xlink="http://www.w3.org/1999/xlink" content-type="doi" xlink:type="simple">10.3897/zookeys.1147.93824.figure44</object-id><object-id xmlns:xlink="http://www.w3.org/1999/xlink" content-type="arpha" xlink:type="simple">1206F37C-F3D2-5B07-A79B-4E57C8C623B4</object-id><label>Figure 44.</label><caption><p>Distribution of <italic><tp:taxon-name><tp:taxon-name-part taxon-name-part-type="genus" reg="Angustopila">Angustopila</tp:taxon-name-part></tp:taxon-name></italic> species. Note that the occurrence of <italic><tp:taxon-name><tp:taxon-name-part taxon-name-part-type="genus" reg="Angustopila">Angustopila</tp:taxon-name-part><tp:taxon-name-part taxon-name-part-type="species" reg="fratermajor">fratermajor</tp:taxon-name-part></tp:taxon-name></italic> Páll-Gergely &amp; Vermeulen, sp. nov. in the Pu Puong National Park (Thanh Hoa Province) is not indicated.</p></caption><graphic xmlns:xlink="http://www.w3.org/1999/xlink" xlink:href="zookeys-1147-001_article-93824__-g044.jpg" position="float" orientation="portrait" xlink:type="simple" id="oo_808853.jpg"><uri content-type="original_file" xlink:type="simple">https://binary.pensoft.net/fig/808853</uri></graphic></fig></tp:treatment-sec></tp:taxon-treatment>
