# Supplementary material for: ﻿Five times over: 42 new Angustopila species highlight Southeast Asia’s rich biodiversity (Gastropoda, Stylommatophora, Hypselostomatidae)
Source: Zookeys. 2023 Feb 13;1147:1–177. doi: 10.3897/zookeys.1147.93824 (PMC10297824; doi:10.3897/zookeys.1147.93824)
Supplement: XML Treatment for Angustopila maasseni [file zookeys.1147.93824-treatment17.xml]

<!DOCTYPE tp:taxon-treatment
  PUBLIC "-//TaxonX//DTD Taxonomic Treatment Publishing DTD v0 20100105//EN" "tax-treatment-NSO.dtd">
<tp:taxon-treatment xmlns:tp="http://www.plazi.org/taxpub"><tp:treatment-meta><kwd-group><label>Taxon classification</label><kwd>
                <named-content content-type="kingdom">Animalia</named-content>
              </kwd><kwd>
                <named-content content-type="order">Stylommatophora</named-content>
              </kwd><kwd>
                <named-content content-type="family">Gastrocoptidae</named-content>
              </kwd></kwd-group><mixed-citation publication-type="journal"><person-group><name><surname>Páll-Gergely</surname><given-names>Barna</given-names></name><name><surname>Hunyadi</surname><given-names>András</given-names></name><name><surname>Vermeulen</surname><given-names>Jaap J.</given-names></name><name><surname>Grego</surname><given-names>Jozef</given-names></name><name><surname>Sutcharit</surname><given-names>Chirasak</given-names></name><name><surname>Reischütz</surname><given-names>Alexander</given-names></name><name><surname>Dumrongrojwattana</surname><given-names>Pongrat</given-names></name><name><surname>Botta-Dukát</surname><given-names>Zoltán</given-names></name><name><surname>Örstan</surname><given-names>Aydin</given-names></name><name><surname>Fekete</surname><given-names>Judit</given-names></name><name><surname>Jochum</surname><given-names>Adrienne</given-names></name></person-group><article-title>﻿Five times over: 42 new <italic><tp:taxon-name><tp:taxon-name-part taxon-name-part-type="genus" reg="Angustopila">Angustopila</tp:taxon-name-part></tp:taxon-name></italic> species highlight Southeast Asia’s rich biodiversity (<tp:taxon-name><tp:taxon-name-part taxon-name-part-type="class">Gastropoda</tp:taxon-name-part></tp:taxon-name>, <tp:taxon-name><tp:taxon-name-part taxon-name-part-type="order">Stylommatophora</tp:taxon-name-part></tp:taxon-name>, <tp:taxon-name><tp:taxon-name-part taxon-name-part-type="family">Hypselostomatidae</tp:taxon-name-part></tp:taxon-name>)</article-title><source>Zookeys</source><day>13</day><month>02</month><year>2023</year><volume>1147</volume><fpage>1</fpage><lpage>177</lpage><pub-id pub-id-type="doi">10.3897/zookeys.1147.93824</pub-id></mixed-citation></tp:treatment-meta><tp:nomenclature><label>﻿</label><tp:taxon-name>
              <object-id xmlns:xlink="http://www.w3.org/1999/xlink" content-type="arpha" xlink:type="simple">5CCA69CA-E8A9-5ABA-8E0D-1ECC161BA830</object-id>
              <tp:taxon-name-part taxon-name-part-type="genus" reg="Angustopila">Angustopila</tp:taxon-name-part>
              <tp:taxon-name-part taxon-name-part-type="species" reg="maasseni">maasseni</tp:taxon-name-part>
              <object-id xmlns:xlink="http://www.w3.org/1999/xlink" content-type="zoobank" xlink:type="simple">https://zoobank.org/FFE0990E-F790-403C-8900-299E77877A12</object-id>
            </tp:taxon-name><tp:taxon-authority>Páll-Gergely &amp; Vermeulen</tp:taxon-authority><tp:taxon-status xmlns:xlink="http://www.w3.org/1999/xlink" xlink:type="simple">sp. nov.</tp:taxon-status><xref ref-type="fig" rid="F46">Fig. 46</xref></tp:nomenclature><tp:treatment-sec sec-type="type material" id="SECID0EWUHK"><title>Type material.</title><p><bold><italic>Holotype</italic></bold>: Vietnam • 1 empty shell (H: 0.62 mm, D: 0.7 mm); Quang Ninh Province, Halong Bay area, Phao Trong Island (locality code: WMVT.0333); <named-content xmlns:xlink="http://www.w3.org/1999/xlink" content-type="dwc:verbatimCoordinates" xlink:type="simple"><named-content content-type="geo-json" specific-use="{&#34;type&#34;:&#34;Point&#34;,&#34;coordinates&#34;:[107.138667,20.830000]}" id="NCID0EEVHK" xlink:type="simple">20°49.80'N, 107°08.32'E</named-content></named-content>; 11 Sep. 2003; W.J.M. Maassen leg.; <abbrev xmlns:xlink="http://www.w3.org/1999/xlink" content-type="institution" xlink:title="National Museum of Natural History Naturalis" id="ABBRID0EJVHK" xlink:type="simple">RMNH</abbrev>.5006715.</p><p><bold><italic>Paratypes</italic></bold>: Vietnam • 1 shell; same data as for holotype; <named-content xmlns:xlink="http://www.w3.org/1999/xlink" content-type="dwc:institutional_code" xlink:title="Naturhistorisches Museum der Burgergemeinde Bern" xlink:href="http://grbio.org/institution/naturhistorisches-museum-der-burgergemeinde-bern" xlink:type="simple">NMBE</named-content> 550643 • 9 shells; same data as for holotype; <abbrev xmlns:xlink="http://www.w3.org/1999/xlink" content-type="institution" xlink:title="National Museum of Natural History Naturalis" id="ABBRID0E4VHK" xlink:type="simple">RMNH</abbrev> 347768 • 1 shell; Quang Ninh Province, Halong Bay area, small (ca. 150 m longest section) sparsely vegetated limestone rock island; <named-content xmlns:xlink="http://www.w3.org/1999/xlink" content-type="dwc:verbatimCoordinates" xlink:type="simple"><named-content content-type="geo-json" specific-use="{&#34;type&#34;:&#34;Point&#34;,&#34;coordinates&#34;:[107.127167,20.881333]}" id="NCID0EFWHK" xlink:type="simple">20°52.88'N, 107°07.63'E</named-content></named-content>; 3 Oct. 1998; J.J. Vermeulen &amp; T. Whitten leg.; <abbrev xmlns:xlink="http://www.w3.org/1999/xlink" xlink:title="Private collection of Jaap Vermeulen" id="ABBRID0EKWHK" xlink:type="simple">JJV</abbrev> 6227.</p></tp:treatment-sec><tp:treatment-sec sec-type="material" id="SECID0EOWHK"><title>Additional material.</title><p>Vietnam • 3 juvenile shells; same data as for holotype; <abbrev xmlns:xlink="http://www.w3.org/1999/xlink" content-type="institution" xlink:title="National Museum of Natural History Naturalis" id="ABBRID0EUWHK" xlink:type="simple">RMNH</abbrev> 347769.</p></tp:treatment-sec><tp:treatment-sec sec-type="diagnosis" id="SECID0EZWHK"><title>Diagnosis.</title><p>A small, depressed-globular <italic><tp:taxon-name><tp:taxon-name-part taxon-name-part-type="genus" reg="Angustopila">Angustopila</tp:taxon-name-part></tp:taxon-name></italic> species with a reniform aperture having an apertural axis oblique to shell axis, and a strong parietal tooth.</p></tp:treatment-sec><tp:treatment-sec sec-type="description" id="SECID0EGXHK"><title>Description.</title><p>Shell small for the genus, wider than high; off-white, depressed-globular form with domed spire; body whorl widest from standard apertural view; protoconch consists of 1.25–1.5 whorls, microstructure pitted and granular with a powdery superficial texture, no spiral striation discernible; teleoconch ornamented by some fine radial growth lines and stronger, equidistantly-arranged spiral striae (ca. 13–15 on body whorl from standard apertural view); whorls 3.5, slightly shouldered; aperture slightly oblique to shell axis from lateral view; umbilicus wide; aperture reniform with strong indentation along the outer parietal margin; apertural axis joins shell axis under a large angle; sinulus wide; peristome expanded, not reflected; parietal callus strongly protruding but in line with curvature of penultimate whorl and beyond aperture edge (profile) in lateral view [Fig. <xref ref-type="fig" rid="F46">46C</xref>], detached from penultimate whorl; parietal tooth relatively weak, low, quite long, nearly reaching peristome.</p><fig id="F46" position="float" orientation="portrait"><object-id xmlns:xlink="http://www.w3.org/1999/xlink" content-type="doi" xlink:type="simple">10.3897/zookeys.1147.93824.figure46</object-id><object-id xmlns:xlink="http://www.w3.org/1999/xlink" content-type="arpha" xlink:type="simple">7D0D4010-4D63-5B6B-B9C6-A6628B26A5C3</object-id><label>Figure 46.</label><caption><p><italic><tp:taxon-name><tp:taxon-name-part taxon-name-part-type="genus" reg="Angustopila">Angustopila</tp:taxon-name-part><tp:taxon-name-part taxon-name-part-type="species" reg="maasseni">maasseni</tp:taxon-name-part></tp:taxon-name></italic> Páll-Gergely &amp; Vermeulen, sp. nov. (holotype, <abbrev xmlns:xlink="http://www.w3.org/1999/xlink" content-type="institution" xlink:title="National Museum of Natural History Naturalis" id="ABBRID0EDYHK" xlink:type="simple">RMNH</abbrev>.5006715). Apertural (<bold>A</bold>), ventral (<bold>B</bold>), lateral (<bold>C</bold>), and apical (<bold>D</bold>) sides of the shell; aperture (<bold>E, F</bold>); sculpture of the protoconch (<bold>G</bold>), ventral (<bold>H</bold>) and frontal (<bold>I</bold>) surface of the body whorl.</p></caption><graphic xmlns:xlink="http://www.w3.org/1999/xlink" xlink:href="zookeys-1147-001_article-93824__-g046.jpg" position="float" orientation="portrait" xlink:type="simple" id="oo_808855.jpg"><uri content-type="original_file" xlink:type="simple">https://binary.pensoft.net/fig/808855</uri></graphic></fig></tp:treatment-sec><tp:treatment-sec sec-type="description" id="SECID0E4YHK"><title>Measurements (in mm).</title><p>H = 0.6–0.63, D = 0.67–0.97 H/D*100 = 88.4–94 (<italic>n</italic> = 5), <abbrev xmlns:xlink="http://www.w3.org/1999/xlink" xlink:title="Relative umbilical diameter" id="ABBRID0EFZHK" xlink:type="simple">RUD</abbrev> = 28.2–29.7 (<italic>n</italic> = 2).</p></tp:treatment-sec><tp:treatment-sec sec-type="Differential diagnosis" id="SECID0ELZHK"><title>Differential diagnosis.</title><p><italic><tp:taxon-name><tp:taxon-name-part taxon-name-part-type="genus" reg="Angustopila">Angustopila</tp:taxon-name-part><tp:taxon-name-part taxon-name-part-type="species" reg="somsaki">somsaki</tp:taxon-name-part></tp:taxon-name></italic> sp. nov. is slightly larger, has a wider umbilicus, has a vestigial palatal tooth, and a protoconch with spiral striation, its reniform aperture is vertically positioned (not pushed from parietal direction causing it to be positioned sideways), and the apertural axis (sinulus–base) is oriented in a smaller angle to the shell axis. In contrast, the aperture of <italic><tp:taxon-name><tp:taxon-name-part taxon-name-part-type="genus" reg="Angustopila">A.</tp:taxon-name-part><tp:taxon-name-part taxon-name-part-type="species" reg="maasseni">maasseni</tp:taxon-name-part></tp:taxon-name></italic> sp. nov. is rather kidney-shaped due to the forward angle of the body whorl, whereby the apertural axis is positioned at a larger angle in respect to the shell axis. <italic><tp:taxon-name><tp:taxon-name-part taxon-name-part-type="genus" reg="Angustopila">Angustopila</tp:taxon-name-part><tp:taxon-name-part taxon-name-part-type="species" reg="psammion">psammion</tp:taxon-name-part></tp:taxon-name></italic> has a smaller, more depressed shell than <italic><tp:taxon-name><tp:taxon-name-part taxon-name-part-type="genus" reg="Angustopila">A.</tp:taxon-name-part><tp:taxon-name-part taxon-name-part-type="species" reg="maasseni">maasseni</tp:taxon-name-part></tp:taxon-name></italic> sp. nov., and has a narrower umbilicus. Moreover, the parietal tooth of that species is pointed and short, and does not reach the peristome edge. In contrast, the parietal tooth is elongated and reaches the peristome in <italic><tp:taxon-name><tp:taxon-name-part taxon-name-part-type="genus" reg="Angustopila">A.</tp:taxon-name-part><tp:taxon-name-part taxon-name-part-type="species" reg="maasseni">maasseni</tp:taxon-name-part></tp:taxon-name></italic> sp. nov. See also under <italic><tp:taxon-name><tp:taxon-name-part taxon-name-part-type="genus" reg="Angustopila">A.</tp:taxon-name-part><tp:taxon-name-part taxon-name-part-type="species" reg="cicatricosa">cicatricosa</tp:taxon-name-part></tp:taxon-name></italic> sp. nov.</p></tp:treatment-sec><tp:treatment-sec sec-type="etymology" id="SECID0ET2HK"><title>Etymology.</title><p>This new species is named after and dedicated to our friend and malacologist, Wim Maassen (1947–2021), who collected several of the new species described in this study.</p></tp:treatment-sec><tp:treatment-sec sec-type="distribution" id="SECID0EY2HK"><title>Distribution.</title><p>This species is known from two nearby localities in the Halong Bay, northern Vietnam (Fig. <xref ref-type="fig" rid="F24">24</xref>).</p></tp:treatment-sec><tp:treatment-sec><!--Section generated to contain objects referenced in tp:taxon-treatment.--><fig id="F24" position="float" orientation="portrait"><object-id xmlns:xlink="http://www.w3.org/1999/xlink" content-type="doi" xlink:type="simple">10.3897/zookeys.1147.93824.figure24</object-id><object-id xmlns:xlink="http://www.w3.org/1999/xlink" content-type="arpha" xlink:type="simple">8B08C0FD-9278-5B63-9816-6F7B4FEBDDB8</object-id><label>Figure 24.</label><caption><p>Distribution of <italic><tp:taxon-name><tp:taxon-name-part taxon-name-part-type="genus" reg="Angustopila">Angustopila</tp:taxon-name-part></tp:taxon-name></italic> species in the Halong Bay area.</p></caption><graphic xmlns:xlink="http://www.w3.org/1999/xlink" xlink:href="zookeys-1147-001_article-93824__-g024.jpg" position="float" orientation="portrait" xlink:type="simple" id="oo_808833.jpg"><uri content-type="original_file" xlink:type="simple">https://binary.pensoft.net/fig/808833</uri></graphic></fig></tp:treatment-sec></tp:taxon-treatment>
