# Supplementary material for: ﻿Five times over: 42 new Angustopila species highlight Southeast Asia’s rich biodiversity (Gastropoda, Stylommatophora, Hypselostomatidae)
Source: Zookeys. 2023 Feb 13;1147:1–177. doi: 10.3897/zookeys.1147.93824 (PMC10297824; doi:10.3897/zookeys.1147.93824)
Supplement: XML Treatment for Angustopila margaritarion [file zookeys.1147.93824-treatment18.xml]

<!DOCTYPE tp:taxon-treatment
  PUBLIC "-//TaxonX//DTD Taxonomic Treatment Publishing DTD v0 20100105//EN" "tax-treatment-NSO.dtd">
<tp:taxon-treatment xmlns:tp="http://www.plazi.org/taxpub"><tp:treatment-meta><kwd-group><label>Taxon classification</label><kwd>
                <named-content content-type="kingdom">Animalia</named-content>
              </kwd><kwd>
                <named-content content-type="order">Stylommatophora</named-content>
              </kwd><kwd>
                <named-content content-type="family">Gastrocoptidae</named-content>
              </kwd></kwd-group><mixed-citation publication-type="journal"><person-group><name><surname>Páll-Gergely</surname><given-names>Barna</given-names></name><name><surname>Hunyadi</surname><given-names>András</given-names></name><name><surname>Vermeulen</surname><given-names>Jaap J.</given-names></name><name><surname>Grego</surname><given-names>Jozef</given-names></name><name><surname>Sutcharit</surname><given-names>Chirasak</given-names></name><name><surname>Reischütz</surname><given-names>Alexander</given-names></name><name><surname>Dumrongrojwattana</surname><given-names>Pongrat</given-names></name><name><surname>Botta-Dukát</surname><given-names>Zoltán</given-names></name><name><surname>Örstan</surname><given-names>Aydin</given-names></name><name><surname>Fekete</surname><given-names>Judit</given-names></name><name><surname>Jochum</surname><given-names>Adrienne</given-names></name></person-group><article-title>﻿Five times over: 42 new <italic><tp:taxon-name><tp:taxon-name-part taxon-name-part-type="genus" reg="Angustopila">Angustopila</tp:taxon-name-part></tp:taxon-name></italic> species highlight Southeast Asia’s rich biodiversity (<tp:taxon-name><tp:taxon-name-part taxon-name-part-type="class">Gastropoda</tp:taxon-name-part></tp:taxon-name>, <tp:taxon-name><tp:taxon-name-part taxon-name-part-type="order">Stylommatophora</tp:taxon-name-part></tp:taxon-name>, <tp:taxon-name><tp:taxon-name-part taxon-name-part-type="family">Hypselostomatidae</tp:taxon-name-part></tp:taxon-name>)</article-title><source>Zookeys</source><day>13</day><month>02</month><year>2023</year><volume>1147</volume><fpage>1</fpage><lpage>177</lpage><pub-id pub-id-type="doi">10.3897/zookeys.1147.93824</pub-id></mixed-citation></tp:treatment-meta><tp:nomenclature><label>﻿</label><tp:taxon-name>
              <object-id xmlns:xlink="http://www.w3.org/1999/xlink" content-type="arpha" xlink:type="simple">B017F5EE-15CB-534D-8FAE-048A87387739</object-id>
              <tp:taxon-name-part taxon-name-part-type="genus" reg="Angustopila">Angustopila</tp:taxon-name-part>
              <tp:taxon-name-part taxon-name-part-type="species" reg="margaritarion">margaritarion</tp:taxon-name-part>
              <object-id xmlns:xlink="http://www.w3.org/1999/xlink" content-type="zoobank" xlink:type="simple">https://zoobank.org/70045902-5F7C-4C67-BCEA-0E580BAC90EA</object-id>
            </tp:taxon-name><tp:taxon-authority>Páll-Gergely &amp; Hunyadi</tp:taxon-authority><tp:taxon-status xmlns:xlink="http://www.w3.org/1999/xlink" xlink:type="simple">sp. nov.</tp:taxon-status><xref ref-type="fig" rid="F47">Fig. 47</xref></tp:nomenclature><tp:treatment-sec sec-type="type material" id="SECID0EQ4HK"><title>Type material.</title><p><bold><italic>Holotype</italic></bold>: Laos • 1 empty shell; Luang Namtha Province, 19.8 km southeast from centre of Vieng Phou Kha, south from Ban Phou Lek, southern edge of quarry (locality code: 2019/122); <named-content xmlns:xlink="http://www.w3.org/1999/xlink" content-type="dwc:verbatimCoordinates" xlink:type="simple"><named-content content-type="geo-json" specific-use="{&#34;type&#34;:&#34;Point&#34;,&#34;coordinates&#34;:[101.132667,20.542333]}" id="NCID0E54HK" xlink:type="simple">20°32.54'N, 101°07.96'E</named-content></named-content>; 780 m a.s.l.; 8 Oct. 2019; A. Hunyadi leg.; <named-content xmlns:xlink="http://www.w3.org/1999/xlink" content-type="dwc:institutional_code" xlink:title="Hungarian Natural History Museum" xlink:href="http://grbio.org/institution/hungarian-natural-history-museum" xlink:type="simple">HNHM</named-content> 105288.</p><p><bold><italic>Paratypes</italic></bold>: Laos • 3 shells; same data as for holotype; coll. <abbrev xmlns:xlink="http://www.w3.org/1999/xlink" xlink:title="Collection András Hunyadi" id="ABBRID0ES5HK" xlink:type="simple">HA</abbrev> • 3 shells; Luang Namtha Province, 43.8 km from centre of Luang Namtha towards Vieng Phou Kha, Phou Lan, 100 m from left side of road (locality code: 2019/123); <named-content xmlns:xlink="http://www.w3.org/1999/xlink" content-type="dwc:verbatimCoordinates" xlink:type="simple"><named-content content-type="geo-json" specific-use="{&#34;type&#34;:&#34;Point&#34;,&#34;coordinates&#34;:[101.185000,20.742167]}" id="NCID0EZ5HK" xlink:type="simple">20°44.53'N, 101°11.10'E</named-content></named-content>; 770 m a.s.l.; 8 Oct. 2019; A. Hunyadi leg.; coll. <abbrev xmlns:xlink="http://www.w3.org/1999/xlink" xlink:title="Collection András Hunyadi" id="ABBRID0E55HK" xlink:type="simple">HA</abbrev>.</p></tp:treatment-sec><tp:treatment-sec sec-type="diagnosis" id="SECID0EC6HK"><title>Diagnosis.</title><p>A medium-sized <italic><tp:taxon-name><tp:taxon-name-part taxon-name-part-type="genus" reg="Angustopila">Angustopila</tp:taxon-name-part></tp:taxon-name></italic> species with a conical-globular shell, few (ca. 3.75) whorls, glossy shells with very weak spiral striation, a strongly thickened peristome, and an elevated, club-shaped parietal tooth.</p></tp:treatment-sec><tp:treatment-sec sec-type="description" id="SECID0EP6HK"><title>Description.</title><p>Shell of normal size for the genus, slightly higher than wide; conical-globular; body whorl widest in standard apertural view; protoconch consists of ca. 1.25 whorls (although the protoconch-teleoconch boundary is not clearly discernible), with very weak spiral striation; teleoconch glossy, with extremely fine growth lines and very weak spiral striae (ca. 14 on body whorl from apertural view); on both ventral and dorsal surfaces of body whorl spiral lines dominant; whorls 3.75–4, slightly shouldered; aperture slightly oblique to shell axis from lateral view; umbilicus moderately narrow; aperture ovate-oblong with a straight parietal callus; sinulus very wide, isolated due to elevated parietal tooth; peristome expanded, not reflected; parietal callus only very slightly detached from penultimate whorl; parietal tooth elevated, high, with club-shaped cross sectional view, perpendicular to parietal wall or slightly bent towards columella.</p></tp:treatment-sec><tp:treatment-sec sec-type="description" id="SECID0EU6HK"><title>Measurements (in mm).</title><p>H = 0.87–0.96, D = 0.79–0.84, H/D*100 = 107.4–114.3 (<italic>n</italic> = 6), <abbrev xmlns:xlink="http://www.w3.org/1999/xlink" xlink:title="Relative umbilical diameter" id="ABBRID0E36HK" xlink:type="simple">RUD</abbrev> = 23.8–27.5 (<italic>n</italic> = 3).</p></tp:treatment-sec><tp:treatment-sec sec-type="Differential diagnosis" id="SECID0EDAAM"><title>Differential diagnosis.</title><p><italic><tp:taxon-name><tp:taxon-name-part taxon-name-part-type="genus" reg="Angustopila">Angustopila</tp:taxon-name-part><tp:taxon-name-part taxon-name-part-type="species" reg="margaritarion">margaritarion</tp:taxon-name-part></tp:taxon-name></italic> sp. nov. lives sympatrically with <italic><tp:taxon-name><tp:taxon-name-part taxon-name-part-type="genus" reg="Angustopila">A.</tp:taxon-name-part><tp:taxon-name-part taxon-name-part-type="species" reg="fabella">fabella</tp:taxon-name-part></tp:taxon-name></italic>, which is larger, has a conical (instead of conical-globular) shell, has a matt shell surface, stronger spiral striation, and more slender parietal tooth. See also under <italic><tp:taxon-name><tp:taxon-name-part taxon-name-part-type="genus" reg="Angustopila">A.</tp:taxon-name-part><tp:taxon-name-part taxon-name-part-type="species" reg="vandevenderi">vandevenderi</tp:taxon-name-part></tp:taxon-name></italic> sp. nov. and <italic><tp:taxon-name><tp:taxon-name-part taxon-name-part-type="genus" reg="Angustopila">A.</tp:taxon-name-part><tp:taxon-name-part taxon-name-part-type="species" reg="vitrina">vitrina</tp:taxon-name-part></tp:taxon-name></italic> sp. nov.</p></tp:treatment-sec><tp:treatment-sec sec-type="etymology" id="SECID0EVBAM"><title>Etymology.</title><p>The glossy shell resembles a tiny pearl (<italic>μαργαριτάριον</italic> in Greek). The specific epithet is to be used as a noun in apposition.</p></tp:treatment-sec><tp:treatment-sec sec-type="distribution" id="SECID0E4BAM"><title>Distribution.</title><p>This new species is known from two nearby localities (ca. 23 km between them in a straight line) in Luang Namtha Province, northern Laos (Fig. <xref ref-type="fig" rid="F48">48</xref>).</p><fig id="F47" position="float" orientation="portrait"><object-id xmlns:xlink="http://www.w3.org/1999/xlink" content-type="doi" xlink:type="simple">10.3897/zookeys.1147.93824.figure47</object-id><object-id xmlns:xlink="http://www.w3.org/1999/xlink" content-type="arpha" xlink:type="simple">B2AA3F4C-9D78-5769-BAF7-A3DFB7F0558C</object-id><label>Figure 47.</label><caption><p><italic><tp:taxon-name><tp:taxon-name-part taxon-name-part-type="genus" reg="Angustopila">Angustopila</tp:taxon-name-part><tp:taxon-name-part taxon-name-part-type="species" reg="margaritarion">margaritarion</tp:taxon-name-part></tp:taxon-name></italic> Páll-Gergely &amp; Hunyadi, sp. nov., paratype (<bold>A</bold>) and holotype (<named-content xmlns:xlink="http://www.w3.org/1999/xlink" content-type="dwc:institutional_code" xlink:title="Hungarian Natural History Museum" xlink:href="http://grbio.org/institution/hungarian-natural-history-museum" xlink:type="simple">HNHM</named-content> 105288) (<bold>B–I</bold>). Apertural (<bold>A, B</bold>), lateral (<bold>C</bold>), apical (<bold>D</bold>) and ventral (<bold>E</bold>) sides of the shell; aperture (<bold>G</bold>), microstructure of the protoconch (<bold>F</bold>), ventral (<bold>H</bold>) and frontal (<bold>I</bold>) surface of the body whorl.</p></caption><graphic xmlns:xlink="http://www.w3.org/1999/xlink" xlink:href="zookeys-1147-001_article-93824__-g047.jpg" position="float" orientation="portrait" xlink:type="simple" id="oo_808856.jpg"><uri content-type="original_file" xlink:type="simple">https://binary.pensoft.net/fig/808856</uri></graphic></fig><fig id="F48" position="float" orientation="portrait"><object-id xmlns:xlink="http://www.w3.org/1999/xlink" content-type="doi" xlink:type="simple">10.3897/zookeys.1147.93824.figure48</object-id><object-id xmlns:xlink="http://www.w3.org/1999/xlink" content-type="arpha" xlink:type="simple">E12B3827-BF39-50A0-A341-922693E25FEA</object-id><label>Figure 48.</label><caption><p>Distribution of <italic><tp:taxon-name><tp:taxon-name-part taxon-name-part-type="genus" reg="Angustopila">Angustopila</tp:taxon-name-part></tp:taxon-name></italic> species.</p></caption><graphic xmlns:xlink="http://www.w3.org/1999/xlink" xlink:href="zookeys-1147-001_article-93824__-g048.jpg" position="float" orientation="portrait" xlink:type="simple" id="oo_808857.jpg"><uri content-type="original_file" xlink:type="simple">https://binary.pensoft.net/fig/808857</uri></graphic></fig></tp:treatment-sec></tp:taxon-treatment>
