# Supplementary material for: ﻿Five times over: 42 new Angustopila species highlight Southeast Asia’s rich biodiversity (Gastropoda, Stylommatophora, Hypselostomatidae)
Source: Zookeys. 2023 Feb 13;1147:1–177. doi: 10.3897/zookeys.1147.93824 (PMC10297824; doi:10.3897/zookeys.1147.93824)
Supplement: XML Treatment for Angustopila megastoma [file zookeys.1147.93824-treatment19.xml]

<!DOCTYPE tp:taxon-treatment
  PUBLIC "-//TaxonX//DTD Taxonomic Treatment Publishing DTD v0 20100105//EN" "tax-treatment-NSO.dtd">
<tp:taxon-treatment xmlns:tp="http://www.plazi.org/taxpub"><tp:treatment-meta><kwd-group><label>Taxon classification</label><kwd>
                <named-content content-type="kingdom">Animalia</named-content>
              </kwd><kwd>
                <named-content content-type="order">Stylommatophora</named-content>
              </kwd><kwd>
                <named-content content-type="family">Gastrocoptidae</named-content>
              </kwd></kwd-group><mixed-citation publication-type="journal"><person-group><name><surname>Páll-Gergely</surname><given-names>Barna</given-names></name><name><surname>Hunyadi</surname><given-names>András</given-names></name><name><surname>Vermeulen</surname><given-names>Jaap J.</given-names></name><name><surname>Grego</surname><given-names>Jozef</given-names></name><name><surname>Sutcharit</surname><given-names>Chirasak</given-names></name><name><surname>Reischütz</surname><given-names>Alexander</given-names></name><name><surname>Dumrongrojwattana</surname><given-names>Pongrat</given-names></name><name><surname>Botta-Dukát</surname><given-names>Zoltán</given-names></name><name><surname>Örstan</surname><given-names>Aydin</given-names></name><name><surname>Fekete</surname><given-names>Judit</given-names></name><name><surname>Jochum</surname><given-names>Adrienne</given-names></name></person-group><article-title>﻿Five times over: 42 new <italic><tp:taxon-name><tp:taxon-name-part taxon-name-part-type="genus" reg="Angustopila">Angustopila</tp:taxon-name-part></tp:taxon-name></italic> species highlight Southeast Asia’s rich biodiversity (<tp:taxon-name><tp:taxon-name-part taxon-name-part-type="class">Gastropoda</tp:taxon-name-part></tp:taxon-name>, <tp:taxon-name><tp:taxon-name-part taxon-name-part-type="order">Stylommatophora</tp:taxon-name-part></tp:taxon-name>, <tp:taxon-name><tp:taxon-name-part taxon-name-part-type="family">Hypselostomatidae</tp:taxon-name-part></tp:taxon-name>)</article-title><source>Zookeys</source><day>13</day><month>02</month><year>2023</year><volume>1147</volume><fpage>1</fpage><lpage>177</lpage><pub-id pub-id-type="doi">10.3897/zookeys.1147.93824</pub-id></mixed-citation></tp:treatment-meta><tp:nomenclature><label>﻿</label><tp:taxon-name>
              <object-id xmlns:xlink="http://www.w3.org/1999/xlink" content-type="arpha" xlink:type="simple">C0EDD993-FE43-5681-AE39-BB9DCF4D08F7</object-id>
              <tp:taxon-name-part taxon-name-part-type="genus" reg="Angustopila">Angustopila</tp:taxon-name-part>
              <tp:taxon-name-part taxon-name-part-type="species" reg="megastoma">megastoma</tp:taxon-name-part>
              <object-id xmlns:xlink="http://www.w3.org/1999/xlink" content-type="zoobank" xlink:type="simple">https://zoobank.org/EA43A4A3-021A-4005-8428-57553F41D5FB</object-id>
            </tp:taxon-name><tp:taxon-authority>Páll-Gergely &amp; Vermeulen</tp:taxon-authority><tp:taxon-status xmlns:xlink="http://www.w3.org/1999/xlink" xlink:type="simple">sp. nov.</tp:taxon-status><xref ref-type="fig" rid="F49">Figs 49</xref><xref ref-type="fig" rid="F50">, 50</xref><xref ref-type="supplementary-material" rid="S3">, Suppl. material 3: figs S31–S33</xref></tp:nomenclature><tp:treatment-sec sec-type="type material" id="SECID0EGGAM"><title>Type material.</title><p><bold><italic>Holotype</italic></bold>: Vietnam • 1 empty shell (H: 0.8 mm, D: 1.0 mm); Haiphong Province, Cat Ba Island, near National Park Headquarters, Trung Trang Cave (locality code: Vietnam 02); <named-content xmlns:xlink="http://www.w3.org/1999/xlink" content-type="dwc:verbatimCoordinates" xlink:type="simple"><named-content content-type="geo-json" specific-use="{&#34;type&#34;:&#34;Point&#34;,&#34;coordinates&#34;:[106.990167,20.791167]}" id="NCID0EUGAM" xlink:type="simple">20°47.47'N, 106°59.41'E</named-content></named-content>; 5 Sep. 1998; W.J.M. Maassen leg.; <abbrev xmlns:xlink="http://www.w3.org/1999/xlink" content-type="institution" xlink:title="National Museum of Natural History Naturalis" id="ABBRID0EZGAM" xlink:type="simple">RMNH</abbrev> 347770.</p><p><bold><italic>Paratypes</italic></bold>: Vietnam • 21 adult shells; same data as for holotype; <abbrev xmlns:xlink="http://www.w3.org/1999/xlink" content-type="institution" xlink:title="National Museum of Natural History Naturalis" id="ABBRID0EFHAM" xlink:type="simple">RMNH</abbrev> 347771 • 1 shell; Quang Ninh Province, Halong Bay area, Phao Trong Island (locality code: WMVT.0333); approx. GPS coordinates: <named-content xmlns:xlink="http://www.w3.org/1999/xlink" content-type="dwc:verbatimCoordinates" xlink:type="simple"><named-content content-type="geo-json" specific-use="{&#34;type&#34;:&#34;Point&#34;,&#34;coordinates&#34;:[107.138667,20.830000]}" id="NCID0ENHAM" xlink:type="simple">20°49.80'N, 107°08.32'E</named-content></named-content>; 11 Nov. 2003; W.J.M. Maassen leg.; <abbrev xmlns:xlink="http://www.w3.org/1999/xlink" content-type="institution" xlink:title="National Museum of Natural History Naturalis" id="ABBRID0ESHAM" xlink:type="simple">RMNH</abbrev> 347772 • 7 shells; Haiphong Province, Cat Ba Island, Cave Qua Vang, around cave entrance, rocky limestone slope with low, rather mature forest; <named-content xmlns:xlink="http://www.w3.org/1999/xlink" content-type="dwc:verbatimCoordinates" xlink:type="simple"><named-content content-type="geo-json" specific-use="{&#34;type&#34;:&#34;Point&#34;,&#34;coordinates&#34;:[107.077333,20.810667]}" id="NCID0E1HAM" xlink:type="simple">20°48.64'N, 107°04.64'E</named-content></named-content>; 100 m a.s.l.; 6 Jun. 2017; J.J. Vermeulen &amp; K. Anker leg.; <abbrev xmlns:xlink="http://www.w3.org/1999/xlink" xlink:title="Private collection of Jaap Vermeulen" id="ABBRID0E6HAM" xlink:type="simple">JJV</abbrev> 16597 • 221 shells; Haiphong Province, Cat Ba Island, Cave Xa Bac, around cave entrance; <named-content xmlns:xlink="http://www.w3.org/1999/xlink" content-type="dwc:verbatimCoordinates" xlink:type="simple"><named-content content-type="geo-json" specific-use="{&#34;type&#34;:&#34;Point&#34;,&#34;coordinates&#34;:[106.976833,20.834500]}" id="NCID0EGIAM" xlink:type="simple">20°50.07'N, 106°58.61'E</named-content></named-content>; 30 m a.s.l.; 9 Jun. 2017; J.J. Vermeulen &amp; K. Anker leg.; <abbrev xmlns:xlink="http://www.w3.org/1999/xlink" xlink:title="Private collection of Jaap Vermeulen" id="ABBRID0ELIAM" xlink:type="simple">JJV</abbrev> 16625 • 615 shells; Haiphong Province, Cat Ba Island, Cave Xa Bac, inside cave; <named-content xmlns:xlink="http://www.w3.org/1999/xlink" content-type="dwc:verbatimCoordinates" xlink:type="simple"><named-content content-type="geo-json" specific-use="{&#34;type&#34;:&#34;Point&#34;,&#34;coordinates&#34;:[106.976833,20.834500]}" id="NCID0ESIAM" xlink:type="simple">20°50.07'N, 106°58.61'E</named-content></named-content>; 30 m a.s.l.; 9 Jun. 2017; J.J. Vermeulen &amp; K. Anker leg.; <abbrev xmlns:xlink="http://www.w3.org/1999/xlink" xlink:title="Private collection of Jaap Vermeulen" id="ABBRID0EXIAM" xlink:type="simple">JJV</abbrev> 16624 • 10 shells; same data as for preceding; coll. <abbrev xmlns:xlink="http://www.w3.org/1999/xlink" xlink:title="Collection András Hunyadi" id="ABBRID0E2IAM" xlink:type="simple">HA</abbrev> • 210 shells; Quang Ninh Province, Halong Bay area, Dao Bo Hon, Song Sot Cave, drift material washed together over sinkhole in cave; <named-content xmlns:xlink="http://www.w3.org/1999/xlink" content-type="dwc:verbatimCoordinates" xlink:type="simple"><named-content content-type="geo-json" specific-use="{&#34;type&#34;:&#34;Point&#34;,&#34;coordinates&#34;:[107.094500,20.847167]}" id="NCID0ECJAM" xlink:type="simple">20°50.83'N, 107°05.67'E</named-content></named-content>; 2 Oct. 1998; J.J. Vermeulen &amp; A.J. Whitten leg.; <abbrev xmlns:xlink="http://www.w3.org/1999/xlink" xlink:title="Private collection of Jaap Vermeulen" id="ABBRID0EHJAM" xlink:type="simple">JJV</abbrev> 6237 • 3 shells; Haiphong Province, Cat Ba Island, Cave Qua Vang, inside cave, large, ecologically intact active cave with speleothems; <named-content xmlns:xlink="http://www.w3.org/1999/xlink" content-type="dwc:verbatimCoordinates" xlink:type="simple"><named-content content-type="geo-json" specific-use="{&#34;type&#34;:&#34;Point&#34;,&#34;coordinates&#34;:[107.077333,20.810667]}" id="NCID0EOJAM" xlink:type="simple">20°48.64'N, 107°04.64'E</named-content></named-content>; 60 m a.s.l.; 6 Jun. 2017; J.J. Vermeulen &amp; K. Anker leg.; <abbrev xmlns:xlink="http://www.w3.org/1999/xlink" xlink:title="Private collection of Jaap Vermeulen" id="ABBRID0ETJAM" xlink:type="simple">JJV</abbrev> 16596 • 7 shells; Quang Ninh Province, Halong Bay area, unnamed island in Dau Moi Temple area (locality code: WMVT.0338); <named-content xmlns:xlink="http://www.w3.org/1999/xlink" content-type="dwc:verbatimCoordinates" xlink:type="simple"><named-content content-type="geo-json" specific-use="{&#34;type&#34;:&#34;Point&#34;,&#34;coordinates&#34;:[107.156667,20.928167]}" id="NCID0E1JAM" xlink:type="simple">20°55.69'N, 107°09.40'E</named-content></named-content>; 13 Sep. 2003; W.J.M. Maassen leg.; <abbrev xmlns:xlink="http://www.w3.org/1999/xlink" content-type="institution" xlink:title="National Museum of Natural History Naturalis" id="ABBRID0E6JAM" xlink:type="simple">RMNH</abbrev> 347773 • 5 shells; Haiphong Province, Cat Ba Island, along trail from headquarters to Viet Hai, along Ao Eck, sampling starting at coordinates, until 0.5 km beyond Ao Eck; <named-content xmlns:xlink="http://www.w3.org/1999/xlink" content-type="dwc:verbatimCoordinates" xlink:type="simple"><named-content content-type="geo-json" specific-use="{&#34;type&#34;:&#34;Point&#34;,&#34;coordinates&#34;:[107.013833,20.801167]}" id="NCID0EHKAM" xlink:type="simple">20°48.07'N, 107°00.83'E</named-content></named-content>; 100 m a.s.l.; 4 Jun. 2017; J.J. Vermeulen &amp; K. Anker leg.; <abbrev xmlns:xlink="http://www.w3.org/1999/xlink" xlink:title="Private collection of Jaap Vermeulen" id="ABBRID0EMKAM" xlink:type="simple">JJV</abbrev> 17656 (ex <abbrev xmlns:xlink="http://www.w3.org/1999/xlink" xlink:title="Private collection of Jaap Vermeulen" id="ABBRID0EQKAM" xlink:type="simple">JJV</abbrev> 16618) • 12 shells; Haiphong Province, Cat Ba Island, limestone cliff at SE end of Viet Hai polje, foot of cliff, surrounded by degraded woodland; <named-content xmlns:xlink="http://www.w3.org/1999/xlink" content-type="dwc:verbatimCoordinates" xlink:type="simple"><named-content content-type="geo-json" specific-use="{&#34;type&#34;:&#34;Point&#34;,&#34;coordinates&#34;:[107.048333,20.791667]}" id="NCID0EXKAM" xlink:type="simple">20°47.50'N, 107°02.90'E</named-content></named-content>; 30 m a.s.l.; 10 Jun. 2017; J.J. Vermeulen &amp; K. Anker leg.; <abbrev xmlns:xlink="http://www.w3.org/1999/xlink" xlink:title="Private collection of Jaap Vermeulen" id="ABBRID0E3KAM" xlink:type="simple">JJV</abbrev> 16626 • 27 shells; Haiphong Province, Halong Bay area, unnamed island off E Coast Cat Ba, south facing bay with beach and densely vegetated limestone scree slope; <named-content xmlns:xlink="http://www.w3.org/1999/xlink" content-type="dwc:verbatimCoordinates" xlink:type="simple"><named-content content-type="geo-json" specific-use="{&#34;type&#34;:&#34;Point&#34;,&#34;coordinates&#34;:[107.074167,20.753167]}" id="NCID0EDLAM" xlink:type="simple">20°45.19'N, 107°4.45'E</named-content></named-content> (approximate GPS data); 1 Oct. 1998; J.J. Vermeulen &amp; K. Anker leg.; <abbrev xmlns:xlink="http://www.w3.org/1999/xlink" xlink:title="Private collection of Jaap Vermeulen" id="ABBRID0EILAM" xlink:type="simple">JJV</abbrev> 17653 (ex <abbrev xmlns:xlink="http://www.w3.org/1999/xlink" xlink:title="Private collection of Jaap Vermeulen" id="ABBRID0EMLAM" xlink:type="simple">JJV</abbrev> 6236).</p></tp:treatment-sec><tp:treatment-sec sec-type="material" id="SECID0EQLAM"><title>Additional material.</title><p>Vietnam • 7 <abbrev xmlns:xlink="http://www.w3.org/1999/xlink" xlink:title="juvenile/broken shells" id="ABBRID0EWLAM" xlink:type="simple">j/b</abbrev> shells; same data as for holotype; <abbrev xmlns:xlink="http://www.w3.org/1999/xlink" content-type="institution" xlink:title="National Museum of Natural History Naturalis" id="ABBRID0E1LAM" xlink:type="simple">RMNH</abbrev> 347774 • 4 <abbrev xmlns:xlink="http://www.w3.org/1999/xlink" xlink:title="juvenile/broken shells" id="ABBRID0E6LAM" xlink:type="simple">j/b</abbrev> shells; Quang Ninh Province, Halong Bay area, Phao Trong Island (locality code: WMVT.0333); approx. GPS data: <named-content xmlns:xlink="http://www.w3.org/1999/xlink" content-type="dwc:verbatimCoordinates" xlink:type="simple"><named-content content-type="geo-json" specific-use="{&#34;type&#34;:&#34;Point&#34;,&#34;coordinates&#34;:[107.138667,20.830000]}" id="NCID0EGMAM" xlink:type="simple">20°49.80'N, 107°08.32'E</named-content></named-content>; 11 Nov. 2003; W.J.M. Maassen leg.; <abbrev xmlns:xlink="http://www.w3.org/1999/xlink" content-type="institution" xlink:title="National Museum of Natural History Naturalis" id="ABBRID0ELMAM" xlink:type="simple">RMNH</abbrev> 347775 • 55 <abbrev xmlns:xlink="http://www.w3.org/1999/xlink" xlink:title="juvenile/broken shells" id="ABBRID0EQMAM" xlink:type="simple">j/b</abbrev> shells; Haiphong Province, Cat Ba Island, Cave Xa Bac, around cave entrance; <named-content xmlns:xlink="http://www.w3.org/1999/xlink" content-type="dwc:verbatimCoordinates" xlink:type="simple"><named-content content-type="geo-json" specific-use="{&#34;type&#34;:&#34;Point&#34;,&#34;coordinates&#34;:[106.976833,20.834500]}" id="NCID0EXMAM" xlink:type="simple">20°50.07'N, 106°58.61'E</named-content></named-content>; 30 m a.s.l.; 9 Jun. 2017; J.J. Vermeulen &amp; K. Anker leg.; <abbrev xmlns:xlink="http://www.w3.org/1999/xlink" xlink:title="Private collection of Jaap Vermeulen" id="ABBRID0E3MAM" xlink:type="simple">JJV</abbrev> 17660 (ex <abbrev xmlns:xlink="http://www.w3.org/1999/xlink" xlink:title="Private collection of Jaap Vermeulen" id="ABBRID0EANAM" xlink:type="simple">JJV</abbrev> 16625).</p></tp:treatment-sec><tp:treatment-sec sec-type="diagnosis" id="SECID0EENAM"><title>Diagnosis.</title><p>A large, asymmetrically coiled, concave-conical, depressed species with few whorls, weak sculpture, narrow umbilicus, a comparatively large, strongly oblique aperture, and a tiny, pointed parietal tooth (can be absent).</p></tp:treatment-sec><tp:treatment-sec sec-type="description" id="SECID0EJNAM"><title>Description.</title><p>Shell large for the genus, wider than high, concave-conical, depressed; protoconch consists of 1.25–1.5 whorls, with weak spiral striation preceding the first teleoconch whorl; teleoconch sculpture overall weak, with irregular radial growth lines and dense, weak, rather regular spiral striation (ca. 18–20 spiral striae on body whorl in apertural view); whorls 3.5–3.75, body whorl rounded or depressed-rounded; aperture strongly oblique to shell axis in lateral view; aperture reniform due to concave parietal side (body whorl strongly attached to the penultimate whorl); peristome slightly expanded, not reflected; parietal callus smeared onto penultimate whorl, although its edge is sharp, not fused to penultimate whorl; umbilicus narrow, 1/4 to 1/5 of shell width, its edge slightly covered by reflected peristome edge; aperture sometimes toothless or with low, pointed parietal tooth.</p></tp:treatment-sec><tp:treatment-sec sec-type="description" id="SECID0EONAM"><title>Measurements (in mm).</title><p>H = 0.79–0.91, D = 0.91–1.05, H/D*100 = 79.0–91.6 (<italic>n</italic> = 13), <abbrev xmlns:xlink="http://www.w3.org/1999/xlink" xlink:title="Relative umbilical diameter" id="ABBRID0EWNAM" xlink:type="simple">RUD</abbrev> = 24.5–25.5 (<italic>n</italic> = 3).</p></tp:treatment-sec><tp:treatment-sec sec-type="Differential diagnosis" id="SECID0E3NAM"><title>Differential diagnosis.</title><p>Based on the low conical shell and the narrow umbilicus, this species can be easily recognised and distinguished from other <italic><tp:taxon-name><tp:taxon-name-part taxon-name-part-type="genus" reg="Angustopila">Angustopila</tp:taxon-name-part></tp:taxon-name></italic> species, except for <italic><tp:taxon-name><tp:taxon-name-part taxon-name-part-type="genus" reg="Angustopila">A.</tp:taxon-name-part><tp:taxon-name-part taxon-name-part-type="species" reg="thersites">thersites</tp:taxon-name-part></tp:taxon-name></italic> sp. nov., which also occurs sympatrically. For comparisons, see under that species.</p><p><italic><tp:taxon-name><tp:taxon-name-part taxon-name-part-type="genus" reg="Tonkinospira">Tonkinospira</tp:taxon-name-part><tp:taxon-name-part taxon-name-part-type="species" reg="defixa">defixa</tp:taxon-name-part></tp:taxon-name></italic> is larger, has a more depressed shell, a wider umbilicus, and keeled body whorl, and a stronger spiral sculpture. <italic><tp:taxon-name><tp:taxon-name-part taxon-name-part-type="genus" reg="Tonkinospira">Tonkinospira</tp:taxon-name-part><tp:taxon-name-part taxon-name-part-type="species" reg="chytrophora">chytrophora</tp:taxon-name-part></tp:taxon-name></italic> is larger, has a more globular shell and a stronger sculpture.</p><fig id="F49" position="float" orientation="portrait"><object-id xmlns:xlink="http://www.w3.org/1999/xlink" content-type="doi" xlink:type="simple">10.3897/zookeys.1147.93824.figure49</object-id><object-id xmlns:xlink="http://www.w3.org/1999/xlink" content-type="arpha" xlink:type="simple">3063B4D3-3C66-5159-AECC-35CCC0A12D3A</object-id><label>Figure 49.</label><caption><p><italic><tp:taxon-name><tp:taxon-name-part taxon-name-part-type="genus" reg="Angustopila">Angustopila</tp:taxon-name-part><tp:taxon-name-part taxon-name-part-type="species" reg="megastoma">megastoma</tp:taxon-name-part></tp:taxon-name></italic> Páll-Gergely &amp; Vermeulen, sp. nov., (holotype, <abbrev xmlns:xlink="http://www.w3.org/1999/xlink" content-type="institution" xlink:title="National Museum of Natural History Naturalis" id="ABBRID0E6PAM" xlink:type="simple">RMNH</abbrev> 347770). Lateral (<bold>A</bold>), apical (<bold>B</bold>), apertural (<bold>C</bold>) and ventral (<bold>D</bold>) sides of the shell; sculpture on the protoconch (<bold>E</bold>), ventral (<bold>F</bold>) and frontal (<bold>G</bold>) surface of the body whorl.</p></caption><graphic xmlns:xlink="http://www.w3.org/1999/xlink" xlink:href="zookeys-1147-001_article-93824__-g049.jpg" position="float" orientation="portrait" xlink:type="simple" id="oo_808858.jpg"><uri content-type="original_file" xlink:type="simple">https://binary.pensoft.net/fig/808858</uri></graphic></fig><fig id="F50" position="float" orientation="portrait"><object-id xmlns:xlink="http://www.w3.org/1999/xlink" content-type="doi" xlink:type="simple">10.3897/zookeys.1147.93824.figure50</object-id><object-id xmlns:xlink="http://www.w3.org/1999/xlink" content-type="arpha" xlink:type="simple">79FD0DD1-E3E8-5856-B3C3-BBD89CB878B7</object-id><label>Figure 50.</label><caption><p><italic><tp:taxon-name><tp:taxon-name-part taxon-name-part-type="genus" reg="Angustopila">Angustopila</tp:taxon-name-part><tp:taxon-name-part taxon-name-part-type="species" reg="megastoma">megastoma</tp:taxon-name-part></tp:taxon-name></italic> Páll-Gergely &amp; Vermeulen, sp. nov., <abbrev xmlns:xlink="http://www.w3.org/1999/xlink" xlink:title="Private collection of Jaap Vermeulen" id="ABBRID0EKRAM" xlink:type="simple">JJV</abbrev> 16596. Lateral (<bold>A</bold>), apical (<bold>B</bold>), apertural (<bold>C</bold>) and ventral (<bold>D</bold>) sides of the shell; sculpture on the protoconch (<bold>E</bold>), ventral (<bold>F</bold>) and frontal (<bold>G</bold>) surface of the body whorl.</p></caption><graphic xmlns:xlink="http://www.w3.org/1999/xlink" xlink:href="zookeys-1147-001_article-93824__-g050.jpg" position="float" orientation="portrait" xlink:type="simple" id="oo_808859.jpg"><uri content-type="original_file" xlink:type="simple">https://binary.pensoft.net/fig/808859</uri></graphic></fig></tp:treatment-sec><tp:treatment-sec sec-type="etymology" id="SECID0EBSAM"><title>Etymology.</title><p>The specific epithet <italic><tp:taxon-name><tp:taxon-name-part taxon-name-part-type="genus" reg="Angustopila"/><tp:taxon-name-part taxon-name-part-type="species" reg="megastoma">megastoma</tp:taxon-name-part></tp:taxon-name></italic> (from Greek <italic>μέγας</italic> = big and <italic>στόμα</italic> = mouth) refers to the large aperture characteristic for this species.</p></tp:treatment-sec><tp:treatment-sec sec-type="distribution" id="SECID0EVSAM"><title>Distribution.</title><p>This species is known from several sites in the Halong Bay Area, northern Vietnam (Fig. <xref ref-type="fig" rid="F22">22</xref>).</p></tp:treatment-sec><tp:treatment-sec><!--Section generated to contain objects referenced in tp:taxon-treatment.--><supplementary-material xmlns:xlink="http://www.w3.org/1999/xlink" id="S3" position="float" orientation="portrait" xlink:type="simple"><object-id content-type="doi" xlink:type="simple">10.3897/zookeys.1147.93824.suppl3</object-id><object-id content-type="zenodo_dep_id" xlink:type="simple">7642620</object-id><object-id content-type="arpha" xlink:type="simple">F83C1E1F-0B6B-5CE8-BEED-78B2E255D66E</object-id><label>Supplementary material 3</label><caption><p>SEM images of <italic><tp:taxon-name><tp:taxon-name-part taxon-name-part-type="genus" reg="Angustopila">Angustopila</tp:taxon-name-part></tp:taxon-name></italic> shells</p></caption><statement content-type="dataType"><label>Data type</label><p>figures (PDF file)</p></statement><media xlink:href="zookeys-1147-001_article-93824__-s003.pdf" mimetype="application" mime-subtype="pdf" position="float" orientation="portrait" xlink:type="simple" id="oo_808914.pdf"><uri content-type="original_file" xlink:type="simple">https://binary.pensoft.net/file/808914</uri></media><permissions><license xlink:type="simple"><license-p>This dataset is made available under the Open Database License (http://opendatacommons.org/licenses/odbl/1.0/). The Open Database License (ODbL) is a license agreement intended to allow users to freely share, modify, and use this Dataset while maintaining this same freedom for others, provided that the original source and author(s) are credited.</license-p></license></permissions><attrib specific-use="authors">Barna Páll-Gergely, András Hunyadi, Jaap J. Vermeulen, Jozef Grego, Chirasak Sutcharit, Alexander Reischütz, Pongrat Dumrongrojwattana, Zoltán Botta-Dukát, Aydin Örstan, Judit Fekete, Adrienne Jochum</attrib></supplementary-material><fig id="F22" position="float" orientation="portrait"><object-id xmlns:xlink="http://www.w3.org/1999/xlink" content-type="doi" xlink:type="simple">10.3897/zookeys.1147.93824.figure22</object-id><object-id xmlns:xlink="http://www.w3.org/1999/xlink" content-type="arpha" xlink:type="simple">2D016543-77E9-5B77-B424-ED361FA9EFEF</object-id><label>Figure 22.</label><caption><p>Distribution of <italic><tp:taxon-name><tp:taxon-name-part taxon-name-part-type="genus" reg="Angustopila">Angustopila</tp:taxon-name-part></tp:taxon-name></italic> species.</p></caption><graphic xmlns:xlink="http://www.w3.org/1999/xlink" xlink:href="zookeys-1147-001_article-93824__-g022.jpg" position="float" orientation="portrait" xlink:type="simple" id="oo_808831.jpg"><uri content-type="original_file" xlink:type="simple">https://binary.pensoft.net/fig/808831</uri></graphic></fig></tp:treatment-sec></tp:taxon-treatment>
