# Supplementary material for: ﻿Five times over: 42 new Angustopila species highlight Southeast Asia’s rich biodiversity (Gastropoda, Stylommatophora, Hypselostomatidae)
Source: Zookeys. 2023 Feb 13;1147:1–177. doi: 10.3897/zookeys.1147.93824 (PMC10297824; doi:10.3897/zookeys.1147.93824)
Supplement: XML Treatment for Angustopila oostoma [file zookeys.1147.93824-treatment20.xml]

<!DOCTYPE tp:taxon-treatment
  PUBLIC "-//TaxonX//DTD Taxonomic Treatment Publishing DTD v0 20100105//EN" "tax-treatment-NSO.dtd">
<tp:taxon-treatment xmlns:tp="http://www.plazi.org/taxpub"><tp:treatment-meta><kwd-group><label>Taxon classification</label><kwd>
                <named-content content-type="kingdom">Animalia</named-content>
              </kwd><kwd>
                <named-content content-type="order">Stylommatophora</named-content>
              </kwd><kwd>
                <named-content content-type="family">Gastrocoptidae</named-content>
              </kwd></kwd-group><mixed-citation publication-type="journal"><person-group><name><surname>Páll-Gergely</surname><given-names>Barna</given-names></name><name><surname>Hunyadi</surname><given-names>András</given-names></name><name><surname>Vermeulen</surname><given-names>Jaap J.</given-names></name><name><surname>Grego</surname><given-names>Jozef</given-names></name><name><surname>Sutcharit</surname><given-names>Chirasak</given-names></name><name><surname>Reischütz</surname><given-names>Alexander</given-names></name><name><surname>Dumrongrojwattana</surname><given-names>Pongrat</given-names></name><name><surname>Botta-Dukát</surname><given-names>Zoltán</given-names></name><name><surname>Örstan</surname><given-names>Aydin</given-names></name><name><surname>Fekete</surname><given-names>Judit</given-names></name><name><surname>Jochum</surname><given-names>Adrienne</given-names></name></person-group><article-title>﻿Five times over: 42 new <italic><tp:taxon-name><tp:taxon-name-part taxon-name-part-type="genus" reg="Angustopila">Angustopila</tp:taxon-name-part></tp:taxon-name></italic> species highlight Southeast Asia’s rich biodiversity (<tp:taxon-name><tp:taxon-name-part taxon-name-part-type="class">Gastropoda</tp:taxon-name-part></tp:taxon-name>, <tp:taxon-name><tp:taxon-name-part taxon-name-part-type="order">Stylommatophora</tp:taxon-name-part></tp:taxon-name>, <tp:taxon-name><tp:taxon-name-part taxon-name-part-type="family">Hypselostomatidae</tp:taxon-name-part></tp:taxon-name>)</article-title><source>Zookeys</source><day>13</day><month>02</month><year>2023</year><volume>1147</volume><fpage>1</fpage><lpage>177</lpage><pub-id pub-id-type="doi">10.3897/zookeys.1147.93824</pub-id></mixed-citation></tp:treatment-meta><tp:nomenclature><label>﻿</label><tp:taxon-name>
              <object-id xmlns:xlink="http://www.w3.org/1999/xlink" content-type="arpha" xlink:type="simple">E972FC6A-323A-5C2A-B3E9-6FF4072666AF</object-id>
              <tp:taxon-name-part taxon-name-part-type="genus" reg="Angustopila">Angustopila</tp:taxon-name-part>
              <tp:taxon-name-part taxon-name-part-type="species" reg="oostoma">oostoma</tp:taxon-name-part>
              <object-id xmlns:xlink="http://www.w3.org/1999/xlink" content-type="zoobank" xlink:type="simple">https://zoobank.org/9C120D4D-9473-4CB6-8C19-E02953CD7038</object-id>
            </tp:taxon-name><tp:taxon-authority>Páll-Gergely &amp; Vermeulen</tp:taxon-authority><tp:taxon-status xmlns:xlink="http://www.w3.org/1999/xlink" xlink:type="simple">sp. nov.</tp:taxon-status><xref ref-type="fig" rid="F51">Figs 51</xref><xref ref-type="fig" rid="F52">, 52</xref><xref ref-type="supplementary-material" rid="S3">, Suppl. material 3: fig. S34</xref></tp:nomenclature><tp:treatment-sec sec-type="type material" id="SECID0EWUAM"><title>Type material.</title><p><bold><italic>Holotype</italic></bold>: Vietnam • 1 empty shell (H: 0.89 mm, D: 0.81 mm); Ninh Binh Province, Cuc Phuong National Park, path to Fairy Cave, primary forest, limestone outcrops in shale bedrock; <named-content xmlns:xlink="http://www.w3.org/1999/xlink" content-type="dwc:verbatimCoordinates" xlink:type="simple"><named-content content-type="geo-json" specific-use="{&#34;type&#34;:&#34;Point&#34;,&#34;coordinates&#34;:[105.890500,20.217667]}" id="NCID0EEVAM" xlink:type="simple">20°13.06'N, 105°53.43'E</named-content></named-content>; 10 October 1998; J.J. Vermeulen &amp; L. Deharveng leg.; <named-content xmlns:xlink="http://www.w3.org/1999/xlink" content-type="dwc:institutional_code" xlink:title="Hungarian Natural History Museum" xlink:href="http://grbio.org/institution/hungarian-natural-history-museum" xlink:type="simple">HNHM</named-content> 105289 (original inventory number: <abbrev xmlns:xlink="http://www.w3.org/1999/xlink" xlink:title="Private collection of Jaap Vermeulen" id="ABBRID0ERVAM" xlink:type="simple">JJV</abbrev> 6224).</p><p><bold><italic>Paratypes</italic></bold>: Vietnam • 1 adult shell with imperfectly grown last whorl; Ninh Binh Province, Cuc Phuong National Park, 1 km WNW of Xom Bong, primary forest, small limestone outcrops in clay soil; approximate GPS coordinates: <named-content xmlns:xlink="http://www.w3.org/1999/xlink" content-type="dwc:verbatimCoordinates" xlink:type="simple"><named-content content-type="geo-json" specific-use="{&#34;type&#34;:&#34;Point&#34;,&#34;coordinates&#34;:[105.154000,20.926167]}" id="NCID0E6VAM" xlink:type="simple">20°55.57'N, 105°9.24'E</named-content></named-content>; 10 Oct. 1998; J.J. Vermeulen &amp; L. Deharveng leg.; <abbrev xmlns:xlink="http://www.w3.org/1999/xlink" xlink:title="Private collection of Jaap Vermeulen" id="ABBRID0EEWAM" xlink:type="simple">JJV</abbrev> 6251 • 2 shells; Ninh Binh Province, Cuc Phuong National Park, 2 km road Xom Bong to Headquarters, primary forest, limestone outcrops in thick clayey soil; 10 Oct. 1998; J.J. Vermeulen &amp; L. Deharveng leg.; <abbrev xmlns:xlink="http://www.w3.org/1999/xlink" xlink:title="Private collection of Jaap Vermeulen" id="ABBRID0EIWAM" xlink:type="simple">JJV</abbrev> 6222.</p></tp:treatment-sec><tp:treatment-sec sec-type="material" id="SECID0EMWAM"><title>Additional material.</title><p>Vietnam • 3 adult shells; Hòa Bình Province, Tân Lạc District, 1300 m west from Quy Hậu on road no. 6, rock wall (locality code: 2020/28); <named-content xmlns:xlink="http://www.w3.org/1999/xlink" content-type="dwc:verbatimCoordinates" xlink:type="simple"><named-content content-type="geo-json" specific-use="{&#34;type&#34;:&#34;Point&#34;,&#34;coordinates&#34;:[105.269500,20.632167]}" id="NCID0EVWAM" xlink:type="simple">20°37.93'N, 105°16.17'E</named-content></named-content>; 150 m a.s.l.; 11 Feb. 2020; A. Hunyadi leg.; coll. <abbrev xmlns:xlink="http://www.w3.org/1999/xlink" xlink:title="Collection András Hunyadi" id="ABBRID0E1WAM" xlink:type="simple">HA</abbrev> • 3 <abbrev xmlns:xlink="http://www.w3.org/1999/xlink" xlink:title="juvenile/broken shells" id="ABBRID0E5WAM" xlink:type="simple">j/b</abbrev> shells; Ninh Binh Province, Cuc Phuong National Park, 2 km road Xom Bong to Headquarters, primary forest, limestone outcrops in thick clayey soil; 10 Oct. 1998; J.J. Vermeulen &amp; L. Deharveng leg.; <abbrev xmlns:xlink="http://www.w3.org/1999/xlink" xlink:title="Private collection of Jaap Vermeulen" id="ABBRID0ECXAM" xlink:type="simple">JJV</abbrev> 17629 (ex 6222) • 1 shell; Ninh Binh Province, Cuc Phuong National Park, Prehistoric Man Cave, steep limestone slope with disturbed forest; <named-content xmlns:xlink="http://www.w3.org/1999/xlink" content-type="dwc:verbatimCoordinates" xlink:type="simple"><named-content content-type="geo-json" specific-use="{&#34;type&#34;:&#34;Point&#34;,&#34;coordinates&#34;:[105.668500,20.293500]}" id="NCID0EJXAM" xlink:type="simple">20°17.61'N, 105°40.11'E</named-content></named-content>; 10 Oct. 1998; J.J. Vermeulen &amp; L. Deharveng leg.; <abbrev xmlns:xlink="http://www.w3.org/1999/xlink" xlink:title="Private collection of Jaap Vermeulen" id="ABBRID0EOXAM" xlink:type="simple">JJV</abbrev> 6252.</p></tp:treatment-sec><tp:treatment-sec sec-type="diagnosis" id="SECID0ESXAM"><title>Diagnosis.</title><p>A medium-sized <italic><tp:taxon-name><tp:taxon-name-part taxon-name-part-type="genus" reg="Angustopila">Angustopila</tp:taxon-name-part></tp:taxon-name></italic> species with a conical shell, an ovate aperture and a deeply-set, weak parietal tooth.</p></tp:treatment-sec><tp:treatment-sec sec-type="description" id="SECID0E6XAM"><title>Description.</title><p>Shell of normal size for the genus, slightly higher than wide, body whorl widest from standard apertural view; protoconch consists of 1.25–1.5 whorls, with fine spiral striation; specimens from the type locality with weaker, the shell from site 2020/28 with stronger and denser radial lines; typical shells with ca. 14, the shell from site 2020/28 with 19 spiral striae on body whorl from apertural view; whorls 4, rounded; aperture slightly oblique to shell axis from lateral view; umbilicus wide; aperture large, ovoid (higher than wide) to ovate-subquadrate; peristome slightly expanded, not reflected; parietal callus does not elevate from penultimate whorl; parietal tooth elongated, low, deeply-set (does not reach parietal callus).</p></tp:treatment-sec><tp:treatment-sec sec-type="description" id="SECID0EEYAM"><title>Measurements (in mm).</title><p>H = 0.89–1.0, D = 0.81–0.95, H/D*100 = 105.3–111.6 (<italic>n</italic> = 7), <abbrev xmlns:xlink="http://www.w3.org/1999/xlink" xlink:title="Relative umbilical diameter" id="ABBRID0EMYAM" xlink:type="simple">RUD</abbrev> = 27.4–32.3 (<italic>n</italic> = 4).</p></tp:treatment-sec><tp:treatment-sec sec-type="Differential diagnosis" id="SECID0ESYAM"><title>Differential diagnosis.</title><p>Generally larger than <italic><tp:taxon-name><tp:taxon-name-part taxon-name-part-type="genus" reg="Angustopila">A.</tp:taxon-name-part><tp:taxon-name-part taxon-name-part-type="species" reg="elevata">elevata</tp:taxon-name-part></tp:taxon-name></italic>, has a rather conical shell (concave-conical in <italic><tp:taxon-name><tp:taxon-name-part taxon-name-part-type="genus" reg="Angustopila">A.</tp:taxon-name-part><tp:taxon-name-part taxon-name-part-type="species" reg="elevata">elevata</tp:taxon-name-part></tp:taxon-name></italic>), a less pointed apex, a wider umbilicus, and a comparatively larger, ovate aperture (although <italic><tp:taxon-name><tp:taxon-name-part taxon-name-part-type="genus" reg="Angustopila">A.</tp:taxon-name-part><tp:taxon-name-part taxon-name-part-type="species" reg="elevata">elevata</tp:taxon-name-part></tp:taxon-name></italic> samples 2020/18 and 2019/120 have a rather oval aperture) with a weak parietal tooth. In contrast, <italic><tp:taxon-name><tp:taxon-name-part taxon-name-part-type="genus" reg="Angustopila">A.</tp:taxon-name-part><tp:taxon-name-part taxon-name-part-type="species" reg="elevata">elevata</tp:taxon-name-part></tp:taxon-name></italic> is always toothless. We note that the tooth-like thickening of the parietal callus in one <italic><tp:taxon-name><tp:taxon-name-part taxon-name-part-type="genus" reg="Angustopila">A.</tp:taxon-name-part><tp:taxon-name-part taxon-name-part-type="species" reg="elevata">elevata</tp:taxon-name-part></tp:taxon-name></italic> shell (<xref ref-type="bibr" rid="B41">Páll-Gergely et al. 2017</xref>: fig. 7F) is not considered to be a tooth. Moreover, although not in all <italic><tp:taxon-name><tp:taxon-name-part taxon-name-part-type="genus" reg="Angustopila">A.</tp:taxon-name-part><tp:taxon-name-part taxon-name-part-type="species" reg="elevata">elevata</tp:taxon-name-part></tp:taxon-name></italic> populations, the radial sculpture of that species is more prominent. Populations assigned to <italic><tp:taxon-name><tp:taxon-name-part taxon-name-part-type="genus" reg="Angustopila">Angustopila</tp:taxon-name-part><tp:taxon-name-part taxon-name-part-type="species" reg="fabella">fabella</tp:taxon-name-part></tp:taxon-name></italic> are larger, possess a stronger parietal tooth, a comparatively smaller aperture and usually, a more pointed apex.</p></tp:treatment-sec><tp:treatment-sec sec-type="etymology" id="SECID0EJ2AM"><title>Etymology.</title><p>The specific epithet refers to the ovoid aperture (<italic>ᾠόν</italic> = egg, <italic>στόμα</italic> = mouth).</p></tp:treatment-sec><tp:treatment-sec sec-type="distribution" id="SECID0ET2AM"><title>Distribution.</title><p>This new species is known from two sites: the Cuc Phuong National Park (type locality) and another site ca. 40 km northwest (Fig. <xref ref-type="fig" rid="F48">48</xref>).</p></tp:treatment-sec><tp:treatment-sec sec-type="remarks" id="SECID0E42AM"><title>Remarks.</title><p>The single shell collected at the Cave of Prehistoric Man at Cuc Phuong National Park (<abbrev xmlns:xlink="http://www.w3.org/1999/xlink" xlink:title="Private collection of Jaap Vermeulen" id="ABBRID0ED3AM" xlink:type="simple">JJV</abbrev> 6252) lacks a parietal tooth, has a narrower umbilicus, and weaker sculpture than the other <italic><tp:taxon-name><tp:taxon-name-part taxon-name-part-type="genus" reg="Angustopila">A.</tp:taxon-name-part><tp:taxon-name-part taxon-name-part-type="species" reg="oostoma">oostoma</tp:taxon-name-part></tp:taxon-name></italic> sp. nov. shells. Thus, it may belong to a different species. We refer to it herein as <tp:taxon-name><tp:taxon-name-part taxon-name-part-type="genus" reg="Angustopila">A.</tp:taxon-name-part><tp:taxon-name-part taxon-name-part-type="uncertainty-rank">cf.</tp:taxon-name-part><tp:taxon-name-part taxon-name-part-type="species" reg="oostoma">oostoma</tp:taxon-name-part></tp:taxon-name> sp. nov.</p><fig id="F51" position="float" orientation="portrait"><object-id xmlns:xlink="http://www.w3.org/1999/xlink" content-type="doi" xlink:type="simple">10.3897/zookeys.1147.93824.figure51</object-id><object-id xmlns:xlink="http://www.w3.org/1999/xlink" content-type="arpha" xlink:type="simple">9A186A46-06DA-5033-B2E2-CABC26D6574B</object-id><label>Figure 51.</label><caption><p><italic><tp:taxon-name><tp:taxon-name-part taxon-name-part-type="genus" reg="Angustopila">Angustopila</tp:taxon-name-part><tp:taxon-name-part taxon-name-part-type="species" reg="oostoma">oostoma</tp:taxon-name-part></tp:taxon-name></italic> Páll-Gergely &amp; Vermeulen, sp. nov. (holotype, <named-content xmlns:xlink="http://www.w3.org/1999/xlink" content-type="dwc:institutional_code" xlink:title="Hungarian Natural History Museum" xlink:href="http://grbio.org/institution/hungarian-natural-history-museum" xlink:type="simple">HNHM</named-content> 105289). Apertural (<bold>A</bold>), apical (<bold>B</bold>), lateral (<bold>C</bold>) and ventral (<bold>D</bold>) sides of the shell; eroded surface showing some microstructure on the protoconch (<bold>E</bold>), aperture (<bold>F</bold>), ventral (<bold>G</bold>) and frontal (<bold>H</bold>) surface of the body whorl.</p></caption><graphic xmlns:xlink="http://www.w3.org/1999/xlink" xlink:href="zookeys-1147-001_article-93824__-g051.jpg" position="float" orientation="portrait" xlink:type="simple" id="oo_808860.jpg"><uri content-type="original_file" xlink:type="simple">https://binary.pensoft.net/fig/808860</uri></graphic></fig><fig id="F52" position="float" orientation="portrait"><object-id xmlns:xlink="http://www.w3.org/1999/xlink" content-type="doi" xlink:type="simple">10.3897/zookeys.1147.93824.figure52</object-id><object-id xmlns:xlink="http://www.w3.org/1999/xlink" content-type="arpha" xlink:type="simple">38A15087-37B8-5F62-AC02-08ABBC569917</object-id><label>Figure 52.</label><caption><p><italic><tp:taxon-name><tp:taxon-name-part taxon-name-part-type="genus" reg="Angustopila">Angustopila</tp:taxon-name-part><tp:taxon-name-part taxon-name-part-type="species" reg="oostoma">oostoma</tp:taxon-name-part></tp:taxon-name></italic> Páll-Gergely &amp; Vermeulen, sp. nov. (2020/28). Apertural (<bold>A</bold>), ventral (<bold>B</bold>), apical (<bold>C</bold>) and lateral (<bold>D</bold>), sides of the shell; aperture (<bold>E</bold>), microstructure of the protoconch showing protoconch-teleoconch boundary (<bold>F</bold>), ventral (<bold>G</bold>) and frontal (<bold>H</bold>) surface of the body whorl.</p></caption><graphic xmlns:xlink="http://www.w3.org/1999/xlink" xlink:href="zookeys-1147-001_article-93824__-g052.jpg" position="float" orientation="portrait" xlink:type="simple" id="oo_808861.jpg"><uri content-type="original_file" xlink:type="simple">https://binary.pensoft.net/fig/808861</uri></graphic></fig></tp:treatment-sec><tp:treatment-sec><!--Section generated to contain objects referenced in tp:taxon-treatment.--><supplementary-material xmlns:xlink="http://www.w3.org/1999/xlink" id="S3" position="float" orientation="portrait" xlink:type="simple"><object-id content-type="doi" xlink:type="simple">10.3897/zookeys.1147.93824.suppl3</object-id><object-id content-type="zenodo_dep_id" xlink:type="simple">7642620</object-id><object-id content-type="arpha" xlink:type="simple">F83C1E1F-0B6B-5CE8-BEED-78B2E255D66E</object-id><label>Supplementary material 3</label><caption><p>SEM images of <italic><tp:taxon-name><tp:taxon-name-part taxon-name-part-type="genus" reg="Angustopila">Angustopila</tp:taxon-name-part></tp:taxon-name></italic> shells</p></caption><statement content-type="dataType"><label>Data type</label><p>figures (PDF file)</p></statement><media xlink:href="zookeys-1147-001_article-93824__-s003.pdf" mimetype="application" mime-subtype="pdf" position="float" orientation="portrait" xlink:type="simple" id="oo_808914.pdf"><uri content-type="original_file" xlink:type="simple">https://binary.pensoft.net/file/808914</uri></media><permissions><license xlink:type="simple"><license-p>This dataset is made available under the Open Database License (http://opendatacommons.org/licenses/odbl/1.0/). The Open Database License (ODbL) is a license agreement intended to allow users to freely share, modify, and use this Dataset while maintaining this same freedom for others, provided that the original source and author(s) are credited.</license-p></license></permissions><attrib specific-use="authors">Barna Páll-Gergely, András Hunyadi, Jaap J. Vermeulen, Jozef Grego, Chirasak Sutcharit, Alexander Reischütz, Pongrat Dumrongrojwattana, Zoltán Botta-Dukát, Aydin Örstan, Judit Fekete, Adrienne Jochum</attrib></supplementary-material><fig id="F48" position="float" orientation="portrait"><object-id xmlns:xlink="http://www.w3.org/1999/xlink" content-type="doi" xlink:type="simple">10.3897/zookeys.1147.93824.figure48</object-id><object-id xmlns:xlink="http://www.w3.org/1999/xlink" content-type="arpha" xlink:type="simple">E12B3827-BF39-50A0-A341-922693E25FEA</object-id><label>Figure 48.</label><caption><p>Distribution of <italic><tp:taxon-name><tp:taxon-name-part taxon-name-part-type="genus" reg="Angustopila">Angustopila</tp:taxon-name-part></tp:taxon-name></italic> species.</p></caption><graphic xmlns:xlink="http://www.w3.org/1999/xlink" xlink:href="zookeys-1147-001_article-93824__-g048.jpg" position="float" orientation="portrait" xlink:type="simple" id="oo_808857.jpg"><uri content-type="original_file" xlink:type="simple">https://binary.pensoft.net/fig/808857</uri></graphic></fig></tp:treatment-sec><ref-list><ref id="B41"><mixed-citation xmlns:xlink="http://www.w3.org/1999/xlink" xlink:type="simple"><person-group><name name-style="western"><surname>Páll-Gergely</surname><given-names>B</given-names></name><name name-style="western"><surname>Jochum</surname><given-names>A</given-names></name><name name-style="western"><surname>Asami</surname><given-names>T</given-names></name></person-group> (<year>2017</year>) <article-title>Three new species and a new genus of <tp:taxon-name><tp:taxon-name-part taxon-name-part-type="family">Hypselostomatidae</tp:taxon-name-part></tp:taxon-name> from Cong Troi Cave, Northern Vietnam (<tp:taxon-name><tp:taxon-name-part taxon-name-part-type="class">Gastropoda</tp:taxon-name-part></tp:taxon-name>: <tp:taxon-name><tp:taxon-name-part taxon-name-part-type="infraclass">Pulmonata</tp:taxon-name-part></tp:taxon-name>).</article-title><source>Acta Zoologica Academiae Scientiarum Hungaricae</source><volume>63</volume>(<issue>2</issue>): <fpage>143</fpage>–<lpage>157</lpage>. <ext-link xlink:href="10.17109/AZH.63.3.327.2017" ext-link-type="doi" xlink:type="simple">https://doi.org/10.17109/AZH.63.3.327.2017</ext-link></mixed-citation></ref></ref-list></tp:taxon-treatment>
