# Supplementary material for: ﻿Five times over: 42 new Angustopila species highlight Southeast Asia’s rich biodiversity (Gastropoda, Stylommatophora, Hypselostomatidae)
Source: Zookeys. 2023 Feb 13;1147:1–177. doi: 10.3897/zookeys.1147.93824 (PMC10297824; doi:10.3897/zookeys.1147.93824)
Supplement: XML Treatment for Angustopila prolixa [file zookeys.1147.93824-treatment21.xml]

<!DOCTYPE tp:taxon-treatment
  PUBLIC "-//TaxonX//DTD Taxonomic Treatment Publishing DTD v0 20100105//EN" "tax-treatment-NSO.dtd">
<tp:taxon-treatment xmlns:tp="http://www.plazi.org/taxpub"><tp:treatment-meta><kwd-group><label>Taxon classification</label><kwd>
                <named-content content-type="kingdom">Animalia</named-content>
              </kwd><kwd>
                <named-content content-type="order">Stylommatophora</named-content>
              </kwd><kwd>
                <named-content content-type="family">Gastrocoptidae</named-content>
              </kwd></kwd-group><mixed-citation publication-type="journal"><person-group><name><surname>Páll-Gergely</surname><given-names>Barna</given-names></name><name><surname>Hunyadi</surname><given-names>András</given-names></name><name><surname>Vermeulen</surname><given-names>Jaap J.</given-names></name><name><surname>Grego</surname><given-names>Jozef</given-names></name><name><surname>Sutcharit</surname><given-names>Chirasak</given-names></name><name><surname>Reischütz</surname><given-names>Alexander</given-names></name><name><surname>Dumrongrojwattana</surname><given-names>Pongrat</given-names></name><name><surname>Botta-Dukát</surname><given-names>Zoltán</given-names></name><name><surname>Örstan</surname><given-names>Aydin</given-names></name><name><surname>Fekete</surname><given-names>Judit</given-names></name><name><surname>Jochum</surname><given-names>Adrienne</given-names></name></person-group><article-title>﻿Five times over: 42 new <italic><tp:taxon-name><tp:taxon-name-part taxon-name-part-type="genus" reg="Angustopila">Angustopila</tp:taxon-name-part></tp:taxon-name></italic> species highlight Southeast Asia’s rich biodiversity (<tp:taxon-name><tp:taxon-name-part taxon-name-part-type="class">Gastropoda</tp:taxon-name-part></tp:taxon-name>, <tp:taxon-name><tp:taxon-name-part taxon-name-part-type="order">Stylommatophora</tp:taxon-name-part></tp:taxon-name>, <tp:taxon-name><tp:taxon-name-part taxon-name-part-type="family">Hypselostomatidae</tp:taxon-name-part></tp:taxon-name>)</article-title><source>Zookeys</source><day>13</day><month>02</month><year>2023</year><volume>1147</volume><fpage>1</fpage><lpage>177</lpage><pub-id pub-id-type="doi">10.3897/zookeys.1147.93824</pub-id></mixed-citation></tp:treatment-meta><tp:nomenclature><label>﻿</label><tp:taxon-name>
              <object-id xmlns:xlink="http://www.w3.org/1999/xlink" content-type="arpha" xlink:type="simple">087FA79F-36DB-5C62-B2B0-3BA9CE1747C2</object-id>
              <tp:taxon-name-part taxon-name-part-type="genus" reg="Angustopila">Angustopila</tp:taxon-name-part>
              <tp:taxon-name-part taxon-name-part-type="species" reg="prolixa">prolixa</tp:taxon-name-part>
              <object-id xmlns:xlink="http://www.w3.org/1999/xlink" content-type="zoobank" xlink:type="simple">https://zoobank.org/154CBF6C-709D-4109-A00E-541E28D2EC65</object-id>
            </tp:taxon-name><tp:taxon-authority>Páll-Gergely &amp; Hunyadi</tp:taxon-authority><tp:taxon-status xmlns:xlink="http://www.w3.org/1999/xlink" xlink:type="simple">sp. nov.</tp:taxon-status><xref ref-type="fig" rid="F53">Fig. 53</xref></tp:nomenclature><tp:treatment-sec sec-type="type material" id="SECID0EFBBM"><title>Type material.</title><p><bold><italic>Holotype</italic></bold>: Vietnam • 1 empty shell (H: 0.67 mm, D: 0.73 mm); Lạng Sơn Province, Hữu Lũng District, Minh Tiến, 1400 m northeast Cầu Cheo Minh Tiến (locality code: 2020/55); <named-content xmlns:xlink="http://www.w3.org/1999/xlink" content-type="dwc:verbatimCoordinates" xlink:type="simple"><named-content content-type="geo-json" specific-use="{&#34;type&#34;:&#34;Point&#34;,&#34;coordinates&#34;:[106.296500,21.567000]}" id="NCID0ETBBM" xlink:type="simple">21°34.02'N, 106°17.79'E</named-content></named-content>; 30 m a.s.l.; 20 Feb. 2020; A. Hunyadi leg.; <named-content xmlns:xlink="http://www.w3.org/1999/xlink" content-type="dwc:institutional_code" xlink:title="Hungarian Natural History Museum" xlink:href="http://grbio.org/institution/hungarian-natural-history-museum" xlink:type="simple">HNHM</named-content> 105290.</p><p><bold><italic>Paratypes</italic></bold>: Vietnam • 12 shells; same data as for holotype; coll. <abbrev xmlns:xlink="http://www.w3.org/1999/xlink" xlink:title="Collection András Hunyadi" id="ABBRID0EHCBM" xlink:type="simple">HA</abbrev>.</p></tp:treatment-sec><tp:treatment-sec sec-type="material" id="SECID0ELCBM"><title>Additional material.</title><p>Vietnam • 1 <abbrev xmlns:xlink="http://www.w3.org/1999/xlink" xlink:title="juvenile/broken shells" id="ABBRID0ERCBM" xlink:type="simple">j/b</abbrev> shell; same data as for holotype; coll. <abbrev xmlns:xlink="http://www.w3.org/1999/xlink" xlink:title="Collection András Hunyadi" id="ABBRID0EVCBM" xlink:type="simple">HA</abbrev>.</p></tp:treatment-sec><tp:treatment-sec sec-type="diagnosis" id="SECID0EZCBM"><title>Diagnosis.</title><p>A small, domed <italic><tp:taxon-name><tp:taxon-name-part taxon-name-part-type="genus" reg="Angustopila">Angustopila</tp:taxon-name-part></tp:taxon-name></italic> species with a very high and long parietal tooth.</p></tp:treatment-sec><tp:treatment-sec sec-type="description" id="SECID0EGDBM"><title>Description.</title><p>Shell small for the genus, slightly wider than high or as wide as high; transparent, pale grey, dorsal side domed; body whorl widest from standard apertural view; protoconch consists of almost 1.75 whorls, with strong spiral striation; teleoconch ornamented by weak, irregular radial growth lines and irregularly spaced, much stronger spiral striae (ca. 10 or 11 on body whorl from standard apertural view); whorls 3.75, rounded or depressed-rounded; aperture slightly oblique to shell axis from lateral view; umbilicus very wide; parietal callus detached from penultimate whorl; aperture pear-shaped; peristome expanded but not reflected; parietal tooth starts from parietal callus, strongly elongated inside aperture, conspicuously elevated (extends beyond 1/2 aperture), slightly curves in direction of palatal wall.</p><fig id="F53" position="float" orientation="portrait"><object-id xmlns:xlink="http://www.w3.org/1999/xlink" content-type="doi" xlink:type="simple">10.3897/zookeys.1147.93824.figure53</object-id><object-id xmlns:xlink="http://www.w3.org/1999/xlink" content-type="arpha" xlink:type="simple">2F1598EB-3134-55FC-B7FB-D939BE2E8521</object-id><label>Figure 53.</label><caption><p><italic><tp:taxon-name><tp:taxon-name-part taxon-name-part-type="genus" reg="Angustopila">Angustopila</tp:taxon-name-part><tp:taxon-name-part taxon-name-part-type="species" reg="prolixa">prolixa</tp:taxon-name-part></tp:taxon-name></italic> Páll-Gergely &amp; Hunyadi, sp. nov. Holotype (<named-content xmlns:xlink="http://www.w3.org/1999/xlink" content-type="dwc:institutional_code" xlink:title="Hungarian Natural History Museum" xlink:href="http://grbio.org/institution/hungarian-natural-history-museum" xlink:type="simple">HNHM</named-content> 105290): <bold>A, C–G, I–J</bold>), paratypes (2020/55, specimen 1: <bold>B</bold> 2020/55, specimen 3: <bold>H</bold>). Apertural (<bold>A, B</bold>), lateral (<bold>C</bold>), apical (<bold>D</bold>) and ventral (<bold>E</bold>) sides of the shell; aperture (<bold>F</bold>), sculpture on the protoconch (<bold>G</bold>), parietal tooth (<bold>H</bold>); ventral (<bold>I</bold>) and frontal (<bold>J</bold>) surface of the body whorl.</p></caption><graphic xmlns:xlink="http://www.w3.org/1999/xlink" xlink:href="zookeys-1147-001_article-93824__-g053.jpg" position="float" orientation="portrait" xlink:type="simple" id="oo_808862.jpg"><uri content-type="original_file" xlink:type="simple">https://binary.pensoft.net/fig/808862</uri></graphic></fig></tp:treatment-sec><tp:treatment-sec sec-type="description" id="SECID0EDFBM"><title>Measurements (in mm).</title><p>H = 0.67–0.77, D = 0.73–0.78, H/D*100 = 91.8–100 (<italic>n</italic> = 5), <abbrev xmlns:xlink="http://www.w3.org/1999/xlink" xlink:title="Relative umbilical diameter" id="ABBRID0ELFBM" xlink:type="simple">RUD</abbrev> = 33.8–36.4 (<italic>n</italic> = 2).</p></tp:treatment-sec><tp:treatment-sec sec-type="Differential diagnosis" id="SECID0ERFBM"><title>Differential diagnosis.</title><p>The nearby occurring, <italic><tp:taxon-name><tp:taxon-name-part taxon-name-part-type="genus" reg="Angustopila">A.</tp:taxon-name-part><tp:taxon-name-part taxon-name-part-type="species" reg="vomer">vomer</tp:taxon-name-part></tp:taxon-name></italic> sp. nov., is similar in possessing a highly elevated, long parietal tooth. However, it has a larger, concave-conical (rather than domed) shell, a narrower umbilicus, a more rounded aperture (wider sinulus), and its parietal tooth does not turn towards the palatal wall, and does not reach the parietal callus. The most similar species in terms of shell and aperture shape is <italic><tp:taxon-name><tp:taxon-name-part taxon-name-part-type="genus" reg="Angustopila">A.</tp:taxon-name-part><tp:taxon-name-part taxon-name-part-type="species" reg="quadridens">quadridens</tp:taxon-name-part></tp:taxon-name></italic> sp. nov., which possesses four teeth.</p></tp:treatment-sec><tp:treatment-sec sec-type="etymology" id="SECID0ENGBM"><title>Etymology.</title><p>The specific epithet (<italic>prolixo</italic> = elongated in Latin) refers to the unusually long parietal tooth of this new species.</p></tp:treatment-sec><tp:treatment-sec sec-type="distribution" id="SECID0EVGBM"><title>Distribution.</title><p>This new species is known only from its type locality (Fig. <xref ref-type="fig" rid="F27">27</xref>).</p></tp:treatment-sec><tp:treatment-sec><!--Section generated to contain objects referenced in tp:taxon-treatment.--><fig id="F27" position="float" orientation="portrait"><object-id xmlns:xlink="http://www.w3.org/1999/xlink" content-type="doi" xlink:type="simple">10.3897/zookeys.1147.93824.figure27</object-id><object-id xmlns:xlink="http://www.w3.org/1999/xlink" content-type="arpha" xlink:type="simple">0D031826-F8DE-5838-8DDC-700A81849F7E</object-id><label>Figure 27.</label><caption><p>Distribution of <italic><tp:taxon-name><tp:taxon-name-part taxon-name-part-type="genus" reg="Angustopila">Angustopila</tp:taxon-name-part></tp:taxon-name></italic> species.</p></caption><graphic xmlns:xlink="http://www.w3.org/1999/xlink" xlink:href="zookeys-1147-001_article-93824__-g027.jpg" position="float" orientation="portrait" xlink:type="simple" id="oo_808836.jpg"><uri content-type="original_file" xlink:type="simple">https://binary.pensoft.net/fig/808836</uri></graphic></fig></tp:treatment-sec></tp:taxon-treatment>
