# Supplementary material for: ﻿Five times over: 42 new Angustopila species highlight Southeast Asia’s rich biodiversity (Gastropoda, Stylommatophora, Hypselostomatidae)
Source: Zookeys. 2023 Feb 13;1147:1–177. doi: 10.3897/zookeys.1147.93824 (PMC10297824; doi:10.3897/zookeys.1147.93824)
Supplement: XML Treatment for Angustopila psammion [file zookeys.1147.93824-treatment22.xml]

<!DOCTYPE tp:taxon-treatment
  PUBLIC "-//TaxonX//DTD Taxonomic Treatment Publishing DTD v0 20100105//EN" "tax-treatment-NSO.dtd">
<tp:taxon-treatment xmlns:tp="http://www.plazi.org/taxpub"><tp:treatment-meta><kwd-group><label>Taxon classification</label><kwd>
                <named-content content-type="kingdom">Animalia</named-content>
              </kwd><kwd>
                <named-content content-type="order">Stylommatophora</named-content>
              </kwd><kwd>
                <named-content content-type="family">Gastrocoptidae</named-content>
              </kwd></kwd-group><mixed-citation publication-type="journal"><person-group><name><surname>Páll-Gergely</surname><given-names>Barna</given-names></name><name><surname>Hunyadi</surname><given-names>András</given-names></name><name><surname>Vermeulen</surname><given-names>Jaap J.</given-names></name><name><surname>Grego</surname><given-names>Jozef</given-names></name><name><surname>Sutcharit</surname><given-names>Chirasak</given-names></name><name><surname>Reischütz</surname><given-names>Alexander</given-names></name><name><surname>Dumrongrojwattana</surname><given-names>Pongrat</given-names></name><name><surname>Botta-Dukát</surname><given-names>Zoltán</given-names></name><name><surname>Örstan</surname><given-names>Aydin</given-names></name><name><surname>Fekete</surname><given-names>Judit</given-names></name><name><surname>Jochum</surname><given-names>Adrienne</given-names></name></person-group><article-title>﻿Five times over: 42 new <italic><tp:taxon-name><tp:taxon-name-part taxon-name-part-type="genus" reg="Angustopila">Angustopila</tp:taxon-name-part></tp:taxon-name></italic> species highlight Southeast Asia’s rich biodiversity (<tp:taxon-name><tp:taxon-name-part taxon-name-part-type="class">Gastropoda</tp:taxon-name-part></tp:taxon-name>, <tp:taxon-name><tp:taxon-name-part taxon-name-part-type="order">Stylommatophora</tp:taxon-name-part></tp:taxon-name>, <tp:taxon-name><tp:taxon-name-part taxon-name-part-type="family">Hypselostomatidae</tp:taxon-name-part></tp:taxon-name>)</article-title><source>Zookeys</source><day>13</day><month>02</month><year>2023</year><volume>1147</volume><fpage>1</fpage><lpage>177</lpage><pub-id pub-id-type="doi">10.3897/zookeys.1147.93824</pub-id></mixed-citation></tp:treatment-meta><tp:nomenclature><label>﻿</label><tp:taxon-name>
              <object-id xmlns:xlink="http://www.w3.org/1999/xlink" content-type="arpha" xlink:type="simple">42B7AD41-089D-5D58-8482-2A7A0B4DD9D2</object-id>
              <tp:taxon-name-part taxon-name-part-type="genus" reg="Angustopila">Angustopila</tp:taxon-name-part>
              <tp:taxon-name-part taxon-name-part-type="species" reg="psammion">psammion</tp:taxon-name-part>
            </tp:taxon-name><tp:taxon-authority>Páll-Gergely, Anker &amp; Vermeulen, 2022</tp:taxon-authority><xref ref-type="fig" rid="F7">Fig. 7</xref><tp:nomenclature-citation-list><tp:nomenclature-citation><tp:taxon-name>
                  <tp:taxon-name-part taxon-name-part-type="genus" reg="Angustopila">Angustopila</tp:taxon-name-part>
                  <tp:taxon-name-part taxon-name-part-type="species" reg="psammion">psammion</tp:taxon-name-part>
                </tp:taxon-name><comment>Páll-Gergely, Anker &amp; Vermeulen, in <xref ref-type="bibr" rid="B45">Páll-Gergely et al. 2022</xref>: 69, fig. 3.</comment></tp:nomenclature-citation></tp:nomenclature-citation-list></tp:nomenclature><tp:treatment-sec sec-type="type locality" id="SECID0E1IBM"><title>Type locality.</title><p>“Vietnam, Quang Ninh Province, Halong Bay, Cap La Cave, <named-content xmlns:xlink="http://www.w3.org/1999/xlink" content-type="dwc:verbatimCoordinates" xlink:type="simple"><named-content content-type="geo-json" specific-use="{&#34;type&#34;:&#34;Point&#34;,&#34;coordinates&#34;:[107.225683,20.863225]}" id="NCID0EDJBM" xlink:type="simple">20°51'47.61"N 107°13'32.46"E</named-content></named-content>, soil deposit fallen through roof in pristine cave, vegetation outside cave tall and woody, J.J. Vermeulen &amp; K. Anker leg., 07.03.2018, <abbrev xmlns:xlink="http://www.w3.org/1999/xlink" xlink:title="Private collection of Jaap Vermeulen" id="ABBRID0EIJBM" xlink:type="simple">JJV</abbrev> 17633.”</p></tp:treatment-sec><tp:treatment-sec sec-type="diagnosis" id="SECID0EMJBM"><title>Diagnosis.</title><p>A small <italic><tp:taxon-name><tp:taxon-name-part taxon-name-part-type="genus" reg="Angustopila">Angustopila</tp:taxon-name-part></tp:taxon-name></italic> species with a depressed-globular shell with dome-shaped spire, thick spiral striae, kidney-shaped aperture with single parietal denticle not reaching parietal callus.</p></tp:treatment-sec><tp:treatment-sec sec-type="description" id="SECID0EZJBM"><title>Measurements (in mm).</title><p>H = 0.46–0.57, D = 0.6–0.68, H/D*100: 75.7–88.5 (<italic>n</italic> = 24), <abbrev xmlns:xlink="http://www.w3.org/1999/xlink" xlink:title="Relative umbilical diameter" id="ABBRID0EBKBM" xlink:type="simple">RUD</abbrev> = 27.7–28.1 (<italic>n</italic> = 2).</p></tp:treatment-sec><tp:treatment-sec sec-type="Differential diagnosis" id="SECID0EHKBM"><title>Differential diagnosis.</title><p>See under <italic><tp:taxon-name><tp:taxon-name-part taxon-name-part-type="genus" reg="Angustopila">A.</tp:taxon-name-part><tp:taxon-name-part taxon-name-part-type="species" reg="cicatricosa">cicatricosa</tp:taxon-name-part></tp:taxon-name></italic> sp. nov. and <italic><tp:taxon-name><tp:taxon-name-part taxon-name-part-type="genus" reg="Angustopila">A.</tp:taxon-name-part><tp:taxon-name-part taxon-name-part-type="species" reg="maasseni">maasseni</tp:taxon-name-part></tp:taxon-name></italic> sp. nov.</p></tp:treatment-sec><tp:treatment-sec sec-type="distribution" id="SECID0EDLBM"><title>Distribution.</title><p>This species is known only from its type locality (Fig. <xref ref-type="fig" rid="F24">24</xref>).</p></tp:treatment-sec><tp:treatment-sec sec-type="remarks" id="SECID0ENLBM"><title>Remarks.</title><p>Currently the smallest known land snail globally (<xref ref-type="bibr" rid="B45">Páll-Gergely et al. 2022</xref>).</p></tp:treatment-sec><tp:treatment-sec><!--Section generated to contain objects referenced in tp:taxon-treatment.--><fig id="F7" position="float" orientation="portrait"><object-id xmlns:xlink="http://www.w3.org/1999/xlink" content-type="doi" xlink:type="simple">10.3897/zookeys.1147.93824.figure7</object-id><object-id xmlns:xlink="http://www.w3.org/1999/xlink" content-type="arpha" xlink:type="simple">2F869693-C4E1-57DF-A982-AF47E54C5226</object-id><label>Figure 7.</label><caption><p><bold>a</bold><italic><tp:taxon-name><tp:taxon-name-part taxon-name-part-type="genus" reg="Angustopila">A.</tp:taxon-name-part><tp:taxon-name-part taxon-name-part-type="species" reg="coprologos">coprologos</tp:taxon-name-part><tp:taxon-name-part taxon-name-part-type="subspecies" reg="coprologos">coprologos</tp:taxon-name-part></tp:taxon-name></italic> Páll-Gergely, Jochum &amp; Hunyadi, 2022 <bold>b</bold><italic><tp:taxon-name><tp:taxon-name-part taxon-name-part-type="genus" reg="Angustopila">A.</tp:taxon-name-part><tp:taxon-name-part taxon-name-part-type="species" reg="somsaki">somsaki</tp:taxon-name-part></tp:taxon-name></italic> Páll-Gergely &amp; Hunyadi, sp. nov. <bold>c</bold><italic><tp:taxon-name><tp:taxon-name-part taxon-name-part-type="genus" reg="Angustopila">A.</tp:taxon-name-part><tp:taxon-name-part taxon-name-part-type="species" reg="hyron">hyron</tp:taxon-name-part></tp:taxon-name></italic> Páll-Gergely &amp; Vermeulen, sp. nov. <bold>d</bold><italic><tp:taxon-name><tp:taxon-name-part taxon-name-part-type="genus" reg="Angustopila">A.</tp:taxon-name-part><tp:taxon-name-part taxon-name-part-type="species" reg="papaver">papaver</tp:taxon-name-part></tp:taxon-name></italic> Páll-Gergely &amp; Hunyadi, sp. nov. <bold>e</bold><italic><tp:taxon-name><tp:taxon-name-part taxon-name-part-type="genus" reg="Angustopila">A.</tp:taxon-name-part><tp:taxon-name-part taxon-name-part-type="species" reg="maasseni">maasseni</tp:taxon-name-part></tp:taxon-name></italic> Páll-Gergely &amp; Vermeulen, sp. nov. <bold>f</bold><italic><tp:taxon-name><tp:taxon-name-part taxon-name-part-type="genus" reg="Angustopila">A.</tp:taxon-name-part><tp:taxon-name-part taxon-name-part-type="species" reg="prolixa">prolixa</tp:taxon-name-part></tp:taxon-name></italic> Páll-Gergely &amp; Hunyadi, sp. nov. <bold>g</bold><italic><tp:taxon-name><tp:taxon-name-part taxon-name-part-type="genus" reg="Angustopila">A.</tp:taxon-name-part><tp:taxon-name-part taxon-name-part-type="species" reg="psammion">psammion</tp:taxon-name-part></tp:taxon-name></italic> Páll-Gergely, Vermeulen &amp; Anker, 2022 <bold>h</bold><italic><tp:taxon-name><tp:taxon-name-part taxon-name-part-type="genus" reg="Angustopila">A.</tp:taxon-name-part><tp:taxon-name-part taxon-name-part-type="species" reg="pallgergelyi">pallgergelyi</tp:taxon-name-part></tp:taxon-name></italic> Dumrongrojwattana, Chuenit &amp; Wongkamhaeng, 2021 <bold>i</bold><italic><tp:taxon-name><tp:taxon-name-part taxon-name-part-type="genus" reg="Angustopila">A.</tp:taxon-name-part><tp:taxon-name-part taxon-name-part-type="species" reg="pusilla">pusilla</tp:taxon-name-part></tp:taxon-name></italic> Páll-Gergely &amp; Hunyadi, sp. nov. <bold>j</bold><italic><tp:taxon-name><tp:taxon-name-part taxon-name-part-type="genus" reg="Angustopila">A.</tp:taxon-name-part><tp:taxon-name-part taxon-name-part-type="species" reg="steffeki">steffeki</tp:taxon-name-part></tp:taxon-name></italic> Páll-Gergely &amp; Grego, sp. nov. <bold>k</bold><italic><tp:taxon-name><tp:taxon-name-part taxon-name-part-type="genus" reg="Angustopila">A.</tp:taxon-name-part><tp:taxon-name-part taxon-name-part-type="species" reg="cicatricosa">cicatricosa</tp:taxon-name-part></tp:taxon-name></italic> Páll-Gergely &amp; Vermeulen, sp. nov. <bold>l</bold><italic><tp:taxon-name><tp:taxon-name-part taxon-name-part-type="genus" reg="Angustopila">A.</tp:taxon-name-part><tp:taxon-name-part taxon-name-part-type="species" reg="fraterminor">fraterminor</tp:taxon-name-part></tp:taxon-name></italic> Páll-Gergely &amp; Vermeulen, sp. nov. <bold>m</bold><italic><tp:taxon-name><tp:taxon-name-part taxon-name-part-type="genus" reg="Angustopila">A.</tp:taxon-name-part><tp:taxon-name-part taxon-name-part-type="species" reg="bathyodon">bathyodon</tp:taxon-name-part></tp:taxon-name></italic> Páll-Gergely &amp; Hunyadi, sp. nov. <bold>n</bold><italic><tp:taxon-name><tp:taxon-name-part taxon-name-part-type="genus" reg="Angustopila">A.</tp:taxon-name-part><tp:taxon-name-part taxon-name-part-type="species" reg="rara">rara</tp:taxon-name-part></tp:taxon-name></italic> Páll-Gergely &amp; Hunyadi, sp. nov. <bold>o</bold><italic><tp:taxon-name><tp:taxon-name-part taxon-name-part-type="genus" reg="Angustopila">A.</tp:taxon-name-part><tp:taxon-name-part taxon-name-part-type="species" reg="apiaria">apiaria</tp:taxon-name-part></tp:taxon-name></italic> Páll-Gergely &amp; Hunyadi, sp. nov. <bold>p</bold><italic><tp:taxon-name><tp:taxon-name-part taxon-name-part-type="genus" reg="Angustopila">A.</tp:taxon-name-part><tp:taxon-name-part taxon-name-part-type="species" reg="margaritarion">margaritarion</tp:taxon-name-part></tp:taxon-name></italic> Páll-Gergely &amp; Hunyadi, sp. nov. <bold>q</bold><italic><tp:taxon-name><tp:taxon-name-part taxon-name-part-type="genus" reg="Angustopila">A.</tp:taxon-name-part><tp:taxon-name-part taxon-name-part-type="species" reg="apiostoma">apiostoma</tp:taxon-name-part></tp:taxon-name></italic> Páll-Gergely &amp; Vermeulen, sp. nov. <bold>r</bold><italic><tp:taxon-name><tp:taxon-name-part taxon-name-part-type="genus" reg="Angustopila">A.</tp:taxon-name-part><tp:taxon-name-part taxon-name-part-type="species" reg="szekeresi">szekeresi</tp:taxon-name-part></tp:taxon-name></italic> Páll-Gergely &amp; Hunyadi, 2015 <bold>s</bold><italic><tp:taxon-name><tp:taxon-name-part taxon-name-part-type="genus" reg="Angustopila">A.</tp:taxon-name-part><tp:taxon-name-part taxon-name-part-type="species" reg="akrodon">akrodon</tp:taxon-name-part></tp:taxon-name></italic> Páll-Gergely &amp; Hunyadi, sp. nov. <bold>t</bold><italic><tp:taxon-name><tp:taxon-name-part taxon-name-part-type="genus" reg="Angustopila">A.</tp:taxon-name-part><tp:taxon-name-part taxon-name-part-type="species" reg="apokritodon">apokritodon</tp:taxon-name-part></tp:taxon-name></italic> Páll-Gergely &amp; Hunyadi, sp. nov. <bold>u</bold><italic><tp:taxon-name><tp:taxon-name-part taxon-name-part-type="genus" reg="Angustopila">A.</tp:taxon-name-part><tp:taxon-name-part taxon-name-part-type="species" reg="oostoma">oostoma</tp:taxon-name-part></tp:taxon-name></italic> Páll-Gergely &amp; Vermeulen, sp. nov. <bold>v</bold><italic><tp:taxon-name><tp:taxon-name-part taxon-name-part-type="genus" reg="Angustopila">A.</tp:taxon-name-part><tp:taxon-name-part taxon-name-part-type="species" reg="gracilis">gracilis</tp:taxon-name-part></tp:taxon-name></italic> Páll-Gergely &amp; Hunyadi, sp. nov. <bold>w</bold><italic><tp:taxon-name><tp:taxon-name-part taxon-name-part-type="genus" reg="Angustopila">A.</tp:taxon-name-part><tp:taxon-name-part taxon-name-part-type="species" reg="elevata">elevata</tp:taxon-name-part></tp:taxon-name></italic> (Thompson &amp; Upatham, 1997) <bold>x</bold><italic><tp:taxon-name><tp:taxon-name-part taxon-name-part-type="genus" reg="Angustopila">A.</tp:taxon-name-part><tp:taxon-name-part taxon-name-part-type="species" reg="tetradon">tetradon</tp:taxon-name-part></tp:taxon-name></italic> Páll-Gergely &amp; Hunyadi, sp. nov. <bold>y</bold><italic><tp:taxon-name><tp:taxon-name-part taxon-name-part-type="genus" reg="Angustopila">A.</tp:taxon-name-part><tp:taxon-name-part taxon-name-part-type="species" reg="megastoma">megastoma</tp:taxon-name-part></tp:taxon-name></italic> Páll-Gergely &amp; Vermeulen, sp. nov. <bold>z</bold><italic><tp:taxon-name><tp:taxon-name-part taxon-name-part-type="genus" reg="Angustopila">A.</tp:taxon-name-part><tp:taxon-name-part taxon-name-part-type="species" reg="tridentata">tridentata</tp:taxon-name-part></tp:taxon-name></italic> Páll-Gergely &amp; Hunyadi, sp. nov. <bold>aa</bold><italic><tp:taxon-name><tp:taxon-name-part taxon-name-part-type="genus" reg="Angustopila">A.</tp:taxon-name-part><tp:taxon-name-part taxon-name-part-type="species" reg="antidomedon">antidomedon</tp:taxon-name-part></tp:taxon-name></italic> Páll-Gergely &amp; Hunyadi, sp. nov. <bold>ab</bold><italic><tp:taxon-name><tp:taxon-name-part taxon-name-part-type="genus" reg="Angustopila">A.</tp:taxon-name-part><tp:taxon-name-part taxon-name-part-type="species" reg="vitrina">vitrina</tp:taxon-name-part></tp:taxon-name></italic> Páll-Gergely &amp; Hunyadi, sp. nov. <bold>ac</bold><italic><tp:taxon-name><tp:taxon-name-part taxon-name-part-type="genus" reg="Angustopila">A.</tp:taxon-name-part><tp:taxon-name-part taxon-name-part-type="species" reg="uvula">uvula</tp:taxon-name-part></tp:taxon-name></italic> Páll-Gergely &amp; Hunyadi, sp. nov. <bold>ad</bold><italic><tp:taxon-name><tp:taxon-name-part taxon-name-part-type="genus" reg="Angustopila">A.</tp:taxon-name-part><tp:taxon-name-part taxon-name-part-type="species" reg="vandevenderi">vandevenderi</tp:taxon-name-part></tp:taxon-name></italic> Páll-Gergely, sp. nov. <bold>ae</bold><italic><tp:taxon-name><tp:taxon-name-part taxon-name-part-type="genus" reg="Angustopila">A.</tp:taxon-name-part><tp:taxon-name-part taxon-name-part-type="species" reg="vomer">vomer</tp:taxon-name-part></tp:taxon-name></italic> Páll-Gergely &amp; Hunyadi, sp. nov. <bold>af</bold><italic><tp:taxon-name><tp:taxon-name-part taxon-name-part-type="genus" reg="Angustopila">A.</tp:taxon-name-part><tp:taxon-name-part taxon-name-part-type="species" reg="werneri">werneri</tp:taxon-name-part></tp:taxon-name></italic> Páll-Gergely &amp; Hunyadi, sp. nov. <bold>ag</bold><italic><tp:taxon-name><tp:taxon-name-part taxon-name-part-type="genus" reg="Angustopila">A.</tp:taxon-name-part><tp:taxon-name-part taxon-name-part-type="species" reg="thersites">thersites</tp:taxon-name-part></tp:taxon-name></italic> Páll-Gergely &amp; Vermeulen, sp. nov. <bold>ah</bold><italic><tp:taxon-name><tp:taxon-name-part taxon-name-part-type="genus" reg="Angustopila">A.</tp:taxon-name-part><tp:taxon-name-part taxon-name-part-type="species" reg="occidentalis">occidentalis</tp:taxon-name-part></tp:taxon-name></italic> Páll-Gergely &amp; Hunyadi, sp. nov. <bold>ai</bold><italic><tp:taxon-name><tp:taxon-name-part taxon-name-part-type="genus" reg="Angustopila">A.</tp:taxon-name-part><tp:taxon-name-part taxon-name-part-type="species" reg="pustulata">pustulata</tp:taxon-name-part></tp:taxon-name></italic> Páll-Gergely &amp; Hunyadi, sp. nov. <bold>aj</bold><italic><tp:taxon-name><tp:taxon-name-part taxon-name-part-type="genus" reg="Angustopila">A.</tp:taxon-name-part><tp:taxon-name-part taxon-name-part-type="species" reg="tweediei">tweediei</tp:taxon-name-part></tp:taxon-name></italic> Páll-Gergely &amp; Hunyadi, sp. nov. <bold>ak</bold><italic><tp:taxon-name><tp:taxon-name-part taxon-name-part-type="genus" reg="Angustopila">A.</tp:taxon-name-part><tp:taxon-name-part taxon-name-part-type="species" reg="cavicola">cavicola</tp:taxon-name-part></tp:taxon-name></italic> Páll-Gergely &amp; Dumrongrojwattana, sp. nov. <bold>al</bold><italic><tp:taxon-name><tp:taxon-name-part taxon-name-part-type="genus" reg="Angustopila">A.</tp:taxon-name-part><tp:taxon-name-part taxon-name-part-type="species" reg="reticulata">reticulata</tp:taxon-name-part></tp:taxon-name></italic> Páll-Gergely &amp; Hunyadi, sp. nov. <bold>am</bold><italic><tp:taxon-name><tp:taxon-name-part taxon-name-part-type="genus" reg="Angustopila">A.</tp:taxon-name-part><tp:taxon-name-part taxon-name-part-type="species" reg="babel">babel</tp:taxon-name-part></tp:taxon-name></italic> Páll-Gergely &amp; Vermeulen, sp. nov. <bold>an</bold><italic><tp:taxon-name><tp:taxon-name-part taxon-name-part-type="genus" reg="Angustopila">A.</tp:taxon-name-part><tp:taxon-name-part taxon-name-part-type="species" reg="fratermajor">fratermajor</tp:taxon-name-part></tp:taxon-name></italic> Páll-Gergely &amp; Vermeulen, sp. nov. <bold>ao</bold><italic><tp:taxon-name><tp:taxon-name-part taxon-name-part-type="genus" reg="Angustopila">A.</tp:taxon-name-part><tp:taxon-name-part taxon-name-part-type="species" reg="fabella">fabella</tp:taxon-name-part></tp:taxon-name></italic> Páll-Gergely &amp; Hunyadi, 2015 <bold>ap</bold><italic><tp:taxon-name><tp:taxon-name-part taxon-name-part-type="genus" reg="Angustopila">A.</tp:taxon-name-part><tp:taxon-name-part taxon-name-part-type="species" reg="dominikae">dominikae</tp:taxon-name-part></tp:taxon-name></italic> Páll-Gergely &amp; Hunyadi, 2015 <bold>aq</bold><italic><tp:taxon-name><tp:taxon-name-part taxon-name-part-type="genus" reg="Angustopila">A.</tp:taxon-name-part><tp:taxon-name-part taxon-name-part-type="species" reg="tonkinospiroides">tonkinospiroides</tp:taxon-name-part></tp:taxon-name></italic> Páll-Gergely &amp; Vermeulen, sp. nov. <bold>ar</bold><italic><tp:taxon-name><tp:taxon-name-part taxon-name-part-type="genus" reg="Angustopila">A.</tp:taxon-name-part><tp:taxon-name-part taxon-name-part-type="species" reg="parallela">parallela</tp:taxon-name-part></tp:taxon-name></italic> Páll-Gergely &amp; Hunyadi, sp. nov. <bold>as</bold><italic><tp:taxon-name><tp:taxon-name-part taxon-name-part-type="genus" reg="Angustopila">A.</tp:taxon-name-part><tp:taxon-name-part taxon-name-part-type="species" reg="quadridens">quadridens</tp:taxon-name-part></tp:taxon-name></italic> Páll-Gergely &amp; Vermeulen, sp. nov. <bold>at</bold><italic><tp:taxon-name><tp:taxon-name-part taxon-name-part-type="genus" reg="Angustopila">A.</tp:taxon-name-part><tp:taxon-name-part taxon-name-part-type="species" reg="tamlod">tamlod</tp:taxon-name-part></tp:taxon-name></italic> (Panha &amp; Burch, 1999) <bold>au</bold><italic><tp:taxon-name><tp:taxon-name-part taxon-name-part-type="genus" reg="Angustopila">A.</tp:taxon-name-part><tp:taxon-name-part taxon-name-part-type="species" reg="huoyani">huoyani</tp:taxon-name-part></tp:taxon-name></italic> Jochum, Slapnik &amp; Páll-Gergely, 2014 <bold>av</bold><italic><tp:taxon-name><tp:taxon-name-part taxon-name-part-type="genus" reg="Angustopila">A.</tp:taxon-name-part><tp:taxon-name-part taxon-name-part-type="species" reg="bidentata">bidentata</tp:taxon-name-part></tp:taxon-name></italic> Páll-Gergely &amp; Jochum, sp. nov. <bold>aw</bold><italic><tp:taxon-name><tp:taxon-name-part taxon-name-part-type="genus" reg="Angustopila">A.</tp:taxon-name-part><tp:taxon-name-part taxon-name-part-type="species" reg="majuscula">majuscula</tp:taxon-name-part></tp:taxon-name></italic> Páll-Gergely &amp; Hunyadi, sp. nov. <bold>ax</bold><italic><tp:taxon-name><tp:taxon-name-part taxon-name-part-type="genus" reg="Angustopila">A.</tp:taxon-name-part><tp:taxon-name-part taxon-name-part-type="species" reg="concava">concava</tp:taxon-name-part></tp:taxon-name></italic> (Thompson &amp; Upatham, 1997) <bold>ay</bold><italic><tp:taxon-name><tp:taxon-name-part taxon-name-part-type="genus" reg="Angustopila">A.</tp:taxon-name-part><tp:taxon-name-part taxon-name-part-type="species" reg="halongensis">halongensis</tp:taxon-name-part></tp:taxon-name></italic> Páll-Gergely &amp; Vermeulen, sp. nov. <bold>az</bold><italic><tp:taxon-name><tp:taxon-name-part taxon-name-part-type="genus" reg="Angustopila">A.</tp:taxon-name-part><tp:taxon-name-part taxon-name-part-type="species" reg="milium">milium</tp:taxon-name-part></tp:taxon-name></italic> (Benson, 1853) <bold>ba</bold><italic><tp:taxon-name><tp:taxon-name-part taxon-name-part-type="genus" reg="Angustopila">A.</tp:taxon-name-part><tp:taxon-name-part taxon-name-part-type="species" reg="erawanica">erawanica</tp:taxon-name-part></tp:taxon-name></italic> Páll-Gergely &amp; Dumrongrojwattana, sp. nov. (Note that only species-level taxa indicated).</p></caption><graphic xmlns:xlink="http://www.w3.org/1999/xlink" xlink:href="zookeys-1147-001_article-93824__-g007.jpg" position="float" orientation="portrait" xlink:type="simple" id="oo_808816.jpg"><uri content-type="original_file" xlink:type="simple">https://binary.pensoft.net/fig/808816</uri></graphic></fig><fig id="F24" position="float" orientation="portrait"><object-id xmlns:xlink="http://www.w3.org/1999/xlink" content-type="doi" xlink:type="simple">10.3897/zookeys.1147.93824.figure24</object-id><object-id xmlns:xlink="http://www.w3.org/1999/xlink" content-type="arpha" xlink:type="simple">8B08C0FD-9278-5B63-9816-6F7B4FEBDDB8</object-id><label>Figure 24.</label><caption><p>Distribution of <italic><tp:taxon-name><tp:taxon-name-part taxon-name-part-type="genus" reg="Angustopila">Angustopila</tp:taxon-name-part></tp:taxon-name></italic> species in the Halong Bay area.</p></caption><graphic xmlns:xlink="http://www.w3.org/1999/xlink" xlink:href="zookeys-1147-001_article-93824__-g024.jpg" position="float" orientation="portrait" xlink:type="simple" id="oo_808833.jpg"><uri content-type="original_file" xlink:type="simple">https://binary.pensoft.net/fig/808833</uri></graphic></fig></tp:treatment-sec><ref-list><ref id="B45"><mixed-citation xmlns:xlink="http://www.w3.org/1999/xlink" xlink:type="simple"><person-group><name name-style="western"><surname>Páll-Gergely</surname><given-names>B</given-names></name><name name-style="western"><surname>Jochum</surname><given-names>A</given-names></name><name name-style="western"><surname>Vermeulen</surname><given-names>JJ</given-names></name><name name-style="western"><surname>Anker</surname><given-names>K</given-names></name><name name-style="western"><surname>Hunyadi</surname><given-names>A</given-names></name><name name-style="western"><surname>Örstan</surname><given-names>A</given-names></name><name name-style="western"><surname>Szabó</surname><given-names>Á</given-names></name><name name-style="western"><surname>Dányi</surname><given-names>L</given-names></name><name name-style="western"><surname>Schilthuizen</surname><given-names>M</given-names></name></person-group> (<year>2022</year>) <article-title>The world’s tiniest land snails from Laos and Vietnam (<tp:taxon-name><tp:taxon-name-part taxon-name-part-type="class">Gastropoda</tp:taxon-name-part></tp:taxon-name>, <tp:taxon-name><tp:taxon-name-part taxon-name-part-type="infraclass">Pulmonata</tp:taxon-name-part></tp:taxon-name>, <tp:taxon-name><tp:taxon-name-part taxon-name-part-type="family">Hypselostomatidae</tp:taxon-name-part></tp:taxon-name>).</article-title><source>Contributions to Zoology (Amsterdam, Netherlands)</source><volume>91</volume>(<issue>1</issue>): <fpage>62</fpage>–<lpage>78</lpage>. <ext-link xlink:href="10.1163/18759866-bja10025" ext-link-type="doi" xlink:type="simple">https://doi.org/10.1163/18759866-bja10025</ext-link></mixed-citation></ref></ref-list></tp:taxon-treatment>
