# Supplementary material for: ﻿Five times over: 42 new Angustopila species highlight Southeast Asia’s rich biodiversity (Gastropoda, Stylommatophora, Hypselostomatidae)
Source: Zookeys. 2023 Feb 13;1147:1–177. doi: 10.3897/zookeys.1147.93824 (PMC10297824; doi:10.3897/zookeys.1147.93824)
Supplement: XML Treatment for Angustopila szekeresi [file zookeys.1147.93824-treatment24.xml]

<!DOCTYPE tp:taxon-treatment
  PUBLIC "-//TaxonX//DTD Taxonomic Treatment Publishing DTD v0 20100105//EN" "tax-treatment-NSO.dtd">
<tp:taxon-treatment xmlns:tp="http://www.plazi.org/taxpub"><tp:treatment-meta><kwd-group><label>Taxon classification</label><kwd>
                <named-content content-type="kingdom">Animalia</named-content>
              </kwd><kwd>
                <named-content content-type="order">Stylommatophora</named-content>
              </kwd><kwd>
                <named-content content-type="family">Gastrocoptidae</named-content>
              </kwd></kwd-group><mixed-citation publication-type="journal"><person-group><name><surname>Páll-Gergely</surname><given-names>Barna</given-names></name><name><surname>Hunyadi</surname><given-names>András</given-names></name><name><surname>Vermeulen</surname><given-names>Jaap J.</given-names></name><name><surname>Grego</surname><given-names>Jozef</given-names></name><name><surname>Sutcharit</surname><given-names>Chirasak</given-names></name><name><surname>Reischütz</surname><given-names>Alexander</given-names></name><name><surname>Dumrongrojwattana</surname><given-names>Pongrat</given-names></name><name><surname>Botta-Dukát</surname><given-names>Zoltán</given-names></name><name><surname>Örstan</surname><given-names>Aydin</given-names></name><name><surname>Fekete</surname><given-names>Judit</given-names></name><name><surname>Jochum</surname><given-names>Adrienne</given-names></name></person-group><article-title>﻿Five times over: 42 new <italic><tp:taxon-name><tp:taxon-name-part taxon-name-part-type="genus" reg="Angustopila">Angustopila</tp:taxon-name-part></tp:taxon-name></italic> species highlight Southeast Asia’s rich biodiversity (<tp:taxon-name><tp:taxon-name-part taxon-name-part-type="class">Gastropoda</tp:taxon-name-part></tp:taxon-name>, <tp:taxon-name><tp:taxon-name-part taxon-name-part-type="order">Stylommatophora</tp:taxon-name-part></tp:taxon-name>, <tp:taxon-name><tp:taxon-name-part taxon-name-part-type="family">Hypselostomatidae</tp:taxon-name-part></tp:taxon-name>)</article-title><source>Zookeys</source><day>13</day><month>02</month><year>2023</year><volume>1147</volume><fpage>1</fpage><lpage>177</lpage><pub-id pub-id-type="doi">10.3897/zookeys.1147.93824</pub-id></mixed-citation></tp:treatment-meta><tp:nomenclature><label>﻿</label><tp:taxon-name>
              <object-id xmlns:xlink="http://www.w3.org/1999/xlink" content-type="arpha" xlink:type="simple">C07A73CC-DA66-5F3B-B3E9-E8FBC045A737</object-id>
              <tp:taxon-name-part taxon-name-part-type="genus" reg="Angustopila">Angustopila</tp:taxon-name-part>
              <tp:taxon-name-part taxon-name-part-type="species" reg="szekeresi">szekeresi</tp:taxon-name-part>
            </tp:taxon-name><tp:taxon-authority>Páll-Gergely &amp; Hunyadi, 2015</tp:taxon-authority><xref ref-type="fig" rid="F56">Fig. 56</xref><xref ref-type="supplementary-material" rid="S3">, Suppl. material 3: figs S35–S39</xref><tp:nomenclature-citation-list><tp:nomenclature-citation><tp:taxon-name>
                  <tp:taxon-name-part taxon-name-part-type="genus" reg="Angustopila">Angustopila</tp:taxon-name-part>
                  <tp:taxon-name-part taxon-name-part-type="species" reg="szekeresi">szekeresi</tp:taxon-name-part>
                </tp:taxon-name><comment><xref ref-type="bibr" rid="B39">Páll-Gergely et al., 2015a</xref>: 42–45, fig. 5.</comment></tp:nomenclature-citation></tp:nomenclature-citation-list></tp:nomenclature><tp:treatment-sec sec-type="type locality" id="SECID0EPXBM"><title>Type locality.</title><p>“China, Guangxi (广西), Hechi Shi (河池市), Bama Xian (巴马县), cliffs at the southern edge of Jiaole Cun (交乐村), 590 m, <named-content xmlns:xlink="http://www.w3.org/1999/xlink" content-type="dwc:verbatimCoordinates" xlink:type="simple"><named-content content-type="geo-json" specific-use="{&#34;type&#34;:&#34;Point&#34;,&#34;coordinates&#34;:[107.130783,24.117417]}" id="NCID0EYXBM" xlink:type="simple">24°7.045'N, 107°7.847'E</named-content></named-content>.”</p></tp:treatment-sec><tp:treatment-sec sec-type="material" id="SECID0E4XBM"><title>Material examined.</title><p>Vietnam • 1 figured + 1 juvenile shell; Thanh Hoa Province, Pu Puong National Park, limestone hill near small native village Am (locality code: WMVT.0344); <named-content xmlns:xlink="http://www.w3.org/1999/xlink" content-type="dwc:verbatimCoordinates" xlink:type="simple"><named-content content-type="geo-json" specific-use="{&#34;type&#34;:&#34;Point&#34;,&#34;coordinates&#34;:[105.227500,20.456500]}" id="NCID0EGYBM" xlink:type="simple">20°27.39'N, 105°13.65'E</named-content></named-content>; 21 Sep. 2003; W.J.M. Maassen leg.; <abbrev xmlns:xlink="http://www.w3.org/1999/xlink" content-type="institution" xlink:title="National Museum of Natural History Naturalis" id="ABBRID0ELYBM" xlink:type="simple">RMNH</abbrev>.5006720 • 59 adult + 36 <abbrev xmlns:xlink="http://www.w3.org/1999/xlink" xlink:title="juvenile/broken shells" id="ABBRID0EQYBM" xlink:type="simple">j/b</abbrev> shells; Thanh Hóa Province, Như Thanh District, Hải Vân, Hang Lò Cao Kháng Chiến, vicinity of the cave (locality code: 2020/41); <named-content xmlns:xlink="http://www.w3.org/1999/xlink" content-type="dwc:verbatimCoordinates" xlink:type="simple"><named-content content-type="geo-json" specific-use="{&#34;type&#34;:&#34;Point&#34;,&#34;coordinates&#34;:[105.577167,19.618000]}" id="NCID0EXYBM" xlink:type="simple">19°37.08'N, 105°34.63'E</named-content></named-content>; 20 m a.s.l.; 14 Feb. 2020; A. Hunyadi leg.; coll. <abbrev xmlns:xlink="http://www.w3.org/1999/xlink" xlink:title="Collection András Hunyadi" id="ABBRID0E3YBM" xlink:type="simple">HA</abbrev> • 26 adult shells; Thanh Hóa Province, Như Thanh District, 600 m south from Xuân Khang along road no. 45, around the cave temple (locality code: 2020/40); <named-content xmlns:xlink="http://www.w3.org/1999/xlink" content-type="dwc:verbatimCoordinates" xlink:type="simple"><named-content content-type="geo-json" specific-use="{&#34;type&#34;:&#34;Point&#34;,&#34;coordinates&#34;:[105.517833,19.672500]}" id="NCID0EDZBM" xlink:type="simple">19°40.35'N, 105°31.07'E</named-content></named-content>; 80 m a.s.l.; 14 Feb. 2020; A. Hunyadi leg.; coll. <abbrev xmlns:xlink="http://www.w3.org/1999/xlink" xlink:title="Collection András Hunyadi" id="ABBRID0EIZBM" xlink:type="simple">HA</abbrev> • 288 adult + 122 <abbrev xmlns:xlink="http://www.w3.org/1999/xlink" xlink:title="juvenile/broken shells" id="ABBRID0EMZBM" xlink:type="simple">j/b</abbrev> shells; Thanh Hóa Province, Lang Chánh District, Đồng Lương, 9.4 km northeast from centre of Lang Chánh towards Làng Thung (locality code: 2020/32); <named-content xmlns:xlink="http://www.w3.org/1999/xlink" content-type="dwc:verbatimCoordinates" xlink:type="simple"><named-content content-type="geo-json" specific-use="{&#34;type&#34;:&#34;Point&#34;,&#34;coordinates&#34;:[105.259833,20.192000]}" id="NCID0ETZBM" xlink:type="simple">20°11.52'N, 105°15.59'E</named-content></named-content>; 300 m a.s.l.; 12 Feb. 2020; A. Hunyadi leg.; coll. <abbrev xmlns:xlink="http://www.w3.org/1999/xlink" xlink:title="Collection András Hunyadi" id="ABBRID0EYZBM" xlink:type="simple">HA</abbrev> • 3 shells; Sơn La Province, Mộc Châu, Hang Dơi, around the entrance of the cave (locality code: 2020/26); <named-content xmlns:xlink="http://www.w3.org/1999/xlink" content-type="dwc:verbatimCoordinates" xlink:type="simple"><named-content content-type="geo-json" specific-use="{&#34;type&#34;:&#34;Point&#34;,&#34;coordinates&#34;:[104.639000,20.849333]}" id="NCID0E6ZBM" xlink:type="simple">20°50.96'N, 104°38.34'E</named-content></named-content>; 865 m a.s.l.; 11 Feb. 2020; A. Hunyadi leg.; coll. <abbrev xmlns:xlink="http://www.w3.org/1999/xlink" xlink:title="Collection András Hunyadi" id="ABBRID0EE1BM" xlink:type="simple">HA</abbrev> • 12 shells; Hòa Bình Province, Kim Bȏi District, Cao Dương, north of Đồng Phú, 58 km from Nho Quan towards Hanoi on the Hồ Chí Minh road (locality code: 2020/47); <named-content xmlns:xlink="http://www.w3.org/1999/xlink" content-type="dwc:verbatimCoordinates" xlink:type="simple"><named-content content-type="geo-json" specific-use="{&#34;type&#34;:&#34;Point&#34;,&#34;coordinates&#34;:[105.655000,20.709833]}" id="NCID0EL1BM" xlink:type="simple">20°42.59'N, 105°39.30'E</named-content></named-content>; 10 m a.s.l.; 16 Feb. 2020; A. Hunyadi leg.; coll. <abbrev xmlns:xlink="http://www.w3.org/1999/xlink" xlink:title="Collection András Hunyadi" id="ABBRID0EQ1BM" xlink:type="simple">HA</abbrev> • 9 adult + 10 <abbrev xmlns:xlink="http://www.w3.org/1999/xlink" xlink:title="juvenile/broken shells" id="ABBRID0EU1BM" xlink:type="simple">j/b</abbrev> shells; Sơn La Province, Yên Châu District, Xã Chiềng On, Bản Trạm Hốc, Hang Nhả Nhung, around the cave (locality code: 2020/20); <named-content xmlns:xlink="http://www.w3.org/1999/xlink" content-type="dwc:verbatimCoordinates" xlink:type="simple"><named-content content-type="geo-json" specific-use="{&#34;type&#34;:&#34;Point&#34;,&#34;coordinates&#34;:[104.187833,20.991333]}" id="NCID0E21BM" xlink:type="simple">20°59.48'N, 104°11.27'E</named-content></named-content>; 970 m a.s.l.; 9 Feb. 2020; A. Hunyadi leg.; coll. <abbrev xmlns:xlink="http://www.w3.org/1999/xlink" xlink:title="Collection András Hunyadi" id="ABBRID0EA2BM" xlink:type="simple">HA</abbrev> • 1 shell; Lạng Sơn Province, Hữu Lũng District, Hữu Liên, cross of roads no. 1B-241, 33.5 km towards Ba Nàng, left side of road (locality code: 2020/52); <named-content xmlns:xlink="http://www.w3.org/1999/xlink" content-type="dwc:verbatimCoordinates" xlink:type="simple"><named-content content-type="geo-json" specific-use="{&#34;type&#34;:&#34;Point&#34;,&#34;coordinates&#34;:[106.381167,21.684333]}" id="NCID0EH2BM" xlink:type="simple">21°41.06'N, 106°22.87'E</named-content></named-content>; 220 m a.s.l.; 19 Feb. 2020; A. Hunyadi leg.; coll. <abbrev xmlns:xlink="http://www.w3.org/1999/xlink" xlink:title="Collection András Hunyadi" id="ABBRID0EM2BM" xlink:type="simple">HA</abbrev> (with unusually high parietal tooth) • 1 shell; Lạng Sơn Province, Hữu Lũng District, Hữu Liên, 1400 m west from Đȏng Lâm along road no. 241 (locality code: 2020/53); <named-content xmlns:xlink="http://www.w3.org/1999/xlink" content-type="dwc:verbatimCoordinates" xlink:type="simple"><named-content content-type="geo-json" specific-use="{&#34;type&#34;:&#34;Point&#34;,&#34;coordinates&#34;:[106.362833,21.698500]}" id="NCID0ET2BM" xlink:type="simple">21°41.91'N, 106°21.77'E</named-content></named-content>; 210 m a.s.l.; 19 Feb. 2020; A. Hunyadi leg.; coll. <abbrev xmlns:xlink="http://www.w3.org/1999/xlink" xlink:title="Collection András Hunyadi" id="ABBRID0EY2BM" xlink:type="simple">HA</abbrev> (with unusually high parietal tooth).</p><p>Laos • 141 adult + 42 <abbrev xmlns:xlink="http://www.w3.org/1999/xlink" xlink:title="juvenile/broken shells" id="ABBRID0E52BM" xlink:type="simple">j/b</abbrev> shells; Udomxai Province, 6.5 km southeast from centre of Na Mor towards Udomxai, Ban Nathong, Tham Nathong, below cave spring (locality code: 2019/118); <named-content xmlns:xlink="http://www.w3.org/1999/xlink" content-type="dwc:verbatimCoordinates" xlink:type="simple"><named-content content-type="geo-json" specific-use="{&#34;type&#34;:&#34;Point&#34;,&#34;coordinates&#34;:[101.783000,20.872833]}" id="NCID0EF3BM" xlink:type="simple">20°52.37'N, 101°46.98'E</named-content></named-content>; 635 m a.s.l.; 7 Oct. 2019; A. Hunyadi leg.; coll. <abbrev xmlns:xlink="http://www.w3.org/1999/xlink" xlink:title="Collection András Hunyadi" id="ABBRID0EK3BM" xlink:type="simple">HA</abbrev> • 75 adult shells; Udomxai Province, 10 km south of centre of Na Mor, 3.8 km east-southeast of Na Xay, rock wall facing north (locality code: 2019/119); <named-content xmlns:xlink="http://www.w3.org/1999/xlink" content-type="dwc:verbatimCoordinates" xlink:type="simple"><named-content content-type="geo-json" specific-use="{&#34;type&#34;:&#34;Point&#34;,&#34;coordinates&#34;:[101.816000,20.889500]}" id="NCID0ER3BM" xlink:type="simple">20°53.37'N, 101°48.96'E</named-content></named-content>; 660 m a.s.l.; 7 Oct. 2019; A. Hunyadi leg.; coll. <abbrev xmlns:xlink="http://www.w3.org/1999/xlink" xlink:title="Collection András Hunyadi" id="ABBRID0EW3BM" xlink:type="simple">HA</abbrev> • 12 adult + 6 <abbrev xmlns:xlink="http://www.w3.org/1999/xlink" xlink:title="juvenile/broken shells" id="ABBRID0E13BM" xlink:type="simple">j/b</abbrev> shells; Luang Prabang Province, 12 km from centre of Nong Khiaw towards Pak Xeng, northeast from Ban Huai Lek, left side of the road (locality code: 2019/115); <named-content xmlns:xlink="http://www.w3.org/1999/xlink" content-type="dwc:verbatimCoordinates" xlink:type="simple"><named-content content-type="geo-json" specific-use="{&#34;type&#34;:&#34;Point&#34;,&#34;coordinates&#34;:[102.686000,20.543167]}" id="NCID0EB4BM" xlink:type="simple">20°32.59'N, 102°41.16'E</named-content></named-content>; 5 Oct. 2019; A. Hunyadi leg., coll. <abbrev xmlns:xlink="http://www.w3.org/1999/xlink" xlink:title="Collection András Hunyadi" id="ABBRID0EG4BM" xlink:type="simple">HA</abbrev>.</p></tp:treatment-sec><tp:treatment-sec sec-type="diagnosis" id="SECID0EK4BM"><title>Diagnosis.</title><p>A small to medium-sized <italic><tp:taxon-name><tp:taxon-name-part taxon-name-part-type="genus" reg="Angustopila">Angustopila</tp:taxon-name-part></tp:taxon-name></italic> species with conical to slightly conical-globular shell (shell height variable), an adnate peristome, and a weak parietal tooth (sometimes absent).</p></tp:treatment-sec><tp:treatment-sec sec-type="description" id="SECID0EX4BM"><title>Measurements (in mm).</title><p>H = 0.82–0.96, D = 0.77–0.9, H/D*100 = 96.6–126.5 (<italic>n</italic> = 50, newly collected populations), <abbrev xmlns:xlink="http://www.w3.org/1999/xlink" xlink:title="Relative umbilical diameter" id="ABBRID0E64BM" xlink:type="simple">RUD</abbrev> = 18.1–25.3 (<italic>n</italic> = 11); H = 0.88–1.03, D = 0.77–0.89, H/D*100 = 82.5–92.1 (shells from the type locality, <italic>n</italic> = 6).</p></tp:treatment-sec><tp:treatment-sec sec-type="Differential diagnosis" id="SECID0EH5BM"><title>Differential diagnosis.</title><p>Distinguishable from all congeners (including the widespread <italic><tp:taxon-name><tp:taxon-name-part taxon-name-part-type="genus" reg="Angustopila">A.</tp:taxon-name-part><tp:taxon-name-part taxon-name-part-type="species" reg="fabella">fabella</tp:taxon-name-part></tp:taxon-name></italic>, which also lives in sympatry) based on the conical-globular shell, the relatively large aperture, and the deeply situated parietal tooth.</p></tp:treatment-sec><tp:treatment-sec sec-type="distribution" id="SECID0EY5BM"><title>Distribution.</title><p><italic><tp:taxon-name><tp:taxon-name-part taxon-name-part-type="genus" reg="Angustopila">Angustopila</tp:taxon-name-part><tp:taxon-name-part taxon-name-part-type="species" reg="szekeresi">szekeresi</tp:taxon-name-part></tp:taxon-name></italic> was described from Guangxi Province, China. Here we report this species from several new localities in northern Laos and northern Vietnam (Fig. <xref ref-type="fig" rid="F57">57</xref>).</p><fig id="F56" position="float" orientation="portrait"><object-id xmlns:xlink="http://www.w3.org/1999/xlink" content-type="doi" xlink:type="simple">10.3897/zookeys.1147.93824.figure56</object-id><object-id xmlns:xlink="http://www.w3.org/1999/xlink" content-type="arpha" xlink:type="simple">00BFC480-C990-535A-8D54-258C528373F4</object-id><label>Figure 56.</label><caption><p>Synoptic view of shells from different <italic><tp:taxon-name><tp:taxon-name-part taxon-name-part-type="genus" reg="Angustopila">Angustopila</tp:taxon-name-part><tp:taxon-name-part taxon-name-part-type="species" reg="szekeresi">szekeresi</tp:taxon-name-part></tp:taxon-name></italic> Páll-Gergely &amp; Hunyadi, 2015 populations.</p></caption><graphic xmlns:xlink="http://www.w3.org/1999/xlink" xlink:href="zookeys-1147-001_article-93824__-g056.jpg" position="float" orientation="portrait" xlink:type="simple" id="oo_808865.jpg"><uri content-type="original_file" xlink:type="simple">https://binary.pensoft.net/fig/808865</uri></graphic></fig><fig id="F57" position="float" orientation="portrait"><object-id xmlns:xlink="http://www.w3.org/1999/xlink" content-type="doi" xlink:type="simple">10.3897/zookeys.1147.93824.figure57</object-id><object-id xmlns:xlink="http://www.w3.org/1999/xlink" content-type="arpha" xlink:type="simple">59D15DAF-E1C0-57EA-8F8D-FF77022E6E7B</object-id><label>Figure 57.</label><caption><p>Distribution of <italic><tp:taxon-name><tp:taxon-name-part taxon-name-part-type="genus" reg="Angustopila">Angustopila</tp:taxon-name-part><tp:taxon-name-part taxon-name-part-type="species" reg="szekeresi">szekeresi</tp:taxon-name-part></tp:taxon-name></italic> Páll-Gergely &amp; Hunyadi, 2015.</p></caption><graphic xmlns:xlink="http://www.w3.org/1999/xlink" xlink:href="zookeys-1147-001_article-93824__-g057.jpg" position="float" orientation="portrait" xlink:type="simple" id="oo_808866.jpg"><uri content-type="original_file" xlink:type="simple">https://binary.pensoft.net/fig/808866</uri></graphic></fig></tp:treatment-sec><tp:treatment-sec sec-type="remarks" id="SECID0E4ACM"><title>Remarks.</title><p>Most of the newly discovered populations show little variability in terms of shell characters. The only notable samples are 2020/52 and 2020/53 (distance between them is only 2.5 km) in Vietnam, which have an unusually high parietal tooth and a conical (not conical-globular) shell. More material is necessary to infer the taxonomic position of the latter populations because, for both samples, single shells are all we have. For the time being, they are referred to as <tp:taxon-name><tp:taxon-name-part taxon-name-part-type="genus" reg="Angustopila">Angustopila</tp:taxon-name-part><tp:taxon-name-part taxon-name-part-type="uncertainty-rank">cf.</tp:taxon-name-part><tp:taxon-name-part taxon-name-part-type="species" reg="szekeresi">szekeresi</tp:taxon-name-part></tp:taxon-name>. We do not assign these two populations to <italic><tp:taxon-name><tp:taxon-name-part taxon-name-part-type="genus" reg="Angustopila">A.</tp:taxon-name-part><tp:taxon-name-part taxon-name-part-type="species" reg="fabella">fabella</tp:taxon-name-part></tp:taxon-name></italic> because they are both sympatric with <italic><tp:taxon-name><tp:taxon-name-part taxon-name-part-type="genus" reg="Angustopila">A.</tp:taxon-name-part><tp:taxon-name-part taxon-name-part-type="species" reg="fabella">fabella</tp:taxon-name-part></tp:taxon-name></italic> (distinguishable based on the larger, proportionally wider shell).</p><p>The shells from the type locality are taller than the newly collected ones. However, no other important shell characters are found to be different.</p></tp:treatment-sec><tp:treatment-sec><!--Section generated to contain objects referenced in tp:taxon-treatment.--><supplementary-material xmlns:xlink="http://www.w3.org/1999/xlink" id="S3" position="float" orientation="portrait" xlink:type="simple"><object-id content-type="doi" xlink:type="simple">10.3897/zookeys.1147.93824.suppl3</object-id><object-id content-type="zenodo_dep_id" xlink:type="simple">7642620</object-id><object-id content-type="arpha" xlink:type="simple">F83C1E1F-0B6B-5CE8-BEED-78B2E255D66E</object-id><label>Supplementary material 3</label><caption><p>SEM images of <italic><tp:taxon-name><tp:taxon-name-part taxon-name-part-type="genus" reg="Angustopila">Angustopila</tp:taxon-name-part></tp:taxon-name></italic> shells</p></caption><statement content-type="dataType"><label>Data type</label><p>figures (PDF file)</p></statement><media xlink:href="zookeys-1147-001_article-93824__-s003.pdf" mimetype="application" mime-subtype="pdf" position="float" orientation="portrait" xlink:type="simple" id="oo_808914.pdf"><uri content-type="original_file" xlink:type="simple">https://binary.pensoft.net/file/808914</uri></media><permissions><license xlink:type="simple"><license-p>This dataset is made available under the Open Database License (http://opendatacommons.org/licenses/odbl/1.0/). The Open Database License (ODbL) is a license agreement intended to allow users to freely share, modify, and use this Dataset while maintaining this same freedom for others, provided that the original source and author(s) are credited.</license-p></license></permissions><attrib specific-use="authors">Barna Páll-Gergely, András Hunyadi, Jaap J. Vermeulen, Jozef Grego, Chirasak Sutcharit, Alexander Reischütz, Pongrat Dumrongrojwattana, Zoltán Botta-Dukát, Aydin Örstan, Judit Fekete, Adrienne Jochum</attrib></supplementary-material></tp:treatment-sec><ref-list><ref id="B39"><mixed-citation xmlns:xlink="http://www.w3.org/1999/xlink" xlink:type="simple"><person-group><name name-style="western"><surname>Páll-Gergely</surname><given-names>B</given-names></name><name name-style="western"><surname>Hunyadi</surname><given-names>A</given-names></name><name name-style="western"><surname>Jochum</surname><given-names>A</given-names></name><name name-style="western"><surname>Asami</surname><given-names>T</given-names></name></person-group> (<year>2015a</year>) <article-title>Seven new hypselostomatid species from China, including some of the world’s smallest land snails (<tp:taxon-name><tp:taxon-name-part taxon-name-part-type="class">Gastropoda</tp:taxon-name-part></tp:taxon-name>, <tp:taxon-name><tp:taxon-name-part taxon-name-part-type="infraclass">Pulmonata</tp:taxon-name-part></tp:taxon-name>, <tp:taxon-name><tp:taxon-name-part taxon-name-part-type="suborder">Orthurethra</tp:taxon-name-part></tp:taxon-name>).</article-title><source>ZooKeys</source><volume>523</volume>: <fpage>31</fpage>–<lpage>64</lpage>. <ext-link xlink:href="10.3897/zookeys.523.6114" ext-link-type="doi" xlink:type="simple">https://doi.org/10.3897/zookeys.523.6114</ext-link></mixed-citation></ref></ref-list></tp:taxon-treatment>
