# Supplementary material for: ﻿Five times over: 42 new Angustopila species highlight Southeast Asia’s rich biodiversity (Gastropoda, Stylommatophora, Hypselostomatidae)
Source: Zookeys. 2023 Feb 13;1147:1–177. doi: 10.3897/zookeys.1147.93824 (PMC10297824; doi:10.3897/zookeys.1147.93824)
Supplement: XML Treatment for Angustopila vandevenderi [file zookeys.1147.93824-treatment25.xml]

<!DOCTYPE tp:taxon-treatment
  PUBLIC "-//TaxonX//DTD Taxonomic Treatment Publishing DTD v0 20100105//EN" "tax-treatment-NSO.dtd">
<tp:taxon-treatment xmlns:tp="http://www.plazi.org/taxpub"><tp:treatment-meta><kwd-group><label>Taxon classification</label><kwd>
                <named-content content-type="kingdom">Animalia</named-content>
              </kwd><kwd>
                <named-content content-type="order">Stylommatophora</named-content>
              </kwd><kwd>
                <named-content content-type="family">Gastrocoptidae</named-content>
              </kwd></kwd-group><mixed-citation publication-type="journal"><person-group><name><surname>Páll-Gergely</surname><given-names>Barna</given-names></name><name><surname>Hunyadi</surname><given-names>András</given-names></name><name><surname>Vermeulen</surname><given-names>Jaap J.</given-names></name><name><surname>Grego</surname><given-names>Jozef</given-names></name><name><surname>Sutcharit</surname><given-names>Chirasak</given-names></name><name><surname>Reischütz</surname><given-names>Alexander</given-names></name><name><surname>Dumrongrojwattana</surname><given-names>Pongrat</given-names></name><name><surname>Botta-Dukát</surname><given-names>Zoltán</given-names></name><name><surname>Örstan</surname><given-names>Aydin</given-names></name><name><surname>Fekete</surname><given-names>Judit</given-names></name><name><surname>Jochum</surname><given-names>Adrienne</given-names></name></person-group><article-title>﻿Five times over: 42 new <italic><tp:taxon-name><tp:taxon-name-part taxon-name-part-type="genus" reg="Angustopila">Angustopila</tp:taxon-name-part></tp:taxon-name></italic> species highlight Southeast Asia’s rich biodiversity (<tp:taxon-name><tp:taxon-name-part taxon-name-part-type="class">Gastropoda</tp:taxon-name-part></tp:taxon-name>, <tp:taxon-name><tp:taxon-name-part taxon-name-part-type="order">Stylommatophora</tp:taxon-name-part></tp:taxon-name>, <tp:taxon-name><tp:taxon-name-part taxon-name-part-type="family">Hypselostomatidae</tp:taxon-name-part></tp:taxon-name>)</article-title><source>Zookeys</source><day>13</day><month>02</month><year>2023</year><volume>1147</volume><fpage>1</fpage><lpage>177</lpage><pub-id pub-id-type="doi">10.3897/zookeys.1147.93824</pub-id></mixed-citation></tp:treatment-meta><tp:nomenclature><label>﻿</label><tp:taxon-name>
              <object-id xmlns:xlink="http://www.w3.org/1999/xlink" content-type="arpha" xlink:type="simple">F7156F1E-B1AF-5D9C-8726-6C3051AB7C26</object-id>
              <tp:taxon-name-part taxon-name-part-type="genus" reg="Angustopila">Angustopila</tp:taxon-name-part>
              <tp:taxon-name-part taxon-name-part-type="species" reg="vandevenderi">vandevenderi</tp:taxon-name-part>
              <object-id xmlns:xlink="http://www.w3.org/1999/xlink" content-type="zoobank" xlink:type="simple">https://zoobank.org/C9F2FB15-5E0E-4FFF-9923-C8C70EACE9C7</object-id>
            </tp:taxon-name><tp:taxon-authority>Páll-Gergely &amp; Jochum</tp:taxon-authority><tp:taxon-status xmlns:xlink="http://www.w3.org/1999/xlink" xlink:type="simple">sp. nov.</tp:taxon-status><xref ref-type="fig" rid="F58">Fig. 58</xref></tp:nomenclature><tp:treatment-sec sec-type="type material" id="SECID0EVDCM"><title>Type material.</title><p><bold><italic>Holotype</italic></bold>: Vietnam • 1 empty shell (H: 0.8 mm, D: 0.74 mm); Cuc Phuong National Park; <named-content xmlns:xlink="http://www.w3.org/1999/xlink" content-type="dwc:verbatimCoordinates" xlink:type="simple"><named-content content-type="geo-json" specific-use="{&#34;type&#34;:&#34;Point&#34;,&#34;coordinates&#34;:[105.661000,20.296667]}" id="NCID0EDECM" xlink:type="simple">20°17.80'N, 105°39.66'E</named-content></named-content>; 14–16 May 2008; W. van Devender leg.; <named-content xmlns:xlink="http://www.w3.org/1999/xlink" content-type="dwc:institutional_code" xlink:title="Vietnam National Museum of Nature" xlink:href="http://grbio.org/institution/vietnam-national-museum-nature" xlink:type="simple">VNMN</named-content>-IZ 000.002.301.</p><p><bold><italic>Paratype</italic></bold>: Vietnam • 1 shell; same data as for holotype; <named-content xmlns:xlink="http://www.w3.org/1999/xlink" content-type="dwc:institutional_code" xlink:title="Vietnam National Museum of Nature" xlink:href="http://grbio.org/institution/vietnam-national-museum-nature" xlink:type="simple">VNMN</named-content>-IZ 000.002.302.</p></tp:treatment-sec><tp:treatment-sec sec-type="material" id="SECID0E6ECM"><title>Additional material.</title><p>Vietnam • 1 <abbrev xmlns:xlink="http://www.w3.org/1999/xlink" xlink:title="juvenile/broken shells" id="ABBRID0EFFCM" xlink:type="simple">j/b</abbrev> shell; same data as for holotype; <named-content xmlns:xlink="http://www.w3.org/1999/xlink" content-type="dwc:institutional_code" xlink:title="Vietnam National Museum of Nature" xlink:href="http://grbio.org/institution/vietnam-national-museum-nature" xlink:type="simple">VNMN</named-content>-IZ 000.002.303.</p></tp:treatment-sec><tp:treatment-sec sec-type="diagnosis" id="SECID0ERFCM"><title>Diagnosis.</title><p>A small <italic><tp:taxon-name><tp:taxon-name-part taxon-name-part-type="genus" reg="Angustopila">Angustopila</tp:taxon-name-part></tp:taxon-name></italic> species with a conical-globular shell, few (ca. 3.75) whorls, normally developed spiral striation and a parietal tooth.</p></tp:treatment-sec><tp:treatment-sec sec-type="description" id="SECID0E5FCM"><title>Description.</title><p>Shell small for the genus, slightly higher than wide; conical-globular; body whorl widest in standard apertural view; protoconch consists of 1.5 whorls with weak spiral striation preceding the first teleoconch whorl; teleoconch with very fine irregularly spaced, weak radial growth lines crossed by much stronger rather regularly and sparsely-spaced spiral striae (ca. 11 or 12 on body whorl from apertural view); on both ventral and dorsal surfaces of body whorl, spiral lines dominate or some radial lines are of comparable strength; whorls ca. 3.75, rounded; aperture very slightly oblique to shell axis from lateral view; umbilicus moderately wide; aperture ovate-oblong, parietal callus convex; sinulus very wide, weakly isolated due to the rather thick and deeply extending parietal tooth; peristome expanded, not reflected; parietal callus only very slightly detached from penultimate whorl; parietal tooth moderately elevated, of normal length, reaches parietal callus, perpendicular to parietal wall.</p></tp:treatment-sec><tp:treatment-sec sec-type="description" id="SECID0EDGCM"><title>Measurements (in mm).</title><p>H = 0.79–0.8, D = 0.74, H/D*100 = 106.8–108.1, <abbrev xmlns:xlink="http://www.w3.org/1999/xlink" xlink:title="Relative umbilical diameter" id="ABBRID0EJGCM" xlink:type="simple">RUD</abbrev> = 26.7–29.5 (<italic>n</italic> = 2).</p></tp:treatment-sec><tp:treatment-sec sec-type="Differential diagnosis" id="SECID0EPGCM"><title>Differential diagnosis.</title><p><italic><tp:taxon-name><tp:taxon-name-part taxon-name-part-type="genus" reg="Angustopila">Angustopila</tp:taxon-name-part><tp:taxon-name-part taxon-name-part-type="species" reg="vandevenderi">vandevenderi</tp:taxon-name-part></tp:taxon-name></italic> sp. nov. is smaller than shells of the surrounding known populations of <italic><tp:taxon-name><tp:taxon-name-part taxon-name-part-type="genus" reg="Angustopila">A.</tp:taxon-name-part><tp:taxon-name-part taxon-name-part-type="species" reg="fabella">fabella</tp:taxon-name-part></tp:taxon-name></italic>, has a conical-globular (instead of a conical or concave-conical) shell, and a stronger parietal tooth. <italic><tp:taxon-name><tp:taxon-name-part taxon-name-part-type="genus" reg="Angustopila">Angustopila</tp:taxon-name-part><tp:taxon-name-part taxon-name-part-type="species" reg="margaritarion">margaritarion</tp:taxon-name-part></tp:taxon-name></italic> sp. nov. is also similar to this new species in terms of shell size and shape. However, <italic><tp:taxon-name><tp:taxon-name-part taxon-name-part-type="genus" reg="Angustopila">A.</tp:taxon-name-part><tp:taxon-name-part taxon-name-part-type="species" reg="vandevenderi">vandevenderi</tp:taxon-name-part></tp:taxon-name></italic> sp. nov. has stronger spiral striation (<italic><tp:taxon-name><tp:taxon-name-part taxon-name-part-type="genus" reg="Angustopila">A.</tp:taxon-name-part><tp:taxon-name-part taxon-name-part-type="species" reg="margaritarion">margaritarion</tp:taxon-name-part></tp:taxon-name></italic> sp. nov. is practically smooth, glossy), and has a lower, more slender parietal tooth (more elevated and club-shaped in <italic><tp:taxon-name><tp:taxon-name-part taxon-name-part-type="genus" reg="Angustopila">A.</tp:taxon-name-part><tp:taxon-name-part taxon-name-part-type="species" reg="margaritarion">margaritarion</tp:taxon-name-part></tp:taxon-name></italic> sp. nov.).</p></tp:treatment-sec><tp:treatment-sec sec-type="etymology" id="SECID0EXICM"><title>Etymology.</title><p>This new species is dedicated to and named after Robert Wayne Van Devender, who collected the shells.</p></tp:treatment-sec><tp:treatment-sec sec-type="distribution" id="SECID0E3ICM"><title>Distribution.</title><p>This new species is known only from its type locality in the Cuc Phuong National Park, northern Vietnam (Fig. <xref ref-type="fig" rid="F27">27</xref>).</p></tp:treatment-sec><tp:treatment-sec sec-type="remarks" id="SECID0EGJCM"><title>Remarks.</title><p>A juvenile shell of possible <italic><tp:taxon-name><tp:taxon-name-part taxon-name-part-type="genus" reg="Angustopila">A.</tp:taxon-name-part><tp:taxon-name-part taxon-name-part-type="species" reg="fabella">fabella</tp:taxon-name-part></tp:taxon-name></italic> was found together with the two shells of <italic><tp:taxon-name><tp:taxon-name-part taxon-name-part-type="genus" reg="Angustopila">A.</tp:taxon-name-part><tp:taxon-name-part taxon-name-part-type="species" reg="vandevenderi">vandevenderi</tp:taxon-name-part></tp:taxon-name></italic> sp. nov. If the identification of that shell is correct, it would mean that the two species live syntopically, and are thus, distinct biological species.</p><fig id="F58" position="float" orientation="portrait"><object-id xmlns:xlink="http://www.w3.org/1999/xlink" content-type="doi" xlink:type="simple">10.3897/zookeys.1147.93824.figure58</object-id><object-id xmlns:xlink="http://www.w3.org/1999/xlink" content-type="arpha" xlink:type="simple">9EDA549F-D764-5037-83B5-252A666189EE</object-id><label>Figure 58.</label><caption><p><italic><tp:taxon-name><tp:taxon-name-part taxon-name-part-type="genus" reg="Angustopila">Angustopila</tp:taxon-name-part><tp:taxon-name-part taxon-name-part-type="species" reg="vandevenderi">vandevenderi</tp:taxon-name-part></tp:taxon-name></italic> Páll-Gergely &amp; Jochum, sp. nov. (holotype, <named-content xmlns:xlink="http://www.w3.org/1999/xlink" content-type="dwc:institutional_code" xlink:title="Vietnam National Museum of Nature" xlink:href="http://grbio.org/institution/vietnam-national-museum-nature" xlink:type="simple">VNMN</named-content>-IZ 000.002.301). Apertural (<bold>A</bold>), lateral (<bold>B</bold>), ventral (<bold>C</bold>) and apical (<bold>D</bold>) sides of the shell; aperture (<bold>E</bold>), microstructure of the protoconch (<bold>F</bold>), ventral (<bold>G</bold>) and frontal (<bold>H</bold>) surface of the body whorl.</p></caption><graphic xmlns:xlink="http://www.w3.org/1999/xlink" xlink:href="zookeys-1147-001_article-93824__-g058.jpg" position="float" orientation="portrait" xlink:type="simple" id="oo_808867.jpg"><uri content-type="original_file" xlink:type="simple">https://binary.pensoft.net/fig/808867</uri></graphic></fig></tp:treatment-sec><tp:treatment-sec><!--Section generated to contain objects referenced in tp:taxon-treatment.--><fig id="F27" position="float" orientation="portrait"><object-id xmlns:xlink="http://www.w3.org/1999/xlink" content-type="doi" xlink:type="simple">10.3897/zookeys.1147.93824.figure27</object-id><object-id xmlns:xlink="http://www.w3.org/1999/xlink" content-type="arpha" xlink:type="simple">0D031826-F8DE-5838-8DDC-700A81849F7E</object-id><label>Figure 27.</label><caption><p>Distribution of <italic><tp:taxon-name><tp:taxon-name-part taxon-name-part-type="genus" reg="Angustopila">Angustopila</tp:taxon-name-part></tp:taxon-name></italic> species.</p></caption><graphic xmlns:xlink="http://www.w3.org/1999/xlink" xlink:href="zookeys-1147-001_article-93824__-g027.jpg" position="float" orientation="portrait" xlink:type="simple" id="oo_808836.jpg"><uri content-type="original_file" xlink:type="simple">https://binary.pensoft.net/fig/808836</uri></graphic></fig></tp:treatment-sec></tp:taxon-treatment>
