# Supplementary material for: ﻿Five times over: 42 new Angustopila species highlight Southeast Asia’s rich biodiversity (Gastropoda, Stylommatophora, Hypselostomatidae)
Source: Zookeys. 2023 Feb 13;1147:1–177. doi: 10.3897/zookeys.1147.93824 (PMC10297824; doi:10.3897/zookeys.1147.93824)
Supplement: XML Treatment for Angustopila akrodon [file zookeys.1147.93824-treatment27.xml]

<!DOCTYPE tp:taxon-treatment
  PUBLIC "-//TaxonX//DTD Taxonomic Treatment Publishing DTD v0 20100105//EN" "tax-treatment-NSO.dtd">
<tp:taxon-treatment xmlns:tp="http://www.plazi.org/taxpub"><tp:treatment-meta><kwd-group><label>Taxon classification</label><kwd>
                <named-content content-type="kingdom">Animalia</named-content>
              </kwd><kwd>
                <named-content content-type="order">Stylommatophora</named-content>
              </kwd><kwd>
                <named-content content-type="family">Gastrocoptidae</named-content>
              </kwd></kwd-group><mixed-citation publication-type="journal"><person-group><name><surname>Páll-Gergely</surname><given-names>Barna</given-names></name><name><surname>Hunyadi</surname><given-names>András</given-names></name><name><surname>Vermeulen</surname><given-names>Jaap J.</given-names></name><name><surname>Grego</surname><given-names>Jozef</given-names></name><name><surname>Sutcharit</surname><given-names>Chirasak</given-names></name><name><surname>Reischütz</surname><given-names>Alexander</given-names></name><name><surname>Dumrongrojwattana</surname><given-names>Pongrat</given-names></name><name><surname>Botta-Dukát</surname><given-names>Zoltán</given-names></name><name><surname>Örstan</surname><given-names>Aydin</given-names></name><name><surname>Fekete</surname><given-names>Judit</given-names></name><name><surname>Jochum</surname><given-names>Adrienne</given-names></name></person-group><article-title>﻿Five times over: 42 new <italic><tp:taxon-name><tp:taxon-name-part taxon-name-part-type="genus" reg="Angustopila">Angustopila</tp:taxon-name-part></tp:taxon-name></italic> species highlight Southeast Asia’s rich biodiversity (<tp:taxon-name><tp:taxon-name-part taxon-name-part-type="class">Gastropoda</tp:taxon-name-part></tp:taxon-name>, <tp:taxon-name><tp:taxon-name-part taxon-name-part-type="order">Stylommatophora</tp:taxon-name-part></tp:taxon-name>, <tp:taxon-name><tp:taxon-name-part taxon-name-part-type="family">Hypselostomatidae</tp:taxon-name-part></tp:taxon-name>)</article-title><source>Zookeys</source><day>13</day><month>02</month><year>2023</year><volume>1147</volume><fpage>1</fpage><lpage>177</lpage><pub-id pub-id-type="doi">10.3897/zookeys.1147.93824</pub-id></mixed-citation></tp:treatment-meta><tp:nomenclature><label>﻿</label><tp:taxon-name>
              <object-id xmlns:xlink="http://www.w3.org/1999/xlink" content-type="arpha" xlink:type="simple">899BFE2A-D7FD-55EB-9E4E-29850A56BE95</object-id>
              <tp:taxon-name-part taxon-name-part-type="genus" reg="Angustopila">Angustopila</tp:taxon-name-part>
              <tp:taxon-name-part taxon-name-part-type="species" reg="akrodon">akrodon</tp:taxon-name-part>
              <object-id xmlns:xlink="http://www.w3.org/1999/xlink" content-type="zoobank" xlink:type="simple">https://zoobank.org/432EC6FD-07A1-4E80-8DF4-B37E836443C8</object-id>
            </tp:taxon-name><tp:taxon-authority>Páll-Gergely &amp; Hunyadi</tp:taxon-authority><tp:taxon-status xmlns:xlink="http://www.w3.org/1999/xlink" xlink:type="simple">sp. nov.</tp:taxon-status><xref ref-type="fig" rid="F60">Fig. 60</xref></tp:nomenclature><tp:treatment-sec sec-type="type material" id="SECID0EXUCM"><title>Type material.</title><p><bold><italic>Holotype</italic></bold>: Vietnam • 1 empty shell (H: 0.88 mm, D: 0.87 mm); Thanh Hóa Province, Như Thanh District, 600 m south from Xuân Khang along road no. 45, around the cave temple (locality code: 2020/40); <named-content xmlns:xlink="http://www.w3.org/1999/xlink" content-type="dwc:verbatimCoordinates" xlink:type="simple"><named-content content-type="geo-json" specific-use="{&#34;type&#34;:&#34;Point&#34;,&#34;coordinates&#34;:[105.517833,19.672500]}" id="NCID0EFVCM" xlink:type="simple">19°40.35'N, 105°31.07'E</named-content></named-content>; 80 m a.s.l.; 14 Feb. 2020; A. Hunyadi leg.; <named-content xmlns:xlink="http://www.w3.org/1999/xlink" content-type="dwc:institutional_code" xlink:title="Hungarian Natural History Museum" xlink:href="http://grbio.org/institution/hungarian-natural-history-museum" xlink:type="simple">HNHM</named-content> 105293.</p><p><bold><italic>Paratypes</italic></bold>: Vietnam • 16 shells; same data as for holotype; coll. <abbrev xmlns:xlink="http://www.w3.org/1999/xlink" xlink:title="Collection András Hunyadi" id="ABBRID0EZVCM" xlink:type="simple">HA</abbrev>.</p></tp:treatment-sec><tp:treatment-sec sec-type="diagnosis" id="SECID0E4VCM"><title>Diagnosis.</title><p>A medium-sized, concave-conical <italic><tp:taxon-name><tp:taxon-name-part taxon-name-part-type="genus" reg="Angustopila">Angustopila</tp:taxon-name-part></tp:taxon-name></italic> species with a wide umbilicus, dense spiral striation, a prominent palatal and a highly situated upper parietal tooth.</p></tp:treatment-sec><tp:treatment-sec sec-type="description" id="SECID0EKWCM"><title>Description.</title><p>Shell of normal size for the genus, higher than wide, or rarely slightly wider than high; off-white, concave-conical; body whorl widest from standard apertural view; protoconch consists of 1.25 whorls, with very slight indication of spiral striation preceding the first teleoconch whorl; teleoconch with fine, dense, irregularly spaced radial growth lines and much stronger, equidistantly-arranged dense spiral lines (ca. 16–20 on body whorl from standard apertural view); whorls 4.5, slightly shouldered; aperture oblique to shell axis from lateral view; umbilicus moderately wide; aperture pear-shaped with a parabolic sinulus caused by alignment of the parietal and upper palatal tooth; peristome expanded, not reflected; parietal callus protruding, detached from penultimate whorl; parietal tooth straight, strong but short, almost reaching peristome edge; upper palatal tooth situated very high in the aperture, points in direction of parietal tooth, blunter and wider than parietal tooth.</p></tp:treatment-sec><tp:treatment-sec sec-type="description" id="SECID0EPWCM"><title>Measurements (in mm).</title><p>H = 0.88–1.04, D = 0.86–0.91, H/D*100 = 98.9–118.2 (<italic>n</italic> = 5), <abbrev xmlns:xlink="http://www.w3.org/1999/xlink" xlink:title="Relative umbilical diameter" id="ABBRID0EXWCM" xlink:type="simple">RUD</abbrev> = 26.4–27.3 (<italic>n</italic> = 2).</p></tp:treatment-sec><tp:treatment-sec sec-type="Differential diagnosis" id="SECID0E4WCM"><title>Differential diagnosis.</title><p><italic><tp:taxon-name><tp:taxon-name-part taxon-name-part-type="genus" reg="Angustopila">Angustopila</tp:taxon-name-part><tp:taxon-name-part taxon-name-part-type="species" reg="akrodon">akrodon</tp:taxon-name-part></tp:taxon-name></italic> sp. nov. differs from the much larger <italic><tp:taxon-name><tp:taxon-name-part taxon-name-part-type="genus" reg="Angustopila">A.</tp:taxon-name-part><tp:taxon-name-part taxon-name-part-type="species" reg="majuscula">majuscula</tp:taxon-name-part></tp:taxon-name></italic> sp. nov. in the concave-conical shell shape, the blunter apex, denser spiral striation and the narrower sinulus. <italic><tp:taxon-name><tp:taxon-name-part taxon-name-part-type="genus" reg="Angustopila">Angustopila</tp:taxon-name-part><tp:taxon-name-part taxon-name-part-type="species" reg="concava">concava</tp:taxon-name-part></tp:taxon-name></italic> is larger, it has a more oblique aperture and a weaker parietal tooth and lacks a palatal tooth.</p><fig id="F60" position="float" orientation="portrait"><object-id xmlns:xlink="http://www.w3.org/1999/xlink" content-type="doi" xlink:type="simple">10.3897/zookeys.1147.93824.figure60</object-id><object-id xmlns:xlink="http://www.w3.org/1999/xlink" content-type="arpha" xlink:type="simple">C311326A-3219-55CC-9762-FF3B1821766B</object-id><label>Figure 60.</label><caption><p><italic><tp:taxon-name><tp:taxon-name-part taxon-name-part-type="genus" reg="Angustopila">Angustopila</tp:taxon-name-part><tp:taxon-name-part taxon-name-part-type="species" reg="akrodon">akrodon</tp:taxon-name-part></tp:taxon-name></italic> Páll-Gergely &amp; Hunyadi, sp. nov. <bold>A, C–H</bold> holotype (<named-content xmlns:xlink="http://www.w3.org/1999/xlink" content-type="dwc:institutional_code" xlink:title="Hungarian Natural History Museum" xlink:href="http://grbio.org/institution/hungarian-natural-history-museum" xlink:type="simple">HNHM</named-content> 105293) <bold>B</bold> paratype. Apertural (<bold>A, B</bold>), lateral (<bold>C</bold>), apical (<bold>D</bold>) and ventral (<bold>E</bold>) sides of the shell; sculpture on the protoconch (<bold>F</bold>), ventral (<bold>G</bold>) and frontal (<bold>H</bold>) surface of the body whorl.</p></caption><graphic xmlns:xlink="http://www.w3.org/1999/xlink" xlink:href="zookeys-1147-001_article-93824__-g060.jpg" position="float" orientation="portrait" xlink:type="simple" id="oo_808869.jpg"><uri content-type="original_file" xlink:type="simple">https://binary.pensoft.net/fig/808869</uri></graphic></fig></tp:treatment-sec><tp:treatment-sec sec-type="etymology" id="SECID0EWZCM"><title>Etymology.</title><p>The upper parietal tooth is situated very high compared to other species with two apertural teeth (<italic>ἄκρον</italic> = highest, <italic>ὀδούς</italic> = tooth in Greek).</p></tp:treatment-sec><tp:treatment-sec sec-type="distribution" id="SECID0EA1CM"><title>Distribution.</title><p><italic><tp:taxon-name><tp:taxon-name-part taxon-name-part-type="genus" reg="Angustopila">Angustopila</tp:taxon-name-part><tp:taxon-name-part taxon-name-part-type="species" reg="akrodon">akrodon</tp:taxon-name-part></tp:taxon-name></italic> sp. nov. is known from the type locality only in Thanh Hóa Province of northern Vietnam (Fig. <xref ref-type="fig" rid="F31">31</xref>).</p></tp:treatment-sec><tp:treatment-sec><!--Section generated to contain objects referenced in tp:taxon-treatment.--><fig id="F31" position="float" orientation="portrait"><object-id xmlns:xlink="http://www.w3.org/1999/xlink" content-type="doi" xlink:type="simple">10.3897/zookeys.1147.93824.figure31</object-id><object-id xmlns:xlink="http://www.w3.org/1999/xlink" content-type="arpha" xlink:type="simple">363FA0FF-D0E5-5DCD-BD87-A8740DDD0C91</object-id><label>Figure 31.</label><caption><p>Distribution of <italic><tp:taxon-name><tp:taxon-name-part taxon-name-part-type="genus" reg="Angustopila">Angustopila</tp:taxon-name-part></tp:taxon-name></italic> species.</p></caption><graphic xmlns:xlink="http://www.w3.org/1999/xlink" xlink:href="zookeys-1147-001_article-93824__-g031.jpg" position="float" orientation="portrait" xlink:type="simple" id="oo_808840.jpg"><uri content-type="original_file" xlink:type="simple">https://binary.pensoft.net/fig/808840</uri></graphic></fig></tp:treatment-sec></tp:taxon-treatment>
