# Supplementary material for: ﻿Five times over: 42 new Angustopila species highlight Southeast Asia’s rich biodiversity (Gastropoda, Stylommatophora, Hypselostomatidae)
Source: Zookeys. 2023 Feb 13;1147:1–177. doi: 10.3897/zookeys.1147.93824 (PMC10297824; doi:10.3897/zookeys.1147.93824)
Supplement: XML Treatment for Angustopila antidomedon [file zookeys.1147.93824-treatment28.xml]

<!DOCTYPE tp:taxon-treatment
  PUBLIC "-//TaxonX//DTD Taxonomic Treatment Publishing DTD v0 20100105//EN" "tax-treatment-NSO.dtd">
<tp:taxon-treatment xmlns:tp="http://www.plazi.org/taxpub"><tp:treatment-meta><kwd-group><label>Taxon classification</label><kwd>
                <named-content content-type="kingdom">Animalia</named-content>
              </kwd><kwd>
                <named-content content-type="order">Stylommatophora</named-content>
              </kwd><kwd>
                <named-content content-type="family">Gastrocoptidae</named-content>
              </kwd></kwd-group><mixed-citation publication-type="journal"><person-group><name><surname>Páll-Gergely</surname><given-names>Barna</given-names></name><name><surname>Hunyadi</surname><given-names>András</given-names></name><name><surname>Vermeulen</surname><given-names>Jaap J.</given-names></name><name><surname>Grego</surname><given-names>Jozef</given-names></name><name><surname>Sutcharit</surname><given-names>Chirasak</given-names></name><name><surname>Reischütz</surname><given-names>Alexander</given-names></name><name><surname>Dumrongrojwattana</surname><given-names>Pongrat</given-names></name><name><surname>Botta-Dukát</surname><given-names>Zoltán</given-names></name><name><surname>Örstan</surname><given-names>Aydin</given-names></name><name><surname>Fekete</surname><given-names>Judit</given-names></name><name><surname>Jochum</surname><given-names>Adrienne</given-names></name></person-group><article-title>﻿Five times over: 42 new <italic><tp:taxon-name><tp:taxon-name-part taxon-name-part-type="genus" reg="Angustopila">Angustopila</tp:taxon-name-part></tp:taxon-name></italic> species highlight Southeast Asia’s rich biodiversity (<tp:taxon-name><tp:taxon-name-part taxon-name-part-type="class">Gastropoda</tp:taxon-name-part></tp:taxon-name>, <tp:taxon-name><tp:taxon-name-part taxon-name-part-type="order">Stylommatophora</tp:taxon-name-part></tp:taxon-name>, <tp:taxon-name><tp:taxon-name-part taxon-name-part-type="family">Hypselostomatidae</tp:taxon-name-part></tp:taxon-name>)</article-title><source>Zookeys</source><day>13</day><month>02</month><year>2023</year><volume>1147</volume><fpage>1</fpage><lpage>177</lpage><pub-id pub-id-type="doi">10.3897/zookeys.1147.93824</pub-id></mixed-citation></tp:treatment-meta><tp:nomenclature><label>﻿</label><tp:taxon-name>
              <object-id xmlns:xlink="http://www.w3.org/1999/xlink" content-type="arpha" xlink:type="simple">029FBA58-E0EF-5698-BCD7-A759AB9D7294</object-id>
              <tp:taxon-name-part taxon-name-part-type="genus" reg="Angustopila">Angustopila</tp:taxon-name-part>
              <tp:taxon-name-part taxon-name-part-type="species" reg="antidomedon">antidomedon</tp:taxon-name-part>
              <object-id xmlns:xlink="http://www.w3.org/1999/xlink" content-type="zoobank" xlink:type="simple">https://zoobank.org/F3B6C9CA-F389-46AE-8C49-CA7223A0BE72</object-id>
            </tp:taxon-name><tp:taxon-authority>Páll-Gergely &amp; Hunyadi</tp:taxon-authority><tp:taxon-status xmlns:xlink="http://www.w3.org/1999/xlink" xlink:type="simple">sp. nov.</tp:taxon-status><xref ref-type="fig" rid="F61">Fig. 61</xref></tp:nomenclature><tp:treatment-sec sec-type="type material" id="SECID0ED3CM"><title>Type material.</title><p><bold><italic>Holotype</italic></bold>: Vietnam • 1 empty shell (H: 0.94 mm, D: 0.83 mm); Thanh Hóa Province, Như Thanh District, Hải Vân, Hang Lò Cao Kháng Chiến, vicinity of the cave (locality code: 2020/41); <named-content xmlns:xlink="http://www.w3.org/1999/xlink" content-type="dwc:verbatimCoordinates" xlink:type="simple"><named-content content-type="geo-json" specific-use="{&#34;type&#34;:&#34;Point&#34;,&#34;coordinates&#34;:[105.577167,19.618000]}" id="NCID0ER3CM" xlink:type="simple">19°37.08'N, 105°34.63'E</named-content></named-content>; 20 m a.s.l.; 14 Feb. 2020; A. Hunyadi leg.; <named-content xmlns:xlink="http://www.w3.org/1999/xlink" content-type="dwc:institutional_code" xlink:title="Hungarian Natural History Museum" xlink:href="http://grbio.org/institution/hungarian-natural-history-museum" xlink:type="simple">HNHM</named-content> 105294.</p><p><bold><italic>Paratypes</italic></bold>: Vietnam • 1 imaged + 8 other shells; same data as for holotype; coll. <abbrev xmlns:xlink="http://www.w3.org/1999/xlink" xlink:title="Collection András Hunyadi" id="ABBRID0EF4CM" xlink:type="simple">HA</abbrev>.</p></tp:treatment-sec><tp:treatment-sec sec-type="diagnosis" id="SECID0EJ4CM"><title>Diagnosis.</title><p>A medium-sized, conical <italic><tp:taxon-name><tp:taxon-name-part taxon-name-part-type="genus" reg="Angustopila">Angustopila</tp:taxon-name-part></tp:taxon-name></italic> species with a narrow umbilicus, a parietal tooth and a blunt but strong palatal tooth situated at the lower part of the palatal side.</p></tp:treatment-sec><tp:treatment-sec sec-type="description" id="SECID0EW4CM"><title>Description.</title><p>Shell of normal size for the genus, higher than wide; off-white, conical; body whorl widest from standard apertural view; protoconch consists of 1.25 whorls, with weak spiral striation preceding the first teleoconch whorl; teleoconch with rather strong, irregularly spaced radial growth lines and equally strong, equidistantly and sparsely-arranged spiral striae (ca. 12–19 on body whorl from standard apertural view); whorls 4.5 or slightly less, rounded or very slightly depressed-rounded in form; aperture oblique to shell axis from lateral view; umbilicus narrow; aperture subovoid or reniform with very wide, not distinctly separated sinulus; peristome expanded, not reflected; parietal callus slightly protruding, somewhat detached from penultimate whorl; parietal tooth straight, strong, normally high and long, situated inside shell at some distance from peristome edge; lower palatal tooth, blunt but strong; approximately half of the available shells has a tiny subcolumellar tooth.</p></tp:treatment-sec><tp:treatment-sec sec-type="description" id="SECID0E24CM"><title>Measurements (in mm).</title><p>H = 0.86–0.94; D = 0.82–0.88, H/D*100 = 103.6–113.3 (<italic>n</italic> = 4), <abbrev xmlns:xlink="http://www.w3.org/1999/xlink" xlink:title="Relative umbilical diameter" id="ABBRID0ED5CM" xlink:type="simple">RUD</abbrev> = 24.2–25.0 (<italic>n</italic> = 2).</p></tp:treatment-sec><tp:treatment-sec sec-type="Differential diagnosis" id="SECID0EJ5CM"><title>Differential diagnosis.</title><p><italic><tp:taxon-name><tp:taxon-name-part taxon-name-part-type="genus" reg="Angustopila">Angustopila</tp:taxon-name-part><tp:taxon-name-part taxon-name-part-type="species" reg="pustulata">pustulata</tp:taxon-name-part></tp:taxon-name></italic> sp. nov. is generally larger (wider), although the size ranges slightly overlap (D of <italic><tp:taxon-name><tp:taxon-name-part taxon-name-part-type="genus" reg="Angustopila">A.</tp:taxon-name-part><tp:taxon-name-part taxon-name-part-type="species" reg="antidomedon">antidomedon</tp:taxon-name-part></tp:taxon-name></italic> sp. nov.: 0.82–0.88 mm, D of <italic><tp:taxon-name><tp:taxon-name-part taxon-name-part-type="genus" reg="Angustopila">A.</tp:taxon-name-part><tp:taxon-name-part taxon-name-part-type="species" reg="pustulata">pustulata</tp:taxon-name-part></tp:taxon-name></italic> sp. nov.: 0.87–0.93 mm), it has a lower spire (Fig. <xref ref-type="fig" rid="F77">77A</xref> is a rare example, nearly all shells have a low spire, similar to the holotype), and its palatal tooth is much lower (weaker). Moreover, some shells of <italic><tp:taxon-name><tp:taxon-name-part taxon-name-part-type="genus" reg="Angustopila">A.</tp:taxon-name-part><tp:taxon-name-part taxon-name-part-type="species" reg="antidomedon">antidomedon</tp:taxon-name-part></tp:taxon-name></italic> sp. nov. possess a small columellar tooth. <italic><tp:taxon-name><tp:taxon-name-part taxon-name-part-type="genus" reg="Angustopila">Angustopila</tp:taxon-name-part><tp:taxon-name-part taxon-name-part-type="species" reg="occidentalis">occidentalis</tp:taxon-name-part></tp:taxon-name></italic> sp. nov. is larger, has a lower spire and a comparatively larger aperture with usually weaker palatal tooth. <italic><tp:taxon-name><tp:taxon-name-part taxon-name-part-type="genus" reg="Angustopila">Angustopila</tp:taxon-name-part><tp:taxon-name-part taxon-name-part-type="species" reg="uvula">uvula</tp:taxon-name-part></tp:taxon-name></italic> sp. nov. has a concave-conical shell and a stronger parietal lamella. See also under <italic><tp:taxon-name><tp:taxon-name-part taxon-name-part-type="genus" reg="Angustopila">A.</tp:taxon-name-part><tp:taxon-name-part taxon-name-part-type="species" reg="bathyodon">bathyodon</tp:taxon-name-part></tp:taxon-name></italic> sp. nov. and <italic><tp:taxon-name><tp:taxon-name-part taxon-name-part-type="genus" reg="Angustopila">A.</tp:taxon-name-part><tp:taxon-name-part taxon-name-part-type="species" reg="gracilis">gracilis</tp:taxon-name-part></tp:taxon-name></italic> sp. nov.</p><fig id="F61" position="float" orientation="portrait"><object-id xmlns:xlink="http://www.w3.org/1999/xlink" content-type="doi" xlink:type="simple">10.3897/zookeys.1147.93824.figure61</object-id><object-id xmlns:xlink="http://www.w3.org/1999/xlink" content-type="arpha" xlink:type="simple">91109B47-2E8B-5F0F-A763-32328EAD01DB</object-id><label>Figure 61.</label><caption><p><italic><tp:taxon-name><tp:taxon-name-part taxon-name-part-type="genus" reg="Angustopila">Angustopila</tp:taxon-name-part><tp:taxon-name-part taxon-name-part-type="species" reg="antidomedon">antidomedon</tp:taxon-name-part></tp:taxon-name></italic> Páll-Gergely &amp; Hunyadi, sp. nov. <bold>A, C–F, I, J</bold> holotype (<named-content xmlns:xlink="http://www.w3.org/1999/xlink" content-type="dwc:institutional_code" xlink:title="Hungarian Natural History Museum" xlink:href="http://grbio.org/institution/hungarian-natural-history-museum" xlink:type="simple">HNHM</named-content> 105293) <bold>B, H</bold> paratype (specimen 2). Apertural (<bold>A, B</bold>), lateral (<bold>C</bold>), apical (<bold>D</bold>) and ventral (<bold>E</bold>) sides of the shell; sculpture on the protoconch (<bold>F</bold>), aperture (<bold>G, H</bold>); ventral (<bold>I</bold>) and frontal (<bold>J</bold>) surface of the body whorl.</p></caption><graphic xmlns:xlink="http://www.w3.org/1999/xlink" xlink:href="zookeys-1147-001_article-93824__-g061.jpg" position="float" orientation="portrait" xlink:type="simple" id="oo_808870.jpg"><uri content-type="original_file" xlink:type="simple">https://binary.pensoft.net/fig/808870</uri></graphic></fig></tp:treatment-sec><tp:treatment-sec sec-type="etymology" id="SECID0E6CDM"><title>Etymology.</title><p>From the Greek <italic>ἀντιδομή</italic> (= opposed) and <italic>ὀδούς</italic> (= tooth) referring to the position of the palatal tooth in relation to the parietal tooth.</p></tp:treatment-sec><tp:treatment-sec sec-type="distribution" id="SECID0EJDDM"><title>Distribution.</title><p>This species is known from the type locality only (Fig. <xref ref-type="fig" rid="F27">27</xref>).</p></tp:treatment-sec><tp:treatment-sec><!--Section generated to contain objects referenced in tp:taxon-treatment.--><fig id="F77" position="float" orientation="portrait"><object-id xmlns:xlink="http://www.w3.org/1999/xlink" content-type="doi" xlink:type="simple">10.3897/zookeys.1147.93824.figure77</object-id><object-id xmlns:xlink="http://www.w3.org/1999/xlink" content-type="arpha" xlink:type="simple">0E3C85A0-CDAF-525A-AC67-1C95DC74CE25</object-id><label>Figure 77.</label><caption><p><italic><tp:taxon-name><tp:taxon-name-part taxon-name-part-type="genus" reg="Angustopila">Angustopila</tp:taxon-name-part><tp:taxon-name-part taxon-name-part-type="species" reg="pustulata">pustulata</tp:taxon-name-part></tp:taxon-name></italic> Páll-Gergely &amp; Hunyadi, sp. nov. <bold>A</bold> paratype <bold>B–I</bold> holotype (<named-content xmlns:xlink="http://www.w3.org/1999/xlink" content-type="dwc:institutional_code" xlink:title="Hungarian Natural History Museum" xlink:href="http://grbio.org/institution/hungarian-natural-history-museum" xlink:type="simple">HNHM</named-content> 105312). Apertural (<bold>A, B</bold>), lateral (<bold>C</bold>), apical (<bold>D</bold>) and ventral (<bold>E</bold>) sides of the shell; sculpture of the protoconch showing protoconch-teleoconch boundary (<bold>F</bold>); aperture (<bold>G</bold>); ventral (<bold>H</bold>) and frontal (<bold>I</bold>) surface of the body whorl.</p></caption><graphic xmlns:xlink="http://www.w3.org/1999/xlink" xlink:href="zookeys-1147-001_article-93824__-g077.jpg" position="float" orientation="portrait" xlink:type="simple" id="oo_808886.jpg"><uri content-type="original_file" xlink:type="simple">https://binary.pensoft.net/fig/808886</uri></graphic></fig><fig id="F27" position="float" orientation="portrait"><object-id xmlns:xlink="http://www.w3.org/1999/xlink" content-type="doi" xlink:type="simple">10.3897/zookeys.1147.93824.figure27</object-id><object-id xmlns:xlink="http://www.w3.org/1999/xlink" content-type="arpha" xlink:type="simple">0D031826-F8DE-5838-8DDC-700A81849F7E</object-id><label>Figure 27.</label><caption><p>Distribution of <italic><tp:taxon-name><tp:taxon-name-part taxon-name-part-type="genus" reg="Angustopila">Angustopila</tp:taxon-name-part></tp:taxon-name></italic> species.</p></caption><graphic xmlns:xlink="http://www.w3.org/1999/xlink" xlink:href="zookeys-1147-001_article-93824__-g027.jpg" position="float" orientation="portrait" xlink:type="simple" id="oo_808836.jpg"><uri content-type="original_file" xlink:type="simple">https://binary.pensoft.net/fig/808836</uri></graphic></fig></tp:treatment-sec></tp:taxon-treatment>
