# Supplementary material for: ﻿Five times over: 42 new Angustopila species highlight Southeast Asia’s rich biodiversity (Gastropoda, Stylommatophora, Hypselostomatidae)
Source: Zookeys. 2023 Feb 13;1147:1–177. doi: 10.3897/zookeys.1147.93824 (PMC10297824; doi:10.3897/zookeys.1147.93824)
Supplement: XML Treatment for Angustopila bathyodon [file zookeys.1147.93824-treatment29.xml]

<!DOCTYPE tp:taxon-treatment
  PUBLIC "-//TaxonX//DTD Taxonomic Treatment Publishing DTD v0 20100105//EN" "tax-treatment-NSO.dtd">
<tp:taxon-treatment xmlns:tp="http://www.plazi.org/taxpub"><tp:treatment-meta><kwd-group><label>Taxon classification</label><kwd>
                <named-content content-type="kingdom">Animalia</named-content>
              </kwd><kwd>
                <named-content content-type="order">Stylommatophora</named-content>
              </kwd><kwd>
                <named-content content-type="family">Gastrocoptidae</named-content>
              </kwd></kwd-group><mixed-citation publication-type="journal"><person-group><name><surname>Páll-Gergely</surname><given-names>Barna</given-names></name><name><surname>Hunyadi</surname><given-names>András</given-names></name><name><surname>Vermeulen</surname><given-names>Jaap J.</given-names></name><name><surname>Grego</surname><given-names>Jozef</given-names></name><name><surname>Sutcharit</surname><given-names>Chirasak</given-names></name><name><surname>Reischütz</surname><given-names>Alexander</given-names></name><name><surname>Dumrongrojwattana</surname><given-names>Pongrat</given-names></name><name><surname>Botta-Dukát</surname><given-names>Zoltán</given-names></name><name><surname>Örstan</surname><given-names>Aydin</given-names></name><name><surname>Fekete</surname><given-names>Judit</given-names></name><name><surname>Jochum</surname><given-names>Adrienne</given-names></name></person-group><article-title>﻿Five times over: 42 new <italic><tp:taxon-name><tp:taxon-name-part taxon-name-part-type="genus" reg="Angustopila">Angustopila</tp:taxon-name-part></tp:taxon-name></italic> species highlight Southeast Asia’s rich biodiversity (<tp:taxon-name><tp:taxon-name-part taxon-name-part-type="class">Gastropoda</tp:taxon-name-part></tp:taxon-name>, <tp:taxon-name><tp:taxon-name-part taxon-name-part-type="order">Stylommatophora</tp:taxon-name-part></tp:taxon-name>, <tp:taxon-name><tp:taxon-name-part taxon-name-part-type="family">Hypselostomatidae</tp:taxon-name-part></tp:taxon-name>)</article-title><source>Zookeys</source><day>13</day><month>02</month><year>2023</year><volume>1147</volume><fpage>1</fpage><lpage>177</lpage><pub-id pub-id-type="doi">10.3897/zookeys.1147.93824</pub-id></mixed-citation></tp:treatment-meta><tp:nomenclature><label>﻿</label><tp:taxon-name>
              <object-id xmlns:xlink="http://www.w3.org/1999/xlink" content-type="arpha" xlink:type="simple">FAB0508E-0DEF-54CA-BFF2-04D9D738AA58</object-id>
              <tp:taxon-name-part taxon-name-part-type="genus" reg="Angustopila">Angustopila</tp:taxon-name-part>
              <tp:taxon-name-part taxon-name-part-type="species" reg="bathyodon">bathyodon</tp:taxon-name-part>
              <object-id xmlns:xlink="http://www.w3.org/1999/xlink" content-type="zoobank" xlink:type="simple">https://zoobank.org/29C5CA54-04BF-43EC-9B85-689E9F252E81</object-id>
            </tp:taxon-name><tp:taxon-authority>Páll-Gergely &amp; Hunyadi</tp:taxon-authority><tp:taxon-status xmlns:xlink="http://www.w3.org/1999/xlink" xlink:type="simple">sp. nov.</tp:taxon-status><xref ref-type="fig" rid="F62">Fig. 62</xref></tp:nomenclature><tp:treatment-sec sec-type="type material" id="SECID0EBFDM"><title>Type material.</title><p><bold><italic>Holotype</italic></bold>: Laos • 1 empty shell (H: 0.78 mm, D: 0.82 mm); Khammouane Province, 43.4 km from Nhommalath towards Nongchan (bridge on road #12), southern edge of Ban Khamhé, right side of road (locality code 2019/108); <named-content xmlns:xlink="http://www.w3.org/1999/xlink" content-type="dwc:verbatimCoordinates" xlink:type="simple"><named-content content-type="geo-json" specific-use="{&#34;type&#34;:&#34;Point&#34;,&#34;coordinates&#34;:[105.458667,17.579000]}" id="NCID0EPFDM" xlink:type="simple">17°34.74'N, 105°27.52'E</named-content></named-content>; 210 m a.s.l.; 30 Sep. 2019; A. Hunyadi leg.; <named-content xmlns:xlink="http://www.w3.org/1999/xlink" content-type="dwc:institutional_code" xlink:title="Hungarian Natural History Museum" xlink:href="http://grbio.org/institution/hungarian-natural-history-museum" xlink:type="simple">HNHM</named-content> 105295.</p><p><bold><italic>Paratypes</italic></bold>: Laos • 34 shells; same data as for holotype; coll. <abbrev xmlns:xlink="http://www.w3.org/1999/xlink" xlink:title="Collection András Hunyadi" id="ABBRID0EDGDM" xlink:type="simple">HA</abbrev> • 3 shells; same data as for holotype; coll. <abbrev xmlns:xlink="http://www.w3.org/1999/xlink" xlink:title="Private collection of Jaap Vermeulen" id="ABBRID0EHGDM" xlink:type="simple">JJV</abbrev>.</p></tp:treatment-sec><tp:treatment-sec sec-type="material" id="SECID0ELGDM"><title>Additional material.</title><p>Laos • 11 <abbrev xmlns:xlink="http://www.w3.org/1999/xlink" xlink:title="juvenile/broken shells" id="ABBRID0ERGDM" xlink:type="simple">j/b</abbrev> shells; same data as for holotype; coll. <abbrev xmlns:xlink="http://www.w3.org/1999/xlink" xlink:title="Collection András Hunyadi" id="ABBRID0EVGDM" xlink:type="simple">HA</abbrev>.</p></tp:treatment-sec><tp:treatment-sec sec-type="diagnosis" id="SECID0EZGDM"><title>Diagnosis.</title><p>A small <italic><tp:taxon-name><tp:taxon-name-part taxon-name-part-type="genus" reg="Angustopila">Angustopila</tp:taxon-name-part></tp:taxon-name></italic> species with a conical to conical-globular shell, regularly developed parietal and palatal teeth that are situated inside the shell some distance from the peristome.</p></tp:treatment-sec><tp:treatment-sec sec-type="description" id="SECID0EGHDM"><title>Description.</title><p>Shell small for the genus, slightly wider than high; off-white, translucent, conical to conical-globular; body whorl widest in standard apertural view; protoconch consists of 1.5 whorls with weak spiral striation preceding the first teleoconch whorl; teleoconch with very fine irregularly spaced, very weak radial growth lines crossed by much stronger, regularly spaced spiral striae (ca. 14–18 on body whorl from standard apertural view); on both ventral and dorsal surfaces of body whorl spiral lines far more dominant than radial lines; whorls 3.75–4, rounded or very slightly shouldered; aperture oblique to shell axis from lateral view; umbilicus wide, slightly excentric; aperture reniform, sinulus wide and weakly isolated due to the weak parietal and upper palatal teeth; peristome expanded, not reflected; parietal callus not protruding, not detached from penultimate whorl; parietal tooth rather low, short, situated inside some distance from parietal callus, perpendicular to parietal side; upper palatal tooth almost as high as parietal but wider, blunter, situated inside the shell some distance from peristome edge, at middle of palatal region, just opposite of parietal tooth.</p><fig id="F62" position="float" orientation="portrait"><object-id xmlns:xlink="http://www.w3.org/1999/xlink" content-type="doi" xlink:type="simple">10.3897/zookeys.1147.93824.figure62</object-id><object-id xmlns:xlink="http://www.w3.org/1999/xlink" content-type="arpha" xlink:type="simple">BD4D8A27-81B2-558C-AFF0-7BB156E3926A</object-id><label>Figure 62.</label><caption><p><italic><tp:taxon-name><tp:taxon-name-part taxon-name-part-type="genus" reg="Angustopila">Angustopila</tp:taxon-name-part><tp:taxon-name-part taxon-name-part-type="species" reg="bathyodon">bathyodon</tp:taxon-name-part></tp:taxon-name></italic> Páll-Gergely &amp; Hunyadi, sp. nov. <bold>A, C–I</bold> holotype (<named-content xmlns:xlink="http://www.w3.org/1999/xlink" content-type="dwc:institutional_code" xlink:title="Hungarian Natural History Museum" xlink:href="http://grbio.org/institution/hungarian-natural-history-museum" xlink:type="simple">HNHM</named-content> 105295) <bold>B</bold> paratype. Apertural (<bold>A, B</bold>), lateral (<bold>C</bold>), apical (<bold>D</bold>) and ventral (<bold>E</bold>) sculpture on the protoconch (<bold>F</bold>), sides of the shell; aperture (<bold>G</bold>); ventral (<bold>H</bold>) and frontal (<bold>I</bold>) surface of the body whorl.</p></caption><graphic xmlns:xlink="http://www.w3.org/1999/xlink" xlink:href="zookeys-1147-001_article-93824__-g062.jpg" position="float" orientation="portrait" xlink:type="simple" id="oo_808871.jpg"><uri content-type="original_file" xlink:type="simple">https://binary.pensoft.net/fig/808871</uri></graphic></fig></tp:treatment-sec><tp:treatment-sec sec-type="description" id="SECID0E6IDM"><title>Measurements (in mm).</title><p>H = 0.67–0.78; D = 0.72–0.82, H/D*100 = 91.8–97.2 (<italic>n</italic> = 4), <abbrev xmlns:xlink="http://www.w3.org/1999/xlink" xlink:title="Relative umbilical diameter" id="ABBRID0EHJDM" xlink:type="simple">RUD</abbrev> = 30.7–31.3 (<italic>n</italic> = 2).</p></tp:treatment-sec><tp:treatment-sec sec-type="Differential diagnosis" id="SECID0ENJDM"><title>Differential diagnosis.</title><p><italic><tp:taxon-name><tp:taxon-name-part taxon-name-part-type="genus" reg="Angustopila">Angustopila</tp:taxon-name-part><tp:taxon-name-part taxon-name-part-type="species" reg="antidomedon">antidomedon</tp:taxon-name-part></tp:taxon-name></italic> sp. nov. has a higher spire, a more conical shell, and a lower situated parietal tooth. <italic><tp:taxon-name><tp:taxon-name-part taxon-name-part-type="genus" reg="Angustopila">Angustopila</tp:taxon-name-part><tp:taxon-name-part taxon-name-part-type="species" reg="occidentalis">occidentalis</tp:taxon-name-part></tp:taxon-name></italic> sp. nov. is much larger and has a lower situated parietal tooth. <italic><tp:taxon-name><tp:taxon-name-part taxon-name-part-type="genus" reg="Angustopila">Angustopila</tp:taxon-name-part><tp:taxon-name-part taxon-name-part-type="species" reg="pustulata">pustulata</tp:taxon-name-part></tp:taxon-name></italic> sp. nov. has a concave-conical shell, it is also larger, has a weaker sculpture, and its palatal tooth is situated lower. See under <italic><tp:taxon-name><tp:taxon-name-part taxon-name-part-type="genus" reg="Angustopila">A.</tp:taxon-name-part><tp:taxon-name-part taxon-name-part-type="species" reg="tweediei">tweediei</tp:taxon-name-part></tp:taxon-name></italic> sp. nov.</p></tp:treatment-sec><tp:treatment-sec sec-type="etymology" id="SECID0E6KDM"><title>Etymology.</title><p>The specific epithet (<italic><tp:taxon-name><tp:taxon-name-part taxon-name-part-type="genus" reg="Angustopila"/><tp:taxon-name-part taxon-name-part-type="species" reg="bathyodon">bathyodon</tp:taxon-name-part></tp:taxon-name></italic>) refers to the position of the apertural barriers (<italic>βαθύς</italic> = deep, <italic>ὀδούς</italic> = tooth in Greek). Namely, they are situated more posteriorly than those of the most similar species <italic><tp:taxon-name><tp:taxon-name-part taxon-name-part-type="genus" reg="Angustopila">A.</tp:taxon-name-part><tp:taxon-name-part taxon-name-part-type="species" reg="tweediei">tweediei</tp:taxon-name-part></tp:taxon-name></italic> sp. nov.</p></tp:treatment-sec><tp:treatment-sec sec-type="distribution" id="SECID0E5LDM"><title>Distribution.</title><p><italic><tp:taxon-name><tp:taxon-name-part taxon-name-part-type="genus" reg="Angustopila">Angustopila</tp:taxon-name-part><tp:taxon-name-part taxon-name-part-type="species" reg="bathyodon">bathyodon</tp:taxon-name-part></tp:taxon-name></italic> sp. nov. is known from the type locality only in Khammouane Province of Laos (Fig. <xref ref-type="fig" rid="F55">55</xref>).</p></tp:treatment-sec><tp:treatment-sec><!--Section generated to contain objects referenced in tp:taxon-treatment.--><fig id="F55" position="float" orientation="portrait"><object-id xmlns:xlink="http://www.w3.org/1999/xlink" content-type="doi" xlink:type="simple">10.3897/zookeys.1147.93824.figure55</object-id><object-id xmlns:xlink="http://www.w3.org/1999/xlink" content-type="arpha" xlink:type="simple">E7E18E09-C153-5729-BF42-48A8410C45D0</object-id><label>Figure 55.</label><caption><p>Distribution of <italic><tp:taxon-name><tp:taxon-name-part taxon-name-part-type="genus" reg="Angustopila">Angustopila</tp:taxon-name-part></tp:taxon-name></italic> species.</p></caption><graphic xmlns:xlink="http://www.w3.org/1999/xlink" xlink:href="zookeys-1147-001_article-93824__-g055.jpg" position="float" orientation="portrait" xlink:type="simple" id="oo_808864.jpg"><uri content-type="original_file" xlink:type="simple">https://binary.pensoft.net/fig/808864</uri></graphic></fig></tp:treatment-sec></tp:taxon-treatment>
