# Supplementary material for: ﻿Five times over: 42 new Angustopila species highlight Southeast Asia’s rich biodiversity (Gastropoda, Stylommatophora, Hypselostomatidae)
Source: Zookeys. 2023 Feb 13;1147:1–177. doi: 10.3897/zookeys.1147.93824 (PMC10297824; doi:10.3897/zookeys.1147.93824)
Supplement: XML Treatment for Angustopila bidentata [file zookeys.1147.93824-treatment30.xml]

<!DOCTYPE tp:taxon-treatment
  PUBLIC "-//TaxonX//DTD Taxonomic Treatment Publishing DTD v0 20100105//EN" "tax-treatment-NSO.dtd">
<tp:taxon-treatment xmlns:tp="http://www.plazi.org/taxpub"><tp:treatment-meta><kwd-group><label>Taxon classification</label><kwd>
                <named-content content-type="kingdom">Animalia</named-content>
              </kwd><kwd>
                <named-content content-type="order">Stylommatophora</named-content>
              </kwd><kwd>
                <named-content content-type="family">Gastrocoptidae</named-content>
              </kwd></kwd-group><mixed-citation publication-type="journal"><person-group><name><surname>Páll-Gergely</surname><given-names>Barna</given-names></name><name><surname>Hunyadi</surname><given-names>András</given-names></name><name><surname>Vermeulen</surname><given-names>Jaap J.</given-names></name><name><surname>Grego</surname><given-names>Jozef</given-names></name><name><surname>Sutcharit</surname><given-names>Chirasak</given-names></name><name><surname>Reischütz</surname><given-names>Alexander</given-names></name><name><surname>Dumrongrojwattana</surname><given-names>Pongrat</given-names></name><name><surname>Botta-Dukát</surname><given-names>Zoltán</given-names></name><name><surname>Örstan</surname><given-names>Aydin</given-names></name><name><surname>Fekete</surname><given-names>Judit</given-names></name><name><surname>Jochum</surname><given-names>Adrienne</given-names></name></person-group><article-title>﻿Five times over: 42 new <italic><tp:taxon-name><tp:taxon-name-part taxon-name-part-type="genus" reg="Angustopila">Angustopila</tp:taxon-name-part></tp:taxon-name></italic> species highlight Southeast Asia’s rich biodiversity (<tp:taxon-name><tp:taxon-name-part taxon-name-part-type="class">Gastropoda</tp:taxon-name-part></tp:taxon-name>, <tp:taxon-name><tp:taxon-name-part taxon-name-part-type="order">Stylommatophora</tp:taxon-name-part></tp:taxon-name>, <tp:taxon-name><tp:taxon-name-part taxon-name-part-type="family">Hypselostomatidae</tp:taxon-name-part></tp:taxon-name>)</article-title><source>Zookeys</source><day>13</day><month>02</month><year>2023</year><volume>1147</volume><fpage>1</fpage><lpage>177</lpage><pub-id pub-id-type="doi">10.3897/zookeys.1147.93824</pub-id></mixed-citation></tp:treatment-meta><tp:nomenclature><label>﻿</label><tp:taxon-name>
              <object-id xmlns:xlink="http://www.w3.org/1999/xlink" content-type="arpha" xlink:type="simple">21F2EC08-75F4-5665-9321-26BCA413C50A</object-id>
              <tp:taxon-name-part taxon-name-part-type="genus" reg="Angustopila">Angustopila</tp:taxon-name-part>
              <tp:taxon-name-part taxon-name-part-type="species" reg="bidentata">bidentata</tp:taxon-name-part>
              <object-id xmlns:xlink="http://www.w3.org/1999/xlink" content-type="zoobank" xlink:type="simple">https://zoobank.org/485E89E4-1CF2-48E2-B0BC-2EDE8440F451</object-id>
            </tp:taxon-name><tp:taxon-authority>Páll-Gergely &amp; Jochum</tp:taxon-authority><tp:taxon-status xmlns:xlink="http://www.w3.org/1999/xlink" xlink:type="simple">sp. nov.</tp:taxon-status><xref ref-type="fig" rid="F63">Fig. 63</xref><xref ref-type="supplementary-material" rid="S3">, Suppl. material 3: figs S40, S41</xref></tp:nomenclature><tp:treatment-sec sec-type="type material" id="SECID0EGODM"><title>Type material.</title><p><bold><italic>Holotype</italic></bold>: Laos • 1 empty shell (H: 0.88 mm, D: 0.8 mm); South-Central Laos, Khammouane Province, ca. 35 km ENE of Thakhek (Muang Khammouane), ca. 7 km WNW of Mahaxai, on and under rocks in dry secondary forest under S exposed cliff (locality code: 4L07); <named-content xmlns:xlink="http://www.w3.org/1999/xlink" content-type="dwc:verbatimCoordinates" xlink:type="simple"><named-content content-type="geo-json" specific-use="{&#34;type&#34;:&#34;Point&#34;,&#34;coordinates&#34;:[105.139333,17.445667]}" id="NCID0EUODM" xlink:type="simple">17°26.74'N, 105°08.36'E</named-content></named-content>; 25 Nov. 2007; A. Abdou &amp; I.V. Muratov leg.; <named-content xmlns:xlink="http://www.w3.org/1999/xlink" content-type="dwc:institutional_code" xlink:title="Muséum National d’Histoire Naturelle" xlink:href="http://grbio.org/institution/museum-national-dhistoire-naturelle-2" xlink:type="simple">MNHN</named-content>-IM-2014-6411.</p><p><bold><italic>Paratypes</italic></bold>: Laos • 3 shells; same data as for holotype; <named-content xmlns:xlink="http://www.w3.org/1999/xlink" content-type="dwc:institutional_code" xlink:title="Muséum National d’Histoire Naturelle" xlink:href="http://grbio.org/institution/museum-national-dhistoire-naturelle-2" xlink:type="simple">MNHN</named-content>-IM-2014-6412 • 2 shells; South-Central Laos, Khammouane Province, ca. 15 km NE of Thakhek (Muang Khammouane), ca. 12.5 km SE of Ban Nase, on and under rocks in dry secondary forest near large flooded cave under W exposed cliff (locality code: 7L07); <named-content xmlns:xlink="http://www.w3.org/1999/xlink" content-type="dwc:verbatimCoordinates" xlink:type="simple"><named-content content-type="geo-json" specific-use="{&#34;type&#34;:&#34;Point&#34;,&#34;coordinates&#34;:[104.890667,17.509167]}" id="NCID0ETPDM" xlink:type="simple">17°30.55'N, 104°53.44'E</named-content></named-content>; 130 m a.s.l.; 28 Nov. 2007; A. Abdou &amp; I.V. Muratov leg.; <named-content xmlns:xlink="http://www.w3.org/1999/xlink" content-type="dwc:institutional_code" xlink:title="Muséum National d’Histoire Naturelle" xlink:href="http://grbio.org/institution/museum-national-dhistoire-naturelle-2" xlink:type="simple">MNHN</named-content>-IM-2014-6410 • 12 shells (some are damaged); South-Central Laos, Khammouane Province, ca. 37 km ENE of Thakhek (Muang Khammouane), ca. 4.5 km WNW of Mahaxai, on and under rocks in dry secondary forest under E exposed cliff (locality code: 3L07); <named-content xmlns:xlink="http://www.w3.org/1999/xlink" content-type="dwc:verbatimCoordinates" xlink:type="simple"><named-content content-type="geo-json" specific-use="{&#34;type&#34;:&#34;Point&#34;,&#34;coordinates&#34;:[105.161167,17.432667]}" id="NCID0EDQDM" xlink:type="simple">17°25.96'N, 105°09.67'E</named-content></named-content>; 150 m a.s.l.; 25 Nov. 2007; A. Abdou &amp; I.V. Muratov leg.; <named-content xmlns:xlink="http://www.w3.org/1999/xlink" content-type="dwc:institutional_code" xlink:title="Muséum National d’Histoire Naturelle" xlink:href="http://grbio.org/institution/museum-national-dhistoire-naturelle-2" xlink:type="simple">MNHN</named-content>-IM-2014-6409 • 10 adult shells; Khammouane Province, 17.5 km from centre of Thakhek towards Mahaxay, Tham Nang Aen (cave) (locality code: 2019/96); <named-content xmlns:xlink="http://www.w3.org/1999/xlink" content-type="dwc:verbatimCoordinates" xlink:type="simple"><named-content content-type="geo-json" specific-use="{&#34;type&#34;:&#34;Point&#34;,&#34;coordinates&#34;:[104.950333,17.444167]}" id="NCID0ETQDM" xlink:type="simple">17°26.65'N, 104°57.02'E</named-content></named-content>; 190 m a.s.l.; 27 Sep. 2019; A. Hunyadi leg.; coll. <abbrev xmlns:xlink="http://www.w3.org/1999/xlink" xlink:title="Collection András Hunyadi" id="ABBRID0EYQDM" xlink:type="simple">HA</abbrev> • 5 shells; South-Central Laos, Khammouane Province, ca. 10.5 km E of Thakhek (Muang Khammouane), on and under rocks, cave deposits, in secondary forest under entrance and in large cave on exposed NE steep slope (locality code: 25L07); <named-content xmlns:xlink="http://www.w3.org/1999/xlink" content-type="dwc:verbatimCoordinates" xlink:type="simple"><named-content content-type="geo-json" specific-use="{&#34;type&#34;:&#34;Point&#34;,&#34;coordinates&#34;:[104.914833,17.405667]}" id="NCID0E6QDM" xlink:type="simple">17°24.34'N, 104°54.89'E</named-content></named-content>; 160 m a.s.l.; 9 Dec. 2007; A. Abdou &amp; I.V. Muratov leg.; <named-content xmlns:xlink="http://www.w3.org/1999/xlink" content-type="dwc:institutional_code" xlink:title="Muséum National d’Histoire Naturelle" xlink:href="http://grbio.org/institution/museum-national-dhistoire-naturelle-2" xlink:type="simple">MNHN</named-content>-IM-2014-6408 • 1 damaged shell; Khammouane Province, Tham Nam Dôn Cave, sediment deposited by temporary side rivulet at passage entrance (locality code: JG2A); <named-content xmlns:xlink="http://www.w3.org/1999/xlink" content-type="dwc:verbatimCoordinates" xlink:type="simple"><named-content content-type="geo-json" specific-use="{&#34;type&#34;:&#34;Point&#34;,&#34;coordinates&#34;:[104.871667,17.563667]}" id="NCID0EPRDM" xlink:type="simple">17°33.82'N, 104°52.30'E</named-content></named-content>; 160 m a.s.l.; 11 Feb. 2017; J. Grego leg.; coll. <abbrev xmlns:xlink="http://www.w3.org/1999/xlink" xlink:title="Collection Jozef Grego" id="ABBRID0EURDM" xlink:type="simple">JG</abbrev> • 1 shell; Khammouane Province, Tham Nam Dôn Cave, Earthquake Dome, sand sediments at bank of river in cave (locality code: JG2B); <named-content xmlns:xlink="http://www.w3.org/1999/xlink" content-type="dwc:verbatimCoordinates" xlink:type="simple"><named-content content-type="geo-json" specific-use="{&#34;type&#34;:&#34;Point&#34;,&#34;coordinates&#34;:[104.871667,17.563667]}" id="NCID0E2RDM" xlink:type="simple">17°33.82'N, 104°52.30'E</named-content></named-content>; 160 m a.s.l.; 11 Feb. 2017; J. Grego leg.; coll. <abbrev xmlns:xlink="http://www.w3.org/1999/xlink" xlink:title="Collection Jozef Grego" id="ABBRID0EASDM" xlink:type="simple">JG</abbrev> • 1 shell; Khammouane Province, Tham Pha Inh (cave), E Thakhek, at the base of limestone rocks (Locality code: La.7); <named-content xmlns:xlink="http://www.w3.org/1999/xlink" content-type="dwc:verbatimCoordinates" xlink:type="simple"><named-content content-type="geo-json" specific-use="{&#34;type&#34;:&#34;Point&#34;,&#34;coordinates&#34;:[104.915833,17.461500]}" id="NCID0EHSDM" xlink:type="simple">17°27.69'N, 104°54.95'E</named-content></named-content>; 180 m a.s.l.; Mar. 2010; A. Reischütz leg.; coll. <abbrev xmlns:xlink="http://www.w3.org/1999/xlink" xlink:title="Collection Reischütz" id="ABBRID0EMSDM" xlink:type="simple">RE</abbrev> • 1 shell; Khammouane Province, 40 km from centre of Thakhek towards Mahaxay, 2.3 km southeast from Ban Na Coc, rock wall (locality code: 2019/95); <named-content xmlns:xlink="http://www.w3.org/1999/xlink" content-type="dwc:verbatimCoordinates" xlink:type="simple"><named-content content-type="geo-json" specific-use="{&#34;type&#34;:&#34;Point&#34;,&#34;coordinates&#34;:[105.161167,17.432667]}" id="NCID0ETSDM" xlink:type="simple">17°25.96'N, 105°09.67'E</named-content></named-content>; 155 m a.s.l.; 29 Sep. 2019; A. Hunyadi leg.; coll. <abbrev xmlns:xlink="http://www.w3.org/1999/xlink" xlink:title="Collection András Hunyadi" id="ABBRID0EYSDM" xlink:type="simple">HA</abbrev>.</p></tp:treatment-sec><tp:treatment-sec sec-type="material" id="SECID0E3SDM"><title>Additional material.</title><p>Laos • 1 damaged shell with missing aperture (identity questionable, not paratype, much smaller than other shell from the same locality, see remarks); Khammouane Province, Tham Nam Dôn Cave, sediment deposited by temporary side rivulet at passage entrance (locality code: JG2A); <named-content xmlns:xlink="http://www.w3.org/1999/xlink" content-type="dwc:verbatimCoordinates" xlink:type="simple"><named-content content-type="geo-json" specific-use="{&#34;type&#34;:&#34;Point&#34;,&#34;coordinates&#34;:[104.871667,17.563667]}" id="NCID0EFTDM" xlink:type="simple">17°33.82'N, 104°52.30'E</named-content></named-content>; 160 m a.s.l.; 11 Feb. 2017; J. Grego leg.; coll. <abbrev xmlns:xlink="http://www.w3.org/1999/xlink" xlink:title="Collection Jozef Grego" id="ABBRID0EKTDM" xlink:type="simple">JG</abbrev> • 6 <abbrev xmlns:xlink="http://www.w3.org/1999/xlink" xlink:title="juvenile/broken shells" id="ABBRID0EOTDM" xlink:type="simple">j/b</abbrev> shells; Khammouane Province, 17.5 km from centre of Thakhek towards Mahaxay, Tham Nang Aen (cave) (locality code: 2019/96); <named-content xmlns:xlink="http://www.w3.org/1999/xlink" content-type="dwc:verbatimCoordinates" xlink:type="simple"><named-content content-type="geo-json" specific-use="{&#34;type&#34;:&#34;Point&#34;,&#34;coordinates&#34;:[104.950333,17.444167]}" id="NCID0EVTDM" xlink:type="simple">17°26.65'N, 104°57.02'E</named-content></named-content>; 190 m a.s.l.; 27 Sep. 2019; A. Hunyadi leg.; coll. <abbrev xmlns:xlink="http://www.w3.org/1999/xlink" xlink:title="Collection András Hunyadi" id="ABBRID0E1TDM" xlink:type="simple">HA</abbrev>.</p></tp:treatment-sec><tp:treatment-sec sec-type="diagnosis" id="SECID0E5TDM"><title>Diagnosis.</title><p>A small to large <italic><tp:taxon-name><tp:taxon-name-part taxon-name-part-type="genus" reg="Angustopila">Angustopila</tp:taxon-name-part></tp:taxon-name></italic> species with a very wide sinulus, an oblique aperture, a very narrow umbilicus, and strong parietal and upper palatal teeth.</p></tp:treatment-sec><tp:treatment-sec sec-type="description" id="SECID0ELUDM"><title>Description.</title><p>Shell small to large for the genus (mostly medium sized), higher than wide, or rarely slightly wider than high; pale grey, conical-globular, last or penultimate whorl widest from standard apertural view; protoconch consists of 1.5 whorls, with fine spiral striation on the entire protoconch (five spiral lines visible); teleoconch finely ornamented with irregularly spaced radial growth lines crossed by fine rows of regularly or irregularly spaced spiral striae (ca. 13–19 on body whorl from apertural view); on frontal and ventral surface of body whorl spiral and radial lines of comparable strength, or spiral ones dominant; whorls 4.5, slightly shouldered; aperture very strongly oblique to shell axis from lateral view; umbilicus, very narrow; aperture reniform, sinulus wide and strongly separated by parietal and palatal teeth; peristome slightly expanded, not reflected; mid-section comprising the parietal tooth sinuous and slightly protruding (in side view); aperture detached from the penultimate whorl forming a short, downward-directed tubus (lateral view); parietal callus strongly elevated, sharp; parietal tooth strongly developed and pointed towards the palatal tooth, which is situated high up on the palatal side; parietal and palatal teeth are directly opposite to each other.</p></tp:treatment-sec><tp:treatment-sec sec-type="description" id="SECID0EQUDM"><title>Measurements (in mm).</title><p>H = 0.8–1.1, D = 0.75–0.95, H/D*100 = 98.8–115.4 (<italic>n</italic> = 8, from populations excluding JG2A), <abbrev xmlns:xlink="http://www.w3.org/1999/xlink" xlink:title="Relative umbilical diameter" id="ABBRID0EYUDM" xlink:type="simple">RUD</abbrev> = 18.7–25.8 (<italic>n</italic> = 10); H: 1.21, D = 1.09, H/D*100 = 111 (JG2A).</p></tp:treatment-sec><tp:treatment-sec sec-type="Differential diagnosis" id="SECID0E5UDM"><title>Differential diagnosis.</title><p><italic><tp:taxon-name><tp:taxon-name-part taxon-name-part-type="genus" reg="Angustopila">Angustopila</tp:taxon-name-part><tp:taxon-name-part taxon-name-part-type="species" reg="bidentata">bidentata</tp:taxon-name-part></tp:taxon-name></italic> sp. nov. can be distinguished from all other <italic><tp:taxon-name><tp:taxon-name-part taxon-name-part-type="genus" reg="Angustopila">Angustopila</tp:taxon-name-part></tp:taxon-name></italic> species by the presence of two apertural denticles on a semi-detached tuba and the strongly oblique, wing-shaped aperture formed by the very wide sinulus and a very narrow umbilicus. The latter two traits allow the distinction of this species from congeners even at the juvenile stage. The most similar species is probably <italic><tp:taxon-name><tp:taxon-name-part taxon-name-part-type="genus" reg="Angustopila">A.</tp:taxon-name-part><tp:taxon-name-part taxon-name-part-type="species" reg="dominikae">dominikae</tp:taxon-name-part></tp:taxon-name></italic>, which has an oblique, oblong, and adnate aperture, and a more globular shell. See also under <italic><tp:taxon-name><tp:taxon-name-part taxon-name-part-type="genus" reg="Angustopila">A.</tp:taxon-name-part><tp:taxon-name-part taxon-name-part-type="species" reg="erawanica">erawanica</tp:taxon-name-part></tp:taxon-name></italic> sp. nov., <italic><tp:taxon-name><tp:taxon-name-part taxon-name-part-type="genus" reg="Angustopila">A.</tp:taxon-name-part><tp:taxon-name-part taxon-name-part-type="species" reg="huoyani">huoyani</tp:taxon-name-part></tp:taxon-name></italic>, and <italic><tp:taxon-name><tp:taxon-name-part taxon-name-part-type="genus" reg="Angustopila">A.</tp:taxon-name-part><tp:taxon-name-part taxon-name-part-type="species" reg="tamlod">tamlod</tp:taxon-name-part></tp:taxon-name></italic>.</p></tp:treatment-sec><tp:treatment-sec sec-type="etymology" id="SECID0ECXDM"><title>Etymology.</title><p>The specific epithet <italic><tp:taxon-name><tp:taxon-name-part taxon-name-part-type="genus" reg="Angustopila"/><tp:taxon-name-part taxon-name-part-type="species" reg="bidentata">bidentata</tp:taxon-name-part></tp:taxon-name></italic> (Latin, meaning two-teeth) refers to the two strongly developed apertural teeth of this new species.</p></tp:treatment-sec><tp:treatment-sec sec-type="distribution" id="SECID0ESXDM"><title>Distribution.</title><p><italic><tp:taxon-name><tp:taxon-name-part taxon-name-part-type="genus" reg="Angustopila">Angustopila</tp:taxon-name-part><tp:taxon-name-part taxon-name-part-type="species" reg="bidentata">bidentata</tp:taxon-name-part></tp:taxon-name></italic> sp. nov. is known from Khammouane Province of Laos, in the limestone area east of Thakhek (Fig. <xref ref-type="fig" rid="F64">64</xref>).</p><fig id="F63" position="float" orientation="portrait"><object-id xmlns:xlink="http://www.w3.org/1999/xlink" content-type="doi" xlink:type="simple">10.3897/zookeys.1147.93824.figure63</object-id><object-id xmlns:xlink="http://www.w3.org/1999/xlink" content-type="arpha" xlink:type="simple">F667ADD5-6E14-502C-80B5-CAF992A720FC</object-id><label>Figure 63.</label><caption><p><italic><tp:taxon-name><tp:taxon-name-part taxon-name-part-type="genus" reg="Angustopila">Angustopila</tp:taxon-name-part><tp:taxon-name-part taxon-name-part-type="species" reg="bidentata">bidentata</tp:taxon-name-part></tp:taxon-name></italic> Páll-Gergely &amp; Jochum, sp. nov. (holotype, <named-content xmlns:xlink="http://www.w3.org/1999/xlink" content-type="dwc:institutional_code" xlink:title="Muséum National d’Histoire Naturelle" xlink:href="http://grbio.org/institution/museum-national-dhistoire-naturelle-2" xlink:type="simple">MNHN</named-content>-IM-2014-6411). Apertural (<bold>A</bold>), ventral (<bold>B</bold>), apical (<bold>C</bold>) and lateral (<bold>D</bold>) sides of the shell; sculpture on the protoconch (<bold>E</bold>), aperture (<bold>F</bold>); ventral (<bold>G</bold>) and frontal (<bold>H</bold>) surface of the body whorl.</p></caption><graphic xmlns:xlink="http://www.w3.org/1999/xlink" xlink:href="zookeys-1147-001_article-93824__-g063.jpg" position="float" orientation="portrait" xlink:type="simple" id="oo_808872.jpg"><uri content-type="original_file" xlink:type="simple">https://binary.pensoft.net/fig/808872</uri></graphic></fig><fig id="F64" position="float" orientation="portrait"><object-id xmlns:xlink="http://www.w3.org/1999/xlink" content-type="doi" xlink:type="simple">10.3897/zookeys.1147.93824.figure64</object-id><object-id xmlns:xlink="http://www.w3.org/1999/xlink" content-type="arpha" xlink:type="simple">5728AE61-EEC1-5F7E-9678-B9AAC7384A84</object-id><label>Figure 64.</label><caption><p>Distribution of <italic><tp:taxon-name><tp:taxon-name-part taxon-name-part-type="genus" reg="Angustopila">Angustopila</tp:taxon-name-part></tp:taxon-name></italic> species in Laos.</p></caption><graphic xmlns:xlink="http://www.w3.org/1999/xlink" xlink:href="zookeys-1147-001_article-93824__-g064.jpg" position="float" orientation="portrait" xlink:type="simple" id="oo_808873.jpg"><uri content-type="original_file" xlink:type="simple">https://binary.pensoft.net/fig/808873</uri></graphic></fig></tp:treatment-sec><tp:treatment-sec sec-type="remarks" id="SECID0EL1DM"><title>Remarks.</title><p>This species shows a considerable variability in terms of shell size and some conchological characters. The populations JG2B, 3L07, 4L07, and 7L07 are indistinguishable from each other. Shells of population 25L07 are slightly larger than those in the other populations and bear a more elongated (less rounded) aperture, denser spiral striae, and show stronger radial sculpture. The single shell of the sample JG2A is very large compared to the others, and has a rounded aperture, similar to shells of the four aforementioned populations. The single shell from locality JG2A was already cracked and was subsequently damaged during imaging. However, other than shell size, no obvious morphological differences warrant distinction of that large specimen from the remaining <italic><tp:taxon-name><tp:taxon-name-part taxon-name-part-type="genus" reg="Angustopila">A.</tp:taxon-name-part><tp:taxon-name-part taxon-name-part-type="species" reg="bidentata">bidentata</tp:taxon-name-part></tp:taxon-name></italic> sp. nov. shells. A single, toothless juvenile shell, similar in size to typical <italic><tp:taxon-name><tp:taxon-name-part taxon-name-part-type="genus" reg="Angustopila">A.</tp:taxon-name-part><tp:taxon-name-part taxon-name-part-type="species" reg="bidentata">bidentata</tp:taxon-name-part></tp:taxon-name></italic> sp. nov., was also found in the same locality (JG2A). If that shell was an <italic><tp:taxon-name><tp:taxon-name-part taxon-name-part-type="genus" reg="Angustopila">A.</tp:taxon-name-part><tp:taxon-name-part taxon-name-part-type="species" reg="bidentata">bidentata</tp:taxon-name-part></tp:taxon-name></italic> sp. nov. individual, then the large shell of the same locality represents a distinct species.</p></tp:treatment-sec><tp:treatment-sec><!--Section generated to contain objects referenced in tp:taxon-treatment.--><supplementary-material xmlns:xlink="http://www.w3.org/1999/xlink" id="S3" position="float" orientation="portrait" xlink:type="simple"><object-id content-type="doi" xlink:type="simple">10.3897/zookeys.1147.93824.suppl3</object-id><object-id content-type="zenodo_dep_id" xlink:type="simple">7642620</object-id><object-id content-type="arpha" xlink:type="simple">F83C1E1F-0B6B-5CE8-BEED-78B2E255D66E</object-id><label>Supplementary material 3</label><caption><p>SEM images of <italic><tp:taxon-name><tp:taxon-name-part taxon-name-part-type="genus" reg="Angustopila">Angustopila</tp:taxon-name-part></tp:taxon-name></italic> shells</p></caption><statement content-type="dataType"><label>Data type</label><p>figures (PDF file)</p></statement><media xlink:href="zookeys-1147-001_article-93824__-s003.pdf" mimetype="application" mime-subtype="pdf" position="float" orientation="portrait" xlink:type="simple" id="oo_808914.pdf"><uri content-type="original_file" xlink:type="simple">https://binary.pensoft.net/file/808914</uri></media><permissions><license xlink:type="simple"><license-p>This dataset is made available under the Open Database License (http://opendatacommons.org/licenses/odbl/1.0/). The Open Database License (ODbL) is a license agreement intended to allow users to freely share, modify, and use this Dataset while maintaining this same freedom for others, provided that the original source and author(s) are credited.</license-p></license></permissions><attrib specific-use="authors">Barna Páll-Gergely, András Hunyadi, Jaap J. Vermeulen, Jozef Grego, Chirasak Sutcharit, Alexander Reischütz, Pongrat Dumrongrojwattana, Zoltán Botta-Dukát, Aydin Örstan, Judit Fekete, Adrienne Jochum</attrib></supplementary-material></tp:treatment-sec></tp:taxon-treatment>
