# Supplementary material for: ﻿Five times over: 42 new Angustopila species highlight Southeast Asia’s rich biodiversity (Gastropoda, Stylommatophora, Hypselostomatidae)
Source: Zookeys. 2023 Feb 13;1147:1–177. doi: 10.3897/zookeys.1147.93824 (PMC10297824; doi:10.3897/zookeys.1147.93824)
Supplement: XML Treatment for Angustopila gracilis [file zookeys.1147.93824-treatment32.xml]

<!DOCTYPE tp:taxon-treatment
  PUBLIC "-//TaxonX//DTD Taxonomic Treatment Publishing DTD v0 20100105//EN" "tax-treatment-NSO.dtd">
<tp:taxon-treatment xmlns:tp="http://www.plazi.org/taxpub"><tp:treatment-meta><kwd-group><label>Taxon classification</label><kwd>
                <named-content content-type="kingdom">Animalia</named-content>
              </kwd><kwd>
                <named-content content-type="order">Stylommatophora</named-content>
              </kwd><kwd>
                <named-content content-type="family">Gastrocoptidae</named-content>
              </kwd></kwd-group><mixed-citation publication-type="journal"><person-group><name><surname>Páll-Gergely</surname><given-names>Barna</given-names></name><name><surname>Hunyadi</surname><given-names>András</given-names></name><name><surname>Vermeulen</surname><given-names>Jaap J.</given-names></name><name><surname>Grego</surname><given-names>Jozef</given-names></name><name><surname>Sutcharit</surname><given-names>Chirasak</given-names></name><name><surname>Reischütz</surname><given-names>Alexander</given-names></name><name><surname>Dumrongrojwattana</surname><given-names>Pongrat</given-names></name><name><surname>Botta-Dukát</surname><given-names>Zoltán</given-names></name><name><surname>Örstan</surname><given-names>Aydin</given-names></name><name><surname>Fekete</surname><given-names>Judit</given-names></name><name><surname>Jochum</surname><given-names>Adrienne</given-names></name></person-group><article-title>﻿Five times over: 42 new <italic><tp:taxon-name><tp:taxon-name-part taxon-name-part-type="genus" reg="Angustopila">Angustopila</tp:taxon-name-part></tp:taxon-name></italic> species highlight Southeast Asia’s rich biodiversity (<tp:taxon-name><tp:taxon-name-part taxon-name-part-type="class">Gastropoda</tp:taxon-name-part></tp:taxon-name>, <tp:taxon-name><tp:taxon-name-part taxon-name-part-type="order">Stylommatophora</tp:taxon-name-part></tp:taxon-name>, <tp:taxon-name><tp:taxon-name-part taxon-name-part-type="family">Hypselostomatidae</tp:taxon-name-part></tp:taxon-name>)</article-title><source>Zookeys</source><day>13</day><month>02</month><year>2023</year><volume>1147</volume><fpage>1</fpage><lpage>177</lpage><pub-id pub-id-type="doi">10.3897/zookeys.1147.93824</pub-id></mixed-citation></tp:treatment-meta><tp:nomenclature><label>﻿</label><tp:taxon-name>
              <object-id xmlns:xlink="http://www.w3.org/1999/xlink" content-type="arpha" xlink:type="simple">745B12CD-0ABC-512D-A433-293226975E03</object-id>
              <tp:taxon-name-part taxon-name-part-type="genus" reg="Angustopila">Angustopila</tp:taxon-name-part>
              <tp:taxon-name-part taxon-name-part-type="species" reg="gracilis">gracilis</tp:taxon-name-part>
              <object-id xmlns:xlink="http://www.w3.org/1999/xlink" content-type="zoobank" xlink:type="simple">https://zoobank.org/34ADEA61-4E2E-4115-B925-D31F65AB9DAC</object-id>
            </tp:taxon-name><tp:taxon-authority>Páll-Gergely &amp; Hunyadi</tp:taxon-authority><tp:taxon-status xmlns:xlink="http://www.w3.org/1999/xlink" xlink:type="simple">sp. nov.</tp:taxon-status><xref ref-type="fig" rid="F65">Fig. 65</xref></tp:nomenclature><tp:treatment-sec sec-type="type material" id="SECID0EMBEM"><title>Type material.</title><p><bold><italic>Holotype</italic></bold>: Laos • 1 empty shell (H: 0.94 mm, D: 0.85 mm); Bolikhamsai Province, 15 km southeast from centre of Lak Sao, 4.5 km northeast on a side road, Phu Phako, limestone gorge (locality code: 2019/110); <named-content xmlns:xlink="http://www.w3.org/1999/xlink" content-type="dwc:verbatimCoordinates" xlink:type="simple"><named-content content-type="geo-json" specific-use="{&#34;type&#34;:&#34;Point&#34;,&#34;coordinates&#34;:[105.063000,18.109167]}" id="NCID0E1BEM" xlink:type="simple">18°06.55'N, 105°03.78'E</named-content></named-content>; 510 m a.s.l.; 2 Oct. 2019; A. Hunyadi leg.; <named-content xmlns:xlink="http://www.w3.org/1999/xlink" content-type="dwc:institutional_code" xlink:title="Hungarian Natural History Museum" xlink:href="http://grbio.org/institution/hungarian-natural-history-museum" xlink:type="simple">HNHM</named-content> 105296.</p><p><bold><italic>Paratypes</italic></bold>: Laos • 699 adult + 207 juvenile shells; same data as for the holotype; coll. <abbrev xmlns:xlink="http://www.w3.org/1999/xlink" xlink:title="Collection András Hunyadi" id="ABBRID0EOCEM" xlink:type="simple">HA</abbrev> (juvenile shells are also of characteristic shape for the species, and thus, they are also selected to be paratypes) • 10 shells, same data as for the holotype; coll. <abbrev xmlns:xlink="http://www.w3.org/1999/xlink" xlink:title="Private collection of Jaap Vermeulen" id="ABBRID0ESCEM" xlink:type="simple">JJV</abbrev>.</p></tp:treatment-sec><tp:treatment-sec sec-type="diagnosis" id="SECID0EWCEM"><title>Diagnosis.</title><p>A medium-sized, concave-conical <italic><tp:taxon-name><tp:taxon-name-part taxon-name-part-type="genus" reg="Angustopila">Angustopila</tp:taxon-name-part></tp:taxon-name></italic> species with conspicuously narrow initial whorls and wide body whorl, aperture wide with a regularly developed parietal tooth, and a very weak, blister-like lower palatal tooth.</p></tp:treatment-sec><tp:treatment-sec sec-type="description" id="SECID0EDDEM"><title>Description.</title><p>Shell of normal size for the genus, higher than wide or rarely slightly wider than high; off-white, concave-conical with conspicuously narrow initial whorls and wide body whorl; last whorl widest from standard apertural view; protoconch consists of 1.25 whorls, spirally striated with the exception of the first protoconch whorl; teleoconch with weak, irregular radial ribs and equidistantly, sparsely-spaced, spiral striae (ca. 12–16 on body whorl from standard apertural view); whorls 4.25–4.5, rounded; aperture oblique to shell axis in lateral view; umbilicus wide, slightly excentric; aperture nearly rounded, wide; sinulus wide, weakly separated; peristome expanded, not reflected; parietal callus not detached from penultimate whorl; parietal tooth elevated, straight, starts in some distance from peristome, rather long; lower palatal tooth tiny, blister-like.</p><fig id="F65" position="float" orientation="portrait"><object-id xmlns:xlink="http://www.w3.org/1999/xlink" content-type="doi" xlink:type="simple">10.3897/zookeys.1147.93824.figure65</object-id><object-id xmlns:xlink="http://www.w3.org/1999/xlink" content-type="arpha" xlink:type="simple">8B944151-6662-5CAD-90AA-9B7F9A17C4FA</object-id><label>Figure 65.</label><caption><p><italic><tp:taxon-name><tp:taxon-name-part taxon-name-part-type="genus" reg="Angustopila">Angustopila</tp:taxon-name-part><tp:taxon-name-part taxon-name-part-type="species" reg="gracilis">gracilis</tp:taxon-name-part></tp:taxon-name></italic> Páll-Gergely &amp; Hunyadi, sp. nov. <bold>A</bold> paratype <bold>B–I</bold> holotype (<named-content xmlns:xlink="http://www.w3.org/1999/xlink" content-type="dwc:institutional_code" xlink:title="Hungarian Natural History Museum" xlink:href="http://grbio.org/institution/hungarian-natural-history-museum" xlink:type="simple">HNHM</named-content> 105296). Apertural (<bold>A, B</bold>), lateral (<bold>C</bold>), apical (<bold>D</bold>) and ventral (<bold>E</bold>) sides of the shell; aperture (<bold>F</bold>); sculpture on the protoconch (<bold>G</bold>), ventral (<bold>H</bold>) and frontal (<bold>I</bold>) surface of the body whorl.</p></caption><graphic xmlns:xlink="http://www.w3.org/1999/xlink" xlink:href="zookeys-1147-001_article-93824__-g065.jpg" position="float" orientation="portrait" xlink:type="simple" id="oo_808874.jpg"><uri content-type="original_file" xlink:type="simple">https://binary.pensoft.net/fig/808874</uri></graphic></fig></tp:treatment-sec><tp:treatment-sec sec-type="description" id="SECID0E3EEM"><title>Measurements (in mm).</title><p>H = 0.89–0.97, D = 0.82–0.95, H/D*100 = 93.7–113.4 (<italic>n</italic> = 7), <abbrev xmlns:xlink="http://www.w3.org/1999/xlink" xlink:title="Relative umbilical diameter" id="ABBRID0EEFEM" xlink:type="simple">RUD</abbrev> = 26.5–31.8 (<italic>n</italic> = 4).</p></tp:treatment-sec><tp:treatment-sec sec-type="Differential diagnosis" id="SECID0EKFEM"><title>Differential diagnosis.</title><p><italic><tp:taxon-name><tp:taxon-name-part taxon-name-part-type="genus" reg="Angustopila">Angustopila</tp:taxon-name-part><tp:taxon-name-part taxon-name-part-type="species" reg="antidomedon">antidomedon</tp:taxon-name-part></tp:taxon-name></italic> sp. nov. and <italic><tp:taxon-name><tp:taxon-name-part taxon-name-part-type="genus" reg="Angustopila">A.</tp:taxon-name-part><tp:taxon-name-part taxon-name-part-type="species" reg="pustulata">pustulata</tp:taxon-name-part></tp:taxon-name></italic> sp. nov. possess a less rounded (rather depressed-rounded) body whorl and a less rounded aperture. Moreover, none of those species have such slender initial whorls.</p></tp:treatment-sec><tp:treatment-sec sec-type="etymology" id="SECID0EGGEM"><title>Etymology.</title><p>This species is named after the slender (Latin: <italic><tp:taxon-name><tp:taxon-name-part taxon-name-part-type="genus" reg="Angustopila"/><tp:taxon-name-part taxon-name-part-type="species" reg="gracilis">gracilis</tp:taxon-name-part></tp:taxon-name></italic>) initial whorls.</p></tp:treatment-sec><tp:treatment-sec sec-type="distribution" id="SECID0EWGEM"><title>Distribution.</title><p><italic><tp:taxon-name><tp:taxon-name-part taxon-name-part-type="genus" reg="Angustopila">Angustopila</tp:taxon-name-part><tp:taxon-name-part taxon-name-part-type="species" reg="gracilis">gracilis</tp:taxon-name-part></tp:taxon-name></italic> sp. nov. is known from the type locality only in Bolikhamsai Province of Laos (Fig. <xref ref-type="fig" rid="F31">31</xref>).</p></tp:treatment-sec><tp:treatment-sec><!--Section generated to contain objects referenced in tp:taxon-treatment.--><fig id="F31" position="float" orientation="portrait"><object-id xmlns:xlink="http://www.w3.org/1999/xlink" content-type="doi" xlink:type="simple">10.3897/zookeys.1147.93824.figure31</object-id><object-id xmlns:xlink="http://www.w3.org/1999/xlink" content-type="arpha" xlink:type="simple">363FA0FF-D0E5-5DCD-BD87-A8740DDD0C91</object-id><label>Figure 31.</label><caption><p>Distribution of <italic><tp:taxon-name><tp:taxon-name-part taxon-name-part-type="genus" reg="Angustopila">Angustopila</tp:taxon-name-part></tp:taxon-name></italic> species.</p></caption><graphic xmlns:xlink="http://www.w3.org/1999/xlink" xlink:href="zookeys-1147-001_article-93824__-g031.jpg" position="float" orientation="portrait" xlink:type="simple" id="oo_808840.jpg"><uri content-type="original_file" xlink:type="simple">https://binary.pensoft.net/fig/808840</uri></graphic></fig></tp:treatment-sec></tp:taxon-treatment>
