# Supplementary material for: ﻿Five times over: 42 new Angustopila species highlight Southeast Asia’s rich biodiversity (Gastropoda, Stylommatophora, Hypselostomatidae)
Source: Zookeys. 2023 Feb 13;1147:1–177. doi: 10.3897/zookeys.1147.93824 (PMC10297824; doi:10.3897/zookeys.1147.93824)
Supplement: XML Treatment for Angustopila huoyani [file zookeys.1147.93824-treatment33.xml]

<!DOCTYPE tp:taxon-treatment
  PUBLIC "-//TaxonX//DTD Taxonomic Treatment Publishing DTD v0 20100105//EN" "tax-treatment-NSO.dtd">
<tp:taxon-treatment xmlns:tp="http://www.plazi.org/taxpub"><tp:treatment-meta><kwd-group><label>Taxon classification</label><kwd>
                <named-content content-type="kingdom">Animalia</named-content>
              </kwd><kwd>
                <named-content content-type="order">Stylommatophora</named-content>
              </kwd><kwd>
                <named-content content-type="family">Gastrocoptidae</named-content>
              </kwd></kwd-group><mixed-citation publication-type="journal"><person-group><name><surname>Páll-Gergely</surname><given-names>Barna</given-names></name><name><surname>Hunyadi</surname><given-names>András</given-names></name><name><surname>Vermeulen</surname><given-names>Jaap J.</given-names></name><name><surname>Grego</surname><given-names>Jozef</given-names></name><name><surname>Sutcharit</surname><given-names>Chirasak</given-names></name><name><surname>Reischütz</surname><given-names>Alexander</given-names></name><name><surname>Dumrongrojwattana</surname><given-names>Pongrat</given-names></name><name><surname>Botta-Dukát</surname><given-names>Zoltán</given-names></name><name><surname>Örstan</surname><given-names>Aydin</given-names></name><name><surname>Fekete</surname><given-names>Judit</given-names></name><name><surname>Jochum</surname><given-names>Adrienne</given-names></name></person-group><article-title>﻿Five times over: 42 new <italic><tp:taxon-name><tp:taxon-name-part taxon-name-part-type="genus" reg="Angustopila">Angustopila</tp:taxon-name-part></tp:taxon-name></italic> species highlight Southeast Asia’s rich biodiversity (<tp:taxon-name><tp:taxon-name-part taxon-name-part-type="class">Gastropoda</tp:taxon-name-part></tp:taxon-name>, <tp:taxon-name><tp:taxon-name-part taxon-name-part-type="order">Stylommatophora</tp:taxon-name-part></tp:taxon-name>, <tp:taxon-name><tp:taxon-name-part taxon-name-part-type="family">Hypselostomatidae</tp:taxon-name-part></tp:taxon-name>)</article-title><source>Zookeys</source><day>13</day><month>02</month><year>2023</year><volume>1147</volume><fpage>1</fpage><lpage>177</lpage><pub-id pub-id-type="doi">10.3897/zookeys.1147.93824</pub-id></mixed-citation></tp:treatment-meta><tp:nomenclature><label>﻿</label><tp:taxon-name>
              <object-id xmlns:xlink="http://www.w3.org/1999/xlink" content-type="arpha" xlink:type="simple">D1BB2739-1927-5908-918E-5C3033B8423B</object-id>
              <tp:taxon-name-part taxon-name-part-type="genus" reg="Angustopila">Angustopila</tp:taxon-name-part>
              <tp:taxon-name-part taxon-name-part-type="species" reg="huoyani">huoyani</tp:taxon-name-part>
            </tp:taxon-name><tp:taxon-authority>Jochum, Slapnik &amp; Páll-Gergely, 2014</tp:taxon-authority><xref ref-type="fig" rid="F66">Figs 66</xref><xref ref-type="fig" rid="F67">, 67</xref><tp:nomenclature-citation-list><tp:nomenclature-citation><tp:taxon-name>
                  <tp:taxon-name-part taxon-name-part-type="genus" reg="Angustopila">Angustopila</tp:taxon-name-part>
                  <tp:taxon-name-part taxon-name-part-type="species" reg="huoyani">huoyani</tp:taxon-name-part>
                </tp:taxon-name><comment>Jochum, Slapnik &amp; Páll-Gergely in <xref ref-type="bibr" rid="B30">Jochum et al. 2014</xref>: 27, figs 4, 5, video 1.</comment></tp:nomenclature-citation><tp:nomenclature-citation><tp:taxon-name>
                  <tp:taxon-name-part taxon-name-part-type="genus" reg="Angustopila">Angustopila</tp:taxon-name-part>
                  <tp:taxon-name-part taxon-name-part-type="species" reg="huoyani">huoyani</tp:taxon-name-part>
                </tp:taxon-name><comment>— <xref ref-type="bibr" rid="B39">Páll-Gergely et al. 2015a</xref>: 39, fig. 3.</comment></tp:nomenclature-citation></tp:nomenclature-citation-list></tp:nomenclature><tp:treatment-sec sec-type="type locality" id="SECID0E2JEM"><title>Type locality.</title><p>“China, Hunan, Longshan (龙山县), Huoyan (火焰), Feihu Dong (飞虎洞), (<named-content xmlns:xlink="http://www.w3.org/1999/xlink" content-type="dwc:verbatimCoordinates" xlink:type="simple"><named-content content-type="geo-json" specific-use="{&#34;type&#34;:&#34;Point&#34;,&#34;coordinates&#34;:[109.306167,29.208833]}" id="NCID0EEKEM" xlink:type="simple">29°12.53'N, 109°18.37'E</named-content></named-content>, 550 m alt.)”.</p></tp:treatment-sec><tp:treatment-sec sec-type="type material" id="SECID0EJKEM"><title>Type material examined.</title><p><bold><italic>Holotype</italic></bold>: China • 1 shell; Hunan, Longshan, Huoyan, Feihu Dong (“Cave of the Wild Tiger”), Kitajska; 13 Apr. 1997; Verovnik leg.; <abbrev xmlns:xlink="http://www.w3.org/1999/xlink" content-type="institution" xlink:title="Malacological collection of the Slovenian Museum of Natural History" id="ABBRID0EUKEM" xlink:type="simple">MCSMNH</abbrev> 50312/1.</p><p><bold><italic>Paratypes</italic></bold>: China • 1 shell; same data as for holotype; <abbrev xmlns:xlink="http://www.w3.org/1999/xlink" content-type="institution" xlink:title="Malacological collection of the Slovenian Museum of Natural History" id="ABBRID0EALEM" xlink:type="simple">MCSMNH</abbrev> 50312/2–3 • 3 shells; same data as for holotype; <abbrev xmlns:xlink="http://www.w3.org/1999/xlink" content-type="institution" xlink:title="Malacological collection of the Slovenian Museum of Natural History" id="ABBRID0EFLEM" xlink:type="simple">MCSMNH</abbrev> 50312/4–6 • 2 shells; same data as for holotype; <abbrev xmlns:xlink="http://www.w3.org/1999/xlink" content-type="institution" xlink:title="Malacological collection of the Slovenian Museum of Natural History" id="ABBRID0EKLEM" xlink:type="simple">MCSMNH</abbrev> 50312/7–9.</p></tp:treatment-sec><tp:treatment-sec sec-type="material" id="SECID0EPLEM"><title>Additional material examined.</title><p>China • 65 complete shells; same data as for holotype; <abbrev xmlns:xlink="http://www.w3.org/1999/xlink" content-type="institution" xlink:title="Malacological collection of the Slovenian Museum of Natural History" id="ABBRID0EVLEM" xlink:type="simple">MCSMNH</abbrev> 50312 (separated into 4 vials based on morphological groups, see remarks) • 48 broken shells (in 2 vials); same data as for holotype; <abbrev xmlns:xlink="http://www.w3.org/1999/xlink" content-type="institution" xlink:title="Malacological collection of the Slovenian Museum of Natural History" id="ABBRID0E1LEM" xlink:type="simple">MCSMNH</abbrev> 50312.</p></tp:treatment-sec><tp:treatment-sec sec-type="diagnosis" id="SECID0E6LEM"><title>Diagnosis.</title><p>A medium-sized to large, conical-globular <italic><tp:taxon-name><tp:taxon-name-part taxon-name-part-type="genus" reg="Angustopila">Angustopila</tp:taxon-name-part></tp:taxon-name></italic> species with a very narrow umbilicus, a parietal tooth, and an upper palatal tooth.</p></tp:treatment-sec><tp:treatment-sec sec-type="Differential diagnosis" id="SECID0EMMEM"><title>Differential diagnosis.</title><p>The morphologically closest congener with two apertural denticles is <italic><tp:taxon-name><tp:taxon-name-part taxon-name-part-type="genus" reg="Angustopila">A.</tp:taxon-name-part><tp:taxon-name-part taxon-name-part-type="species" reg="tamlod">tamlod</tp:taxon-name-part></tp:taxon-name></italic> known from Thailand; however, <italic><tp:taxon-name><tp:taxon-name-part taxon-name-part-type="genus" reg="Angustopila">Angustopila</tp:taxon-name-part><tp:taxon-name-part taxon-name-part-type="species" reg="huoyani">huoyani</tp:taxon-name-part></tp:taxon-name></italic> is tightly coiled, has a more conical shell, bears more pronounced apertural dentition, and has stronger and denser spiral striation. The shell of <italic><tp:taxon-name><tp:taxon-name-part taxon-name-part-type="genus" reg="Angustopila">A.</tp:taxon-name-part><tp:taxon-name-part taxon-name-part-type="species" reg="dominikae">dominikae</tp:taxon-name-part></tp:taxon-name></italic> is more compact and is 2/3 the size of <italic><tp:taxon-name><tp:taxon-name-part taxon-name-part-type="genus" reg="Angustopila">A.</tp:taxon-name-part><tp:taxon-name-part taxon-name-part-type="species" reg="huoyani">huoyani</tp:taxon-name-part></tp:taxon-name></italic>. Though also bearing two denticles, <italic><tp:taxon-name><tp:taxon-name-part taxon-name-part-type="genus" reg="Angustopila">A.</tp:taxon-name-part><tp:taxon-name-part taxon-name-part-type="species" reg="uvula">uvula</tp:taxon-name-part></tp:taxon-name></italic> sp. nov. is comparatively loosely coiled, has larger whorls, a bulbous protoconch and a slightly downwards directed tuba and bears a very prominent parietal denticle opposed by a weak palatal one. <italic><tp:taxon-name><tp:taxon-name-part taxon-name-part-type="genus" reg="Angustopila">Angustopila</tp:taxon-name-part><tp:taxon-name-part taxon-name-part-type="species" reg="bidentata">bidentata</tp:taxon-name-part></tp:taxon-name></italic> sp. nov. has a narrower umbilicus and more oblique aperture. <italic><tp:taxon-name><tp:taxon-name-part taxon-name-part-type="genus" reg="Angustopila">Angustopila</tp:taxon-name-part><tp:taxon-name-part taxon-name-part-type="species" reg="erawanica">erawanica</tp:taxon-name-part></tp:taxon-name></italic> sp. nov. has a more horizontally oriented aperture that is impressed at the parietal lamella.</p></tp:treatment-sec><tp:treatment-sec sec-type="description" id="SECID0E6OEM"><title>Measurements (in mm).</title><p>H = 0.96–1.31; D = 0.82–1.1, H/D*100 = 109.1–143.6 (<italic>n</italic> = 67), <abbrev xmlns:xlink="http://www.w3.org/1999/xlink" xlink:title="Relative umbilical diameter" id="ABBRID0EHPEM" xlink:type="simple">RUD</abbrev> = 14.3–18.8 (<italic>n</italic> = 6).</p></tp:treatment-sec><tp:treatment-sec sec-type="distribution" id="SECID0ENPEM"><title>Distribution.</title><p>This species is known from two caves, one located in Guangxi, and the other in Hunan, China (Fig. <xref ref-type="fig" rid="F19">19</xref>).</p></tp:treatment-sec><tp:treatment-sec sec-type="remarks" id="SECID0EXPEM"><title>Remarks.</title><p>The original description of the type material describes the holotype and eight paratypes. However, results in <xref ref-type="bibr" rid="B30">Jochum et al. (2014</xref>: table 2) were based on 30 specimens. For this revision, and because we intended to re-investigate this species and compare it with other congeners, we borrowed the type material of <italic><tp:taxon-name><tp:taxon-name-part taxon-name-part-type="genus" reg="Angustopila">A.</tp:taxon-name-part><tp:taxon-name-part taxon-name-part-type="species" reg="huoyani">huoyani</tp:taxon-name-part></tp:taxon-name></italic> from its home museum in Ljubljana. The examination revealed that in addition to the holotype and the paratypes, there were 65 shells (previously unknown to <xref ref-type="bibr" rid="B30">Jochum et al. 2014</xref>) in perfect condition and several others that were somewhat damaged. The 65 shells showed extraordinary variation in terms of shell size and shape, while the positions of the apertural teeth and the sculpture did not vary. At first sight, the shells could be separated into four more or less clearly distinguishable groups as follows: (1) shell large, rounded, aperture ovoid, whorls: 4.75–5.5 (mean: 5.15); (2) shell large, with many whorls, aperture depressed (narrow), whorls: 5.5–6.5 (mean: 5.89) (3) shell very slender, aperture ovoid, whorls: 5–6 (mean: 5.47); and (4) shell small, rounded, aperture ovoid, whorls: 4.75–5.5 (mean: 5.26). After we measured all shells, it became evident that none of these groups are distinct based on shell measurements alone (see Fig. <xref ref-type="fig" rid="F67">67</xref>). Although the grouping of the shells into morphological groups was possible using a stereo microscope, these do not likely belong to a biologically distinct species. It is, however, possible that the soil sample containing all <italic><tp:taxon-name><tp:taxon-name-part taxon-name-part-type="genus" reg="Angustopila">A.</tp:taxon-name-part><tp:taxon-name-part taxon-name-part-type="species" reg="huoyani">huoyani</tp:taxon-name-part></tp:taxon-name></italic> shells originated from multiple subpopulations living under different environmental conditions. Thus, the extreme variability we observed is explained by phenotypic plasticity.</p><fig id="F66" position="float" orientation="portrait"><object-id xmlns:xlink="http://www.w3.org/1999/xlink" content-type="doi" xlink:type="simple">10.3897/zookeys.1147.93824.figure66</object-id><object-id xmlns:xlink="http://www.w3.org/1999/xlink" content-type="arpha" xlink:type="simple">7E995D2B-6764-535A-88B3-E1A831336744</object-id><label>Figure 66.</label><caption><p><italic><tp:taxon-name><tp:taxon-name-part taxon-name-part-type="genus" reg="Angustopila">Angustopila</tp:taxon-name-part><tp:taxon-name-part taxon-name-part-type="species" reg="huoyani">huoyani</tp:taxon-name-part></tp:taxon-name></italic> Jochum, Slapnik &amp; Páll-Gergely, 2014 (holotype, <abbrev xmlns:xlink="http://www.w3.org/1999/xlink" content-type="institution" xlink:title="Malacological collection of the Slovenian Museum of Natural History" id="ABBRID0ESREM" xlink:type="simple">MCSMNH</abbrev> 50312/1). Apertural (<bold>A</bold>), apical (<bold>B</bold>), lateral (<bold>C</bold>) and ventral (<bold>D</bold>) sides of the shell; sculpture on the protoconch (<bold>E</bold>), aperture (<bold>F</bold>); ventral (<bold>G</bold>) and frontal (<bold>H</bold>) surface of the body whorl.</p></caption><graphic xmlns:xlink="http://www.w3.org/1999/xlink" xlink:href="zookeys-1147-001_article-93824__-g066.jpg" position="float" orientation="portrait" xlink:type="simple" id="oo_808875.jpg"><uri content-type="original_file" xlink:type="simple">https://binary.pensoft.net/fig/808875</uri></graphic></fig><fig id="F67" position="float" orientation="portrait"><object-id xmlns:xlink="http://www.w3.org/1999/xlink" content-type="doi" xlink:type="simple">10.3897/zookeys.1147.93824.figure67</object-id><object-id xmlns:xlink="http://www.w3.org/1999/xlink" content-type="arpha" xlink:type="simple">9723571E-162F-56D1-9B3A-9A19B0A448E7</object-id><label>Figure 67.</label><caption><p>Conchological variability (upper plate) and Shell diameter (x axis, in mm) vs. shell height (y axis, in mm) (lower diagram) of <italic><tp:taxon-name><tp:taxon-name-part taxon-name-part-type="genus" reg="Angustopila">Angustopila</tp:taxon-name-part><tp:taxon-name-part taxon-name-part-type="species" reg="huoyani">huoyani</tp:taxon-name-part></tp:taxon-name></italic> Jochum, Slapnik &amp; Páll-Gergely, 2014. Group 1 (<bold>A, B</bold>), Group 2 (<bold>C, D</bold>), Group 3 (<bold>E, F</bold>), Group 4 (<bold>G, H</bold>). Group 1 (dot), Group 2 (circle), Group 3 (empty square), Group 4 (filled square).</p></caption><graphic xmlns:xlink="http://www.w3.org/1999/xlink" xlink:href="zookeys-1147-001_article-93824__-g067.jpg" position="float" orientation="portrait" xlink:type="simple" id="oo_808876.jpg"><uri content-type="original_file" xlink:type="simple">https://binary.pensoft.net/fig/808876</uri></graphic></fig><p>Measurements of the holotype (H: 1.14 mm, D: 0.94 mm) differ from those published in the original description (H: 1.09 mm, D: 0.87 mm).</p></tp:treatment-sec><tp:treatment-sec><!--Section generated to contain objects referenced in tp:taxon-treatment.--><fig id="F19" position="float" orientation="portrait"><object-id xmlns:xlink="http://www.w3.org/1999/xlink" content-type="doi" xlink:type="simple">10.3897/zookeys.1147.93824.figure19</object-id><object-id xmlns:xlink="http://www.w3.org/1999/xlink" content-type="arpha" xlink:type="simple">E2EAB3C7-58A9-5529-8C8F-18A60494D268</object-id><label>Figure 19.</label><caption><p>Distribution of <italic><tp:taxon-name><tp:taxon-name-part taxon-name-part-type="genus" reg="Angustopila">Angustopila</tp:taxon-name-part></tp:taxon-name></italic> species.</p></caption><graphic xmlns:xlink="http://www.w3.org/1999/xlink" xlink:href="zookeys-1147-001_article-93824__-g019.jpg" position="float" orientation="portrait" xlink:type="simple" id="oo_808828.jpg"><uri content-type="original_file" xlink:type="simple">https://binary.pensoft.net/fig/808828</uri></graphic></fig></tp:treatment-sec><ref-list><ref id="B30"><mixed-citation xmlns:xlink="http://www.w3.org/1999/xlink" xlink:type="simple"><person-group><name name-style="western"><surname>Jochum</surname><given-names>A</given-names></name><name name-style="western"><surname>Slapnik</surname><given-names>R</given-names></name><name name-style="western"><surname>Kampschulte</surname><given-names>M</given-names></name><name name-style="western"><surname>Martels</surname><given-names>G</given-names></name><name name-style="western"><surname>Heneka</surname><given-names>M</given-names></name><name name-style="western"><surname>Páll-Gergely</surname><given-names>B</given-names></name></person-group> (<year>2014</year>) <article-title>A review of the microgastropod genus <italic><tp:taxon-name><tp:taxon-name-part taxon-name-part-type="genus">Systenostoma</tp:taxon-name-part></tp:taxon-name></italic> Bavay &amp; Dautzenberg, 1908 and a new subterranean species from China (<tp:taxon-name><tp:taxon-name-part taxon-name-part-type="class">Gastropoda</tp:taxon-name-part></tp:taxon-name>, <tp:taxon-name><tp:taxon-name-part taxon-name-part-type="infraclass">Pulmonata</tp:taxon-name-part></tp:taxon-name>, <tp:taxon-name><tp:taxon-name-part taxon-name-part-type="family">Hypselostomatidae</tp:taxon-name-part></tp:taxon-name>).</article-title><source>ZooKeys</source><volume>410</volume>: <fpage>23</fpage>–<lpage>40</lpage>. <ext-link xlink:href="10.3897/zookeys.410.7488" ext-link-type="doi" xlink:type="simple">https://doi.org/10.3897/zookeys.410.7488</ext-link></mixed-citation></ref><ref id="B39"><mixed-citation xmlns:xlink="http://www.w3.org/1999/xlink" xlink:type="simple"><person-group><name name-style="western"><surname>Páll-Gergely</surname><given-names>B</given-names></name><name name-style="western"><surname>Hunyadi</surname><given-names>A</given-names></name><name name-style="western"><surname>Jochum</surname><given-names>A</given-names></name><name name-style="western"><surname>Asami</surname><given-names>T</given-names></name></person-group> (<year>2015a</year>) <article-title>Seven new hypselostomatid species from China, including some of the world’s smallest land snails (<tp:taxon-name><tp:taxon-name-part taxon-name-part-type="class">Gastropoda</tp:taxon-name-part></tp:taxon-name>, <tp:taxon-name><tp:taxon-name-part taxon-name-part-type="infraclass">Pulmonata</tp:taxon-name-part></tp:taxon-name>, <tp:taxon-name><tp:taxon-name-part taxon-name-part-type="suborder">Orthurethra</tp:taxon-name-part></tp:taxon-name>).</article-title><source>ZooKeys</source><volume>523</volume>: <fpage>31</fpage>–<lpage>64</lpage>. <ext-link xlink:href="10.3897/zookeys.523.6114" ext-link-type="doi" xlink:type="simple">https://doi.org/10.3897/zookeys.523.6114</ext-link></mixed-citation></ref></ref-list></tp:taxon-treatment>
