# Supplementary material for: ﻿Five times over: 42 new Angustopila species highlight Southeast Asia’s rich biodiversity (Gastropoda, Stylommatophora, Hypselostomatidae)
Source: Zookeys. 2023 Feb 13;1147:1–177. doi: 10.3897/zookeys.1147.93824 (PMC10297824; doi:10.3897/zookeys.1147.93824)
Supplement: XML Treatment for Angustopila occidentalis [file zookeys.1147.93824-treatment35.xml]

<!DOCTYPE tp:taxon-treatment
  PUBLIC "-//TaxonX//DTD Taxonomic Treatment Publishing DTD v0 20100105//EN" "tax-treatment-NSO.dtd">
<tp:taxon-treatment xmlns:tp="http://www.plazi.org/taxpub"><tp:treatment-meta><kwd-group><label>Taxon classification</label><kwd>
                <named-content content-type="kingdom">Animalia</named-content>
              </kwd><kwd>
                <named-content content-type="order">Stylommatophora</named-content>
              </kwd><kwd>
                <named-content content-type="family">Gastrocoptidae</named-content>
              </kwd></kwd-group><mixed-citation publication-type="journal"><person-group><name><surname>Páll-Gergely</surname><given-names>Barna</given-names></name><name><surname>Hunyadi</surname><given-names>András</given-names></name><name><surname>Vermeulen</surname><given-names>Jaap J.</given-names></name><name><surname>Grego</surname><given-names>Jozef</given-names></name><name><surname>Sutcharit</surname><given-names>Chirasak</given-names></name><name><surname>Reischütz</surname><given-names>Alexander</given-names></name><name><surname>Dumrongrojwattana</surname><given-names>Pongrat</given-names></name><name><surname>Botta-Dukát</surname><given-names>Zoltán</given-names></name><name><surname>Örstan</surname><given-names>Aydin</given-names></name><name><surname>Fekete</surname><given-names>Judit</given-names></name><name><surname>Jochum</surname><given-names>Adrienne</given-names></name></person-group><article-title>﻿Five times over: 42 new <italic><tp:taxon-name><tp:taxon-name-part taxon-name-part-type="genus" reg="Angustopila">Angustopila</tp:taxon-name-part></tp:taxon-name></italic> species highlight Southeast Asia’s rich biodiversity (<tp:taxon-name><tp:taxon-name-part taxon-name-part-type="class">Gastropoda</tp:taxon-name-part></tp:taxon-name>, <tp:taxon-name><tp:taxon-name-part taxon-name-part-type="order">Stylommatophora</tp:taxon-name-part></tp:taxon-name>, <tp:taxon-name><tp:taxon-name-part taxon-name-part-type="family">Hypselostomatidae</tp:taxon-name-part></tp:taxon-name>)</article-title><source>Zookeys</source><day>13</day><month>02</month><year>2023</year><volume>1147</volume><fpage>1</fpage><lpage>177</lpage><pub-id pub-id-type="doi">10.3897/zookeys.1147.93824</pub-id></mixed-citation></tp:treatment-meta><tp:nomenclature><label>﻿</label><tp:taxon-name>
              <object-id xmlns:xlink="http://www.w3.org/1999/xlink" content-type="arpha" xlink:type="simple">6B0E9DA1-EF7A-5DA1-840E-900789C45F8A</object-id>
              <tp:taxon-name-part taxon-name-part-type="genus" reg="Angustopila">Angustopila</tp:taxon-name-part>
              <tp:taxon-name-part taxon-name-part-type="species" reg="occidentalis">occidentalis</tp:taxon-name-part>
              <object-id xmlns:xlink="http://www.w3.org/1999/xlink" content-type="zoobank" xlink:type="simple">https://zoobank.org/CA3710BC-8597-4662-92FF-5A6E16B2F8AE</object-id>
            </tp:taxon-name><tp:taxon-authority>Páll-Gergely &amp; Hunyadi</tp:taxon-authority><tp:taxon-status xmlns:xlink="http://www.w3.org/1999/xlink" xlink:type="simple">sp. nov.</tp:taxon-status><xref ref-type="fig" rid="F70">Figs 70</xref><xref ref-type="fig" rid="F71">, 71</xref><xref ref-type="fig" rid="F72">, 72</xref></tp:nomenclature><tp:treatment-sec sec-type="type material" id="SECID0EHCFM"><title>Type material.</title><p><bold><italic>Holotype</italic></bold>: Myanmar • 1 empty shell (H: 0.97 mm, D: 0.93 mm); Shan State, ca. 6 km east from Hsihseng centre, right side of rd. + 400 m on unpaved rd., limestone hill (locality code: 2018/40); <named-content xmlns:xlink="http://www.w3.org/1999/xlink" content-type="dwc:verbatimCoordinates" xlink:type="simple"><named-content content-type="geo-json" specific-use="{&#34;type&#34;:&#34;Point&#34;,&#34;coordinates&#34;:[97.302500,20.133000]}" id="NCID0EVCFM" xlink:type="simple">20°07.98'N, 97°18.15'E</named-content></named-content>; 1010 m a.s.l.; 7 Oct. 2018; A. Hunyadi, K. Okubo &amp; J.U. Otani leg.; <named-content xmlns:xlink="http://www.w3.org/1999/xlink" content-type="dwc:institutional_code" xlink:title="Hungarian Natural History Museum" xlink:href="http://grbio.org/institution/hungarian-natural-history-museum" xlink:type="simple">HNHM</named-content> 103483.</p><p><bold><italic>Paratypes</italic></bold>: Myanmar • 18 shells; same data as for holotype; coll. <abbrev xmlns:xlink="http://www.w3.org/1999/xlink" xlink:title="Collection András Hunyadi" id="ABBRID0EJDFM" xlink:type="simple">HA</abbrev> • 17 shells; Shan State, 7.4 km from the centre of Hoponh towards Namsang along road no. 4, ca. 5 km north, Parpant Cave (locality code: 2018/36); <named-content xmlns:xlink="http://www.w3.org/1999/xlink" content-type="dwc:verbatimCoordinates" xlink:type="simple"><named-content content-type="geo-json" specific-use="{&#34;type&#34;:&#34;Point&#34;,&#34;coordinates&#34;:[97.237667,20.849333]}" id="NCID0EQDFM" xlink:type="simple">20°50.96'N, 97°14.26'E</named-content></named-content>; 1170 m a.s.l.; 6 Oct. 2018; A. Hunyadi, K. Okubo &amp; J.U. Otani leg.; coll. <abbrev xmlns:xlink="http://www.w3.org/1999/xlink" xlink:title="Collection András Hunyadi" id="ABBRID0EVDFM" xlink:type="simple">HA</abbrev> • 2 figured shells + 81 shells; Shan State, Pinlaung centre N 7.5 km, Tar Kge, near „Big Bang Cave” (locality codes: 2018/32 and 20181004D); <named-content xmlns:xlink="http://www.w3.org/1999/xlink" content-type="dwc:verbatimCoordinates" xlink:type="simple"><named-content content-type="geo-json" specific-use="{&#34;type&#34;:&#34;Point&#34;,&#34;coordinates&#34;:[96.790667,20.171167]}" id="NCID0E3DFM" xlink:type="simple">20°10.27'N, 96°47.44'E</named-content></named-content>; 1540 m a.s.l.; 4 Oct. 2018; A. Hunyadi, K. Okubo &amp; J.U. Otani leg.; coll. <abbrev xmlns:xlink="http://www.w3.org/1999/xlink" xlink:title="Collection András Hunyadi" id="ABBRID0EBEFM" xlink:type="simple">HA</abbrev> • 3 shells; Shan State, Hopong, Hopong Spring and cave (locality code: <abbrev xmlns:xlink="http://www.w3.org/1999/xlink" xlink:title="Collection Jozef Grego" id="ABBRID0EFEFM" xlink:type="simple">JG</abbrev>/2019/2); <named-content xmlns:xlink="http://www.w3.org/1999/xlink" content-type="dwc:verbatimCoordinates" xlink:type="simple"><named-content content-type="geo-json" specific-use="{&#34;type&#34;:&#34;Point&#34;,&#34;coordinates&#34;:[97.224833,20.817500]}" id="NCID0EMEFM" xlink:type="simple">20°49.05'N, 97°13.49'E</named-content></named-content>; 2 Feb. 2019; J. Grego leg.; coll. <abbrev xmlns:xlink="http://www.w3.org/1999/xlink" xlink:title="Collection Jozef Grego" id="ABBRID0EREFM" xlink:type="simple">JG</abbrev> • 5 shells; Kayah State, Hpruso District, Maw Thi Do Village, entrance of Phruno River Cave (locality code: <abbrev xmlns:xlink="http://www.w3.org/1999/xlink" xlink:title="Collection Jozef Grego" id="ABBRID0EVEFM" xlink:type="simple">JG</abbrev>/2019/102); <named-content xmlns:xlink="http://www.w3.org/1999/xlink" content-type="dwc:verbatimCoordinates" xlink:type="simple"><named-content content-type="geo-json" specific-use="{&#34;type&#34;:&#34;Point&#34;,&#34;coordinates&#34;:[97.042833,19.379000]}" id="NCID0E3EFM" xlink:type="simple">19°22.74'N, 97°02.57'E</named-content></named-content>; 12 Dec. 2019; J. Grego leg.; coll. <abbrev xmlns:xlink="http://www.w3.org/1999/xlink" xlink:title="Collection Jozef Grego" id="ABBRID0EBFFM" xlink:type="simple">JG</abbrev> • 59 shells; Kayah State, Hpruso District, Hoyar village, Kyar Yin Cave (locality code: <abbrev xmlns:xlink="http://www.w3.org/1999/xlink" xlink:title="Collection Jozef Grego" id="ABBRID0EFFFM" xlink:type="simple">JG</abbrev>/2019/104a); <named-content xmlns:xlink="http://www.w3.org/1999/xlink" content-type="dwc:verbatimCoordinates" xlink:type="simple"><named-content content-type="geo-json" specific-use="{&#34;type&#34;:&#34;Point&#34;,&#34;coordinates&#34;:[96.940000,19.301667]}" id="NCID0EMFFM" xlink:type="simple">19°18.10'N, 96°56.40'E</named-content></named-content>; 1100 m a.s.l.; 13 Dec. 2019; Mário Olšavský leg.; coll. <abbrev xmlns:xlink="http://www.w3.org/1999/xlink" xlink:title="Collection Jozef Grego" id="ABBRID0ERFFM" xlink:type="simple">JG</abbrev>.</p></tp:treatment-sec><tp:treatment-sec sec-type="material" id="SECID0EVFFM"><title>Additional material.</title><p>Myanmar • 14 <abbrev xmlns:xlink="http://www.w3.org/1999/xlink" xlink:title="juvenile/broken shells" id="ABBRID0E2FFM" xlink:type="simple">j/b</abbrev> shells; same data as for holotype; coll. <abbrev xmlns:xlink="http://www.w3.org/1999/xlink" xlink:title="Collection András Hunyadi" id="ABBRID0E6FFM" xlink:type="simple">HA</abbrev> • 1 juvenile shell (figured with insect in aperture) + 21 <abbrev xmlns:xlink="http://www.w3.org/1999/xlink" xlink:title="juvenile/broken shells" id="ABBRID0EDGFM" xlink:type="simple">j/b</abbrev> shells; Shan State, 7.4 km from the centre of Hoponh towards Namsang along road no. 4, ca. 5 km north, Parpant Cave (locality code: 2018/36); <named-content xmlns:xlink="http://www.w3.org/1999/xlink" content-type="dwc:verbatimCoordinates" xlink:type="simple"><named-content content-type="geo-json" specific-use="{&#34;type&#34;:&#34;Point&#34;,&#34;coordinates&#34;:[97.237667,20.849333]}" id="NCID0EKGFM" xlink:type="simple">20°50.96'N, 97°14.26'E</named-content></named-content>; 1170 m a.s.l.; 6 Oct. 2018; A. Hunyadi, K. Okubo &amp; J.U. Otani leg.; coll. <abbrev xmlns:xlink="http://www.w3.org/1999/xlink" xlink:title="Collection András Hunyadi" id="ABBRID0EPGFM" xlink:type="simple">HA</abbrev> • 25 <abbrev xmlns:xlink="http://www.w3.org/1999/xlink" xlink:title="juvenile/broken shells" id="ABBRID0ETGFM" xlink:type="simple">j/b</abbrev> shells; Shan State, Pinlaung centre N 7.5 km, Tar Kge, near „Big Bang Cave” (locality codes: 2018/32 and 20181004D); <named-content xmlns:xlink="http://www.w3.org/1999/xlink" content-type="dwc:verbatimCoordinates" xlink:type="simple"><named-content content-type="geo-json" specific-use="{&#34;type&#34;:&#34;Point&#34;,&#34;coordinates&#34;:[96.790667,20.171167]}" id="NCID0E1GFM" xlink:type="simple">20°10.27'N, 96°47.44'E</named-content></named-content>; 1540 m a.s.l.; 4 Oct. 2018; A. Hunyadi, K. Okubo &amp; J.U. Otani leg.; coll. <abbrev xmlns:xlink="http://www.w3.org/1999/xlink" xlink:title="Collection András Hunyadi" id="ABBRID0E6GFM" xlink:type="simple">HA</abbrev>.</p><p>Thailand • 1 figured shell; Chiang Mai Province, northeastern part of Doi Chiang Dao, Wat Tham Chiang Dao northwest 2 km (locality code: 2015/6); <named-content xmlns:xlink="http://www.w3.org/1999/xlink" content-type="dwc:verbatimCoordinates" xlink:type="simple"><named-content content-type="geo-json" specific-use="{&#34;type&#34;:&#34;Point&#34;,&#34;coordinates&#34;:[98.911333,19.400333]}" id="NCID0EIHFM" xlink:type="simple">19°24.02'N, 98°54.68'E</named-content></named-content>; 835 m a.s.l.; 7 Feb. 2015; A. Hunyadi leg.; <named-content xmlns:xlink="http://www.w3.org/1999/xlink" content-type="dwc:institutional_code" xlink:title="Hungarian Natural History Museum" xlink:href="http://grbio.org/institution/hungarian-natural-history-museum" xlink:type="simple">HNHM</named-content> 100182.</p></tp:treatment-sec><tp:treatment-sec sec-type="diagnosis" id="SECID0EVHFM"><title>Diagnosis.</title><p>A medium-sized <italic><tp:taxon-name><tp:taxon-name-part taxon-name-part-type="genus" reg="Angustopila">Angustopila</tp:taxon-name-part></tp:taxon-name></italic> species with a relatively low conical shell, a strong parietal tooth and a weak lower palatal tooth (can be absent), and a moderately wide umbilicus.</p></tp:treatment-sec><tp:treatment-sec sec-type="description" id="SECID0ECIFM"><title>Description.</title><p>Shell of normal size for the genus, slightly higher than wide or slightly wider than high; pale grey, translucent, conical; body whorl widest in standard apertural view; protoconch consists of 1.5 whorls with dense spiral striation on the entire protoconch; teleoconch finely ornamented with irregularly spaced, weak radial growth lines crossed by fine rows of regularly-spaced spiral striae (ca. 17–20 on body whorl from standard apertural view); on both ventral and dorsal surfaces of body whorl spiral lines dominant or spiral and radial lines are of comparable strength; whorls 4–4.25, rounded; aperture oblique to shell axis from lateral view; umbilicus moderately narrow; aperture ovoid or slightly reniform, sinulus wide; peristome expanded, not reflected; parietal callus not conspicuous, somewhat detached from penultimate whorl (aperture not adnate); parietal tooth well-developed, perpendicular to parietal wall; palatal side usually with a blunt lower palatal denticle (often absent, or a second one might be present), which is situated some distance inside from peristome edge.</p></tp:treatment-sec><tp:treatment-sec sec-type="description" id="SECID0EHIFM"><title>Measurements (in mm).</title><p>H = 0.91–1.03, D = 0.89–1.06, H/D*100 = 88.3–108.5 (Myanmar, <italic>n</italic> = 16), <abbrev xmlns:xlink="http://www.w3.org/1999/xlink" xlink:title="Relative umbilical diameter" id="ABBRID0EPIFM" xlink:type="simple">RUD</abbrev> = 22.8–26.0 (<italic>n</italic> = 6); H = 1.02, D = 0.89, H/D*100 = 113.5, <abbrev xmlns:xlink="http://www.w3.org/1999/xlink" xlink:title="Relative umbilical diameter" id="ABBRID0EVIFM" xlink:type="simple">RUD</abbrev> = 21.9 (Thailand, <italic>n</italic> = 1).</p></tp:treatment-sec><tp:treatment-sec sec-type="Differential diagnosis" id="SECID0E2IFM"><title>Differential diagnosis.</title><p><italic><tp:taxon-name><tp:taxon-name-part taxon-name-part-type="genus" reg="Angustopila">Angustopila</tp:taxon-name-part><tp:taxon-name-part taxon-name-part-type="species" reg="concava">concava</tp:taxon-name-part></tp:taxon-name></italic> has a concave-conical shell, a wider umbilicus, a smaller parietal tooth, a more strongly oblique aperture, its parietal callus is more detached from the penultimate whorl and lacks a palatal tooth compared to this new species. See also under <italic><tp:taxon-name><tp:taxon-name-part taxon-name-part-type="genus" reg="Angustopila">A.</tp:taxon-name-part><tp:taxon-name-part taxon-name-part-type="species" reg="antidomedon">antidomedon</tp:taxon-name-part></tp:taxon-name></italic> sp. nov., <italic><tp:taxon-name><tp:taxon-name-part taxon-name-part-type="genus" reg="Angustopila">A.</tp:taxon-name-part><tp:taxon-name-part taxon-name-part-type="species" reg="bathyodon">bathyodon</tp:taxon-name-part></tp:taxon-name></italic> sp. nov., and <italic><tp:taxon-name><tp:taxon-name-part taxon-name-part-type="genus" reg="Angustopila">A.</tp:taxon-name-part><tp:taxon-name-part taxon-name-part-type="species" reg="uvula">uvula</tp:taxon-name-part></tp:taxon-name></italic> sp. nov.</p></tp:treatment-sec><tp:treatment-sec sec-type="etymology" id="SECID0ENKFM"><title>Etymology.</title><p>Named after its geographic distribution compared to other <italic><tp:taxon-name><tp:taxon-name-part taxon-name-part-type="genus" reg="Angustopila">Angustopila</tp:taxon-name-part></tp:taxon-name></italic> species (this is one of the westernmost occurring <italic><tp:taxon-name><tp:taxon-name-part taxon-name-part-type="genus" reg="Angustopila">Angustopila</tp:taxon-name-part></tp:taxon-name></italic> species).</p></tp:treatment-sec><tp:treatment-sec sec-type="distribution" id="SECID0EBLFM"><title>Distribution.</title><p>This species is known from one locality in Thailand’s Chiang Mai Province, and five localities from Myanmar’s Shan and Kayah States (Fig. <xref ref-type="fig" rid="F19">19</xref>).</p></tp:treatment-sec><tp:treatment-sec sec-type="remarks" id="SECID0ELLFM"><title>Remarks.</title><p>The single shell from Thailand has a higher spire, and a more conical shell than those from Myanmar, and possesses an additional palatal denticle next to the “usual” lower palatal tooth. Thus, additional specimens are needed to infer the intraspecific diversity of that population, and to understand if it is conspecific with <italic><tp:taxon-name><tp:taxon-name-part taxon-name-part-type="genus" reg="Angustopila">A.</tp:taxon-name-part><tp:taxon-name-part taxon-name-part-type="species" reg="occidentalis">occidentalis</tp:taxon-name-part></tp:taxon-name></italic> sp. nov. populations of Myanmar. The shells from the populations from Myanmar show no notable conchological variation.</p><fig id="F70" position="float" orientation="portrait"><object-id xmlns:xlink="http://www.w3.org/1999/xlink" content-type="doi" xlink:type="simple">10.3897/zookeys.1147.93824.figure70</object-id><object-id xmlns:xlink="http://www.w3.org/1999/xlink" content-type="arpha" xlink:type="simple">0DCED8D1-846B-5F22-8536-C17FA88F6ED1</object-id><label>Figure 70.</label><caption><p><italic><tp:taxon-name><tp:taxon-name-part taxon-name-part-type="genus" reg="Angustopila">Angustopila</tp:taxon-name-part><tp:taxon-name-part taxon-name-part-type="species" reg="occidentalis">occidentalis</tp:taxon-name-part></tp:taxon-name></italic> Páll-Gergely &amp; Hunyadi, sp. nov. (holotype, <named-content xmlns:xlink="http://www.w3.org/1999/xlink" content-type="dwc:institutional_code" xlink:title="Hungarian Natural History Museum" xlink:href="http://grbio.org/institution/hungarian-natural-history-museum" xlink:type="simple">HNHM</named-content> 103483). Apertural (<bold>A</bold>), ventral (<bold>B</bold>), lateral (<bold>C</bold>) and apical (<bold>D</bold>) sides of the shell; sculpture on the protoconch (<bold>E</bold>), ventral (<bold>F</bold>) and frontal (<bold>G</bold>) surface of the body whorl.</p></caption><graphic xmlns:xlink="http://www.w3.org/1999/xlink" xlink:href="zookeys-1147-001_article-93824__-g070.jpg" position="float" orientation="portrait" xlink:type="simple" id="oo_808879.jpg"><uri content-type="original_file" xlink:type="simple">https://binary.pensoft.net/fig/808879</uri></graphic></fig><fig id="F71" position="float" orientation="portrait"><object-id xmlns:xlink="http://www.w3.org/1999/xlink" content-type="doi" xlink:type="simple">10.3897/zookeys.1147.93824.figure71</object-id><object-id xmlns:xlink="http://www.w3.org/1999/xlink" content-type="arpha" xlink:type="simple">52D67F86-109D-50C0-AB3F-9F6A4BDBD1E7</object-id><label>Figure 71.</label><caption><p>Variability of <italic><tp:taxon-name><tp:taxon-name-part taxon-name-part-type="genus" reg="Angustopila">Angustopila</tp:taxon-name-part><tp:taxon-name-part taxon-name-part-type="species" reg="occidentalis">occidentalis</tp:taxon-name-part></tp:taxon-name></italic> Páll-Gergely &amp; Hunyadi, sp. nov. <bold>A–D</bold> 2018/40, (<bold>A</bold> holotype <bold>B–D</bold> paratypes) <bold>E–G</bold> 2018/32 (<bold>E</bold> and <bold>G</bold> specimen 1 <bold>F</bold> specimen 2).</p></caption><graphic xmlns:xlink="http://www.w3.org/1999/xlink" xlink:href="zookeys-1147-001_article-93824__-g071.jpg" position="float" orientation="portrait" xlink:type="simple" id="oo_808880.jpg"><uri content-type="original_file" xlink:type="simple">https://binary.pensoft.net/fig/808880</uri></graphic></fig><fig id="F72" position="float" orientation="portrait"><object-id xmlns:xlink="http://www.w3.org/1999/xlink" content-type="doi" xlink:type="simple">10.3897/zookeys.1147.93824.figure72</object-id><object-id xmlns:xlink="http://www.w3.org/1999/xlink" content-type="arpha" xlink:type="simple">E04EAC0E-3E02-5F21-ADC1-DCE503FDE7FD</object-id><label>Figure 72.</label><caption><p><tp:taxon-name><tp:taxon-name-part taxon-name-part-type="genus" reg="Angustopila">Angustopila</tp:taxon-name-part><tp:taxon-name-part taxon-name-part-type="uncertainty-rank">cf.</tp:taxon-name-part><tp:taxon-name-part taxon-name-part-type="species" reg="occidentalis">occidentalis</tp:taxon-name-part></tp:taxon-name> Páll-Gergely &amp; Hunyadi, sp. nov., Chiang Dao. Apertural (<bold>A</bold>), ventral (<bold>B</bold>), apical (<bold>C</bold>) and lateral (<bold>D</bold>) sides of the shell; sculpture on the protoconch (<bold>E</bold>); aperture (<bold>F</bold>); ventral (<bold>G</bold>) and frontal (<bold>H</bold>) surface of the body whorl.</p></caption><graphic xmlns:xlink="http://www.w3.org/1999/xlink" xlink:href="zookeys-1147-001_article-93824__-g072.jpg" position="float" orientation="portrait" xlink:type="simple" id="oo_808881.jpg"><uri content-type="original_file" xlink:type="simple">https://binary.pensoft.net/fig/808881</uri></graphic></fig></tp:treatment-sec><tp:treatment-sec><!--Section generated to contain objects referenced in tp:taxon-treatment.--><fig id="F19" position="float" orientation="portrait"><object-id xmlns:xlink="http://www.w3.org/1999/xlink" content-type="doi" xlink:type="simple">10.3897/zookeys.1147.93824.figure19</object-id><object-id xmlns:xlink="http://www.w3.org/1999/xlink" content-type="arpha" xlink:type="simple">E2EAB3C7-58A9-5529-8C8F-18A60494D268</object-id><label>Figure 19.</label><caption><p>Distribution of <italic><tp:taxon-name><tp:taxon-name-part taxon-name-part-type="genus" reg="Angustopila">Angustopila</tp:taxon-name-part></tp:taxon-name></italic> species.</p></caption><graphic xmlns:xlink="http://www.w3.org/1999/xlink" xlink:href="zookeys-1147-001_article-93824__-g019.jpg" position="float" orientation="portrait" xlink:type="simple" id="oo_808828.jpg"><uri content-type="original_file" xlink:type="simple">https://binary.pensoft.net/fig/808828</uri></graphic></fig></tp:treatment-sec></tp:taxon-treatment>
