# Supplementary material for: ﻿Five times over: 42 new Angustopila species highlight Southeast Asia’s rich biodiversity (Gastropoda, Stylommatophora, Hypselostomatidae)
Source: Zookeys. 2023 Feb 13;1147:1–177. doi: 10.3897/zookeys.1147.93824 (PMC10297824; doi:10.3897/zookeys.1147.93824)
Supplement: XML Treatment for Angustopila papaver [file zookeys.1147.93824-treatment37.xml]

<!DOCTYPE tp:taxon-treatment
  PUBLIC "-//TaxonX//DTD Taxonomic Treatment Publishing DTD v0 20100105//EN" "tax-treatment-NSO.dtd">
<tp:taxon-treatment xmlns:tp="http://www.plazi.org/taxpub"><tp:treatment-meta><kwd-group><label>Taxon classification</label><kwd>
                <named-content content-type="kingdom">Animalia</named-content>
              </kwd><kwd>
                <named-content content-type="order">Stylommatophora</named-content>
              </kwd><kwd>
                <named-content content-type="family">Gastrocoptidae</named-content>
              </kwd></kwd-group><mixed-citation publication-type="journal"><person-group><name><surname>Páll-Gergely</surname><given-names>Barna</given-names></name><name><surname>Hunyadi</surname><given-names>András</given-names></name><name><surname>Vermeulen</surname><given-names>Jaap J.</given-names></name><name><surname>Grego</surname><given-names>Jozef</given-names></name><name><surname>Sutcharit</surname><given-names>Chirasak</given-names></name><name><surname>Reischütz</surname><given-names>Alexander</given-names></name><name><surname>Dumrongrojwattana</surname><given-names>Pongrat</given-names></name><name><surname>Botta-Dukát</surname><given-names>Zoltán</given-names></name><name><surname>Örstan</surname><given-names>Aydin</given-names></name><name><surname>Fekete</surname><given-names>Judit</given-names></name><name><surname>Jochum</surname><given-names>Adrienne</given-names></name></person-group><article-title>﻿Five times over: 42 new <italic><tp:taxon-name><tp:taxon-name-part taxon-name-part-type="genus" reg="Angustopila">Angustopila</tp:taxon-name-part></tp:taxon-name></italic> species highlight Southeast Asia’s rich biodiversity (<tp:taxon-name><tp:taxon-name-part taxon-name-part-type="class">Gastropoda</tp:taxon-name-part></tp:taxon-name>, <tp:taxon-name><tp:taxon-name-part taxon-name-part-type="order">Stylommatophora</tp:taxon-name-part></tp:taxon-name>, <tp:taxon-name><tp:taxon-name-part taxon-name-part-type="family">Hypselostomatidae</tp:taxon-name-part></tp:taxon-name>)</article-title><source>Zookeys</source><day>13</day><month>02</month><year>2023</year><volume>1147</volume><fpage>1</fpage><lpage>177</lpage><pub-id pub-id-type="doi">10.3897/zookeys.1147.93824</pub-id></mixed-citation></tp:treatment-meta><tp:nomenclature><label>﻿</label><tp:taxon-name>
              <object-id xmlns:xlink="http://www.w3.org/1999/xlink" content-type="arpha" xlink:type="simple">94F9FF48-9F54-5B33-9FA8-3931DBBA34AC</object-id>
              <tp:taxon-name-part taxon-name-part-type="genus" reg="Angustopila">Angustopila</tp:taxon-name-part>
              <tp:taxon-name-part taxon-name-part-type="species" reg="papaver">papaver</tp:taxon-name-part>
              <object-id xmlns:xlink="http://www.w3.org/1999/xlink" content-type="zoobank" xlink:type="simple">https://zoobank.org/31264F15-F05F-4C41-AA05-6B6C13D46B12</object-id>
            </tp:taxon-name><tp:taxon-authority>Páll-Gergely &amp; Hunyadi</tp:taxon-authority><tp:taxon-status xmlns:xlink="http://www.w3.org/1999/xlink" xlink:type="simple">sp. nov.</tp:taxon-status><xref ref-type="fig" rid="F73">Fig. 73</xref></tp:nomenclature><tp:treatment-sec sec-type="type material" id="SECID0E1UFM"><title>Type material.</title><p><bold><italic>Holotype</italic></bold>: Vietnam • 1 empty shell (H: 0.66 mm, D: 0.66 mm); Thanh Hóa Province, Như Thanh District, Hải Vân, Hang Lò Cao Kháng Chiến, vicinity of the cave (locality code: 2020/41); <named-content xmlns:xlink="http://www.w3.org/1999/xlink" content-type="dwc:verbatimCoordinates" xlink:type="simple"><named-content content-type="geo-json" specific-use="{&#34;type&#34;:&#34;Point&#34;,&#34;coordinates&#34;:[105.577167,19.618000]}" id="NCID0EIVFM" xlink:type="simple">19°37.08'N, 105°34.63'E</named-content></named-content>; 20 m a.s.l.; 14 Feb. 2020; A. Hunyadi leg.; <named-content xmlns:xlink="http://www.w3.org/1999/xlink" content-type="dwc:institutional_code" xlink:title="Hungarian Natural History Museum" xlink:href="http://grbio.org/institution/hungarian-natural-history-museum" xlink:type="simple">HNHM</named-content> 105297.</p><p><bold><italic>Paratypes</italic></bold>: Vietnam • 1 figured shell + 39 shells + 3 live-collected specimens covered in mud; same data as for holotype; coll. <abbrev xmlns:xlink="http://www.w3.org/1999/xlink" xlink:title="Collection András Hunyadi" id="ABBRID0E3VFM" xlink:type="simple">HA</abbrev>.</p></tp:treatment-sec><tp:treatment-sec sec-type="diagnosis" id="SECID0EAWFM"><title>Diagnosis.</title><p>A small <italic><tp:taxon-name><tp:taxon-name-part taxon-name-part-type="genus" reg="Angustopila">Angustopila</tp:taxon-name-part></tp:taxon-name></italic> species with a conical to conical-globular shell, a shouldered body whorl, a strong parietal tooth reaching the peristome edge, and an upper palatal tooth of ca. 1/2 size.</p></tp:treatment-sec><tp:treatment-sec sec-type="description" id="SECID0ENWFM"><title>Description.</title><p>Shell small for the genus, shell slightly higher than wide or rarely as high as wide; off-white, translucent when fresh, conical to conical-globular; body whorl widest in apertural view; protoconch consists of 1–1.25 whorls with spiral striation preceding the first teleoconch whorl; teleoconch with very weak, regularly spaced radial ribs crossed by stronger spiral striae (ca. 12–15 on body whorl from apertural view); whorls ca. 3.5, slightly shouldered, “pushed” from baso-lateral direction from apertural view; aperture very slightly oblique to shell axis from lateral view; umbilicus moderately wide; aperture pear-shaped, sinulus narrow and strongly isolated due to the near joining of the strong parietal and upper palatal teeth; peristome expanded, not reflected; parietal callus slightly protruding, slightly detached from penultimate whorl (aperture not adnate); parietal tooth elevated, strong, short, reaches parietal callus, slightly curved in direction of palatal tooth; upper palatal tooth ca. 1/2 as high as parietal tooth, situated near peristome edge, just opposite of parietal tooth.</p></tp:treatment-sec><tp:treatment-sec sec-type="description" id="SECID0ESWFM"><title>Measurements (in mm).</title><p>H = 0.66–0.75, D = 0.64–0.75, H/D*100 = 100–112.5 (<italic>n</italic> = 7), <abbrev xmlns:xlink="http://www.w3.org/1999/xlink" xlink:title="Relative umbilical diameter" id="ABBRID0E1WFM" xlink:type="simple">RUD</abbrev> = 26.6–29.2 (<italic>n</italic> = 3).</p></tp:treatment-sec><tp:treatment-sec sec-type="Differential diagnosis" id="SECID0EAXFM"><title>Differential diagnosis.</title><p>Similar only to <italic><tp:taxon-name><tp:taxon-name-part taxon-name-part-type="genus" reg="Angustopila">A.</tp:taxon-name-part><tp:taxon-name-part taxon-name-part-type="species" reg="coprologos">coprologos</tp:taxon-name-part></tp:taxon-name></italic> and <italic><tp:taxon-name><tp:taxon-name-part taxon-name-part-type="genus" reg="Angustopila">A.</tp:taxon-name-part><tp:taxon-name-part taxon-name-part-type="species" reg="psammion">psammion</tp:taxon-name-part></tp:taxon-name></italic> in size. This new species can be distinguished from all congeners based on the combination of the very small, conical to conical-globular shell and the two apertural denticles.</p></tp:treatment-sec><tp:treatment-sec sec-type="etymology" id="SECID0E3XFM"><title>Etymology.</title><p>The tiny shells of this species with approximately equal shell height and width resemble poppy (<italic><tp:taxon-name><tp:taxon-name-part taxon-name-part-type="genus" reg="Papaver">Papaver</tp:taxon-name-part></tp:taxon-name></italic>) seeds. The specific epithet is to be used as a noun in apposition.</p><fig id="F73" position="float" orientation="portrait"><object-id xmlns:xlink="http://www.w3.org/1999/xlink" content-type="doi" xlink:type="simple">10.3897/zookeys.1147.93824.figure73</object-id><object-id xmlns:xlink="http://www.w3.org/1999/xlink" content-type="arpha" xlink:type="simple">7B15CA1F-2DE0-540B-9C89-DFC37A8ECD07</object-id><label>Figure 73.</label><caption><p><italic><tp:taxon-name><tp:taxon-name-part taxon-name-part-type="genus" reg="Angustopila">Angustopila</tp:taxon-name-part><tp:taxon-name-part taxon-name-part-type="species" reg="papaver">papaver</tp:taxon-name-part></tp:taxon-name></italic> Páll-Gergely &amp; Hunyadi, sp. nov. <bold>A, C–I</bold> holotype (<named-content xmlns:xlink="http://www.w3.org/1999/xlink" content-type="dwc:institutional_code" xlink:title="Hungarian Natural History Museum" xlink:href="http://grbio.org/institution/hungarian-natural-history-museum" xlink:type="simple">HNHM</named-content> 105297) <bold>B</bold> paratype. Apertural (<bold>A, B</bold>), lateral (<bold>C</bold>), apical (<bold>D</bold>) and ventral (<bold>E</bold>) sides of the shell; sculpture on the protoconch (<bold>F</bold>); aperture (<bold>G</bold>); ventral (<bold>H</bold>) and frontal (<bold>I</bold>) surface of the body whorl.</p></caption><graphic xmlns:xlink="http://www.w3.org/1999/xlink" xlink:href="zookeys-1147-001_article-93824__-g073.jpg" position="float" orientation="portrait" xlink:type="simple" id="oo_808882.jpg"><uri content-type="original_file" xlink:type="simple">https://binary.pensoft.net/fig/808882</uri></graphic></fig></tp:treatment-sec><tp:treatment-sec sec-type="distribution" id="SECID0E4ZFM"><title>Distribution.</title><p><italic><tp:taxon-name><tp:taxon-name-part taxon-name-part-type="genus" reg="Angustopila">Angustopila</tp:taxon-name-part><tp:taxon-name-part taxon-name-part-type="species" reg="papaver">papaver</tp:taxon-name-part></tp:taxon-name></italic> sp. nov. is known from the type locality only in Thanh Hóa Province of northern Vietnam (Fig. <xref ref-type="fig" rid="F48">48</xref>).</p></tp:treatment-sec><tp:treatment-sec><!--Section generated to contain objects referenced in tp:taxon-treatment.--><fig id="F48" position="float" orientation="portrait"><object-id xmlns:xlink="http://www.w3.org/1999/xlink" content-type="doi" xlink:type="simple">10.3897/zookeys.1147.93824.figure48</object-id><object-id xmlns:xlink="http://www.w3.org/1999/xlink" content-type="arpha" xlink:type="simple">E12B3827-BF39-50A0-A341-922693E25FEA</object-id><label>Figure 48.</label><caption><p>Distribution of <italic><tp:taxon-name><tp:taxon-name-part taxon-name-part-type="genus" reg="Angustopila">Angustopila</tp:taxon-name-part></tp:taxon-name></italic> species.</p></caption><graphic xmlns:xlink="http://www.w3.org/1999/xlink" xlink:href="zookeys-1147-001_article-93824__-g048.jpg" position="float" orientation="portrait" xlink:type="simple" id="oo_808857.jpg"><uri content-type="original_file" xlink:type="simple">https://binary.pensoft.net/fig/808857</uri></graphic></fig></tp:treatment-sec></tp:taxon-treatment>
