# Supplementary material for: ﻿Five times over: 42 new Angustopila species highlight Southeast Asia’s rich biodiversity (Gastropoda, Stylommatophora, Hypselostomatidae)
Source: Zookeys. 2023 Feb 13;1147:1–177. doi: 10.3897/zookeys.1147.93824 (PMC10297824; doi:10.3897/zookeys.1147.93824)
Supplement: XML Treatment for Angustopila somsaki [file zookeys.1147.93824-treatment41.xml]

<!DOCTYPE tp:taxon-treatment
  PUBLIC "-//TaxonX//DTD Taxonomic Treatment Publishing DTD v0 20100105//EN" "tax-treatment-NSO.dtd">
<tp:taxon-treatment xmlns:tp="http://www.plazi.org/taxpub"><tp:treatment-meta><kwd-group><label>Taxon classification</label><kwd>
                <named-content content-type="kingdom">Animalia</named-content>
              </kwd><kwd>
                <named-content content-type="order">Stylommatophora</named-content>
              </kwd><kwd>
                <named-content content-type="family">Gastrocoptidae</named-content>
              </kwd></kwd-group><mixed-citation publication-type="journal"><person-group><name><surname>Páll-Gergely</surname><given-names>Barna</given-names></name><name><surname>Hunyadi</surname><given-names>András</given-names></name><name><surname>Vermeulen</surname><given-names>Jaap J.</given-names></name><name><surname>Grego</surname><given-names>Jozef</given-names></name><name><surname>Sutcharit</surname><given-names>Chirasak</given-names></name><name><surname>Reischütz</surname><given-names>Alexander</given-names></name><name><surname>Dumrongrojwattana</surname><given-names>Pongrat</given-names></name><name><surname>Botta-Dukát</surname><given-names>Zoltán</given-names></name><name><surname>Örstan</surname><given-names>Aydin</given-names></name><name><surname>Fekete</surname><given-names>Judit</given-names></name><name><surname>Jochum</surname><given-names>Adrienne</given-names></name></person-group><article-title>﻿Five times over: 42 new <italic><tp:taxon-name><tp:taxon-name-part taxon-name-part-type="genus" reg="Angustopila">Angustopila</tp:taxon-name-part></tp:taxon-name></italic> species highlight Southeast Asia’s rich biodiversity (<tp:taxon-name><tp:taxon-name-part taxon-name-part-type="class">Gastropoda</tp:taxon-name-part></tp:taxon-name>, <tp:taxon-name><tp:taxon-name-part taxon-name-part-type="order">Stylommatophora</tp:taxon-name-part></tp:taxon-name>, <tp:taxon-name><tp:taxon-name-part taxon-name-part-type="family">Hypselostomatidae</tp:taxon-name-part></tp:taxon-name>)</article-title><source>Zookeys</source><day>13</day><month>02</month><year>2023</year><volume>1147</volume><fpage>1</fpage><lpage>177</lpage><pub-id pub-id-type="doi">10.3897/zookeys.1147.93824</pub-id></mixed-citation></tp:treatment-meta><tp:nomenclature><label>﻿</label><tp:taxon-name>
              <object-id xmlns:xlink="http://www.w3.org/1999/xlink" content-type="arpha" xlink:type="simple">C7795E87-8450-5338-B4D1-2CED0202F308</object-id>
              <tp:taxon-name-part taxon-name-part-type="genus" reg="Angustopila">Angustopila</tp:taxon-name-part>
              <tp:taxon-name-part taxon-name-part-type="species" reg="somsaki">somsaki</tp:taxon-name-part>
              <object-id xmlns:xlink="http://www.w3.org/1999/xlink" content-type="zoobank" xlink:type="simple">https://zoobank.org/0AC429B8-70E3-47E4-8C29-889B5A07C5AB</object-id>
            </tp:taxon-name><tp:taxon-authority>Páll-Gergely &amp; Hunyadi</tp:taxon-authority><tp:taxon-status xmlns:xlink="http://www.w3.org/1999/xlink" xlink:type="simple">sp. nov.</tp:taxon-status><xref ref-type="fig" rid="F79">Figs 79</xref><xref ref-type="fig" rid="F80">, 80</xref></tp:nomenclature><tp:treatment-sec sec-type="type material" id="SECID0EIXGM"><title>Type material.</title><p><bold><italic>Holotype</italic></bold>: Thailand • 1 empty shell (H: 0.66 mm, D: 0.78 mm); Chiang Mai Province, northeastern part of Doi Chiang Dao, Wat Tham Chiang Dao northwest 2 km (locality code: 2015/6); <named-content xmlns:xlink="http://www.w3.org/1999/xlink" content-type="dwc:verbatimCoordinates" xlink:type="simple"><named-content content-type="geo-json" specific-use="{&#34;type&#34;:&#34;Point&#34;,&#34;coordinates&#34;:[98.911333,19.400333]}" id="NCID0EWXGM" xlink:type="simple">19°24.02'N, 98°54.68'E</named-content></named-content>; 835 m a.s.l.; 7 Feb. 2015; A. Hunyadi leg.; <named-content xmlns:xlink="http://www.w3.org/1999/xlink" content-type="dwc:institutional_code" xlink:title="Chulalongkorn University Museum of Zoology" xlink:href="http://grbio.org/institution/chulalongkorn-university-museum-natural-history" xlink:type="simple">CUMZ</named-content> 7440.</p><p><bold><italic>Paratypes</italic></bold>: Thailand • 1 shell; same data as for holotype; <named-content xmlns:xlink="http://www.w3.org/1999/xlink" content-type="dwc:institutional_code" xlink:title="Naturhistorisches Museum der Burgergemeinde Bern" xlink:href="http://grbio.org/institution/naturhistorisches-museum-der-burgergemeinde-bern" xlink:type="simple">NMBE</named-content> 550642 • 9 shells; same data as for holotype; coll. <abbrev xmlns:xlink="http://www.w3.org/1999/xlink" xlink:title="Collection András Hunyadi" id="ABBRID0ESYGM" xlink:type="simple">HA</abbrev> • 3 shells; Chiang Rai Province, 7 to 9 km SSW of Mae Sai, around Wat Tham Pla (locality code: 2015/18); <named-content xmlns:xlink="http://www.w3.org/1999/xlink" content-type="dwc:verbatimCoordinates" xlink:type="simple"><named-content content-type="geo-json" specific-use="{&#34;type&#34;:&#34;Point&#34;,&#34;coordinates&#34;:[99.863667,20.328667]}" id="NCID0EZYGM" xlink:type="simple">20°19.72'N, 99°51.82'E</named-content></named-content>; 400 m a.s.l.; 12 Feb. 2015; A. Hunyadi leg.; coll. <abbrev xmlns:xlink="http://www.w3.org/1999/xlink" xlink:title="Collection András Hunyadi" id="ABBRID0E5YGM" xlink:type="simple">HA</abbrev> • 7 shells; Chiang Rai Province, 6 km S of Chiang Khian, toward Pa Ngae, Wat Phra That Charui (locality code: 2015/20); <named-content xmlns:xlink="http://www.w3.org/1999/xlink" content-type="dwc:verbatimCoordinates" xlink:type="simple"><named-content content-type="geo-json" specific-use="{&#34;type&#34;:&#34;Point&#34;,&#34;coordinates&#34;:[99.986500,19.573500]}" id="NCID0EFZGM" xlink:type="simple">19°34.41'N, 99°59.19'E</named-content></named-content>; 420 m a.s.l.; 13 Feb. 2015; A. Hunyadi leg.; coll. <abbrev xmlns:xlink="http://www.w3.org/1999/xlink" xlink:title="Collection András Hunyadi" id="ABBRID0EKZGM" xlink:type="simple">HA</abbrev> • 1 imaged shell; same data as for preceding; <named-content xmlns:xlink="http://www.w3.org/1999/xlink" content-type="dwc:institutional_code" xlink:title="Hungarian Natural History Museum" xlink:href="http://grbio.org/institution/hungarian-natural-history-museum" xlink:type="simple">HNHM</named-content> 103480.</p></tp:treatment-sec><tp:treatment-sec sec-type="material" id="SECID0EWZGM"><title>Additional material.</title><p>Thailand • 2 juvenile shells; same data as for holotype; coll. <abbrev xmlns:xlink="http://www.w3.org/1999/xlink" xlink:title="Collection András Hunyadi" id="ABBRID0E3ZGM" xlink:type="simple">HA</abbrev>.</p></tp:treatment-sec><tp:treatment-sec sec-type="diagnosis" id="SECID0EA1GM"><title>Diagnosis.</title><p>A small, depressed-globular <italic><tp:taxon-name><tp:taxon-name-part taxon-name-part-type="genus" reg="Angustopila">Angustopila</tp:taxon-name-part></tp:taxon-name></italic> species with domed dorsal side, a pear-shaped aperture having an apertural axis nearly parallel to shell axis, a strong parietal tooth, and a very weak upper palatal tooth.</p></tp:treatment-sec><tp:treatment-sec sec-type="description" id="SECID0EN1GM"><title>Description.</title><p>Shell small for the genus, wider than high; off-white, depressed globular with domed dorsal side; body whorl widest from standard apertural view; protoconch consists of 1.25 whorls with four spiral striae; teleoconch ornamented by fine radial growth lines and stronger, equidistantly- arranged spiral striae (ca. 12–20 on body whorl from standard apertural view); whorls 3.5, slightly shouldered; aperture slightly oblique to shell axis from lateral view; umbilicus very wide and perspectival; aperture pear-shaped with slight indentation at the parietal side; apertural axis and shell axis join under a small angle (nearly parallel with each other); sinulus relatively wide; peristome expanded, not reflected; parietal callus strongly protruding slightly beyond width of penultimate whorl, visible even from lateral view behind palatal peristome, detached from penultimate whorl; irregular parietal tooth relatively weak, low, but quite long, nearly reaching peristome, oblique to parietal side (joins at an angle less than 90 degrees); upper palatal tooth very weak and low, situated on opposite side to parietal tooth, and set in some distance from peristome.</p><fig id="F79" position="float" orientation="portrait"><object-id xmlns:xlink="http://www.w3.org/1999/xlink" content-type="doi" xlink:type="simple">10.3897/zookeys.1147.93824.figure79</object-id><object-id xmlns:xlink="http://www.w3.org/1999/xlink" content-type="arpha" xlink:type="simple">19DCD5FD-82BC-5E9A-8CBB-6978851F498E</object-id><label>Figure 79.</label><caption><p><italic><tp:taxon-name><tp:taxon-name-part taxon-name-part-type="genus" reg="Angustopila">Angustopila</tp:taxon-name-part><tp:taxon-name-part taxon-name-part-type="species" reg="somsaki">somsaki</tp:taxon-name-part></tp:taxon-name></italic> Páll-Gergely &amp; Hunyadi, sp. nov. (holotype, <named-content xmlns:xlink="http://www.w3.org/1999/xlink" content-type="dwc:institutional_code" xlink:title="Chulalongkorn University Museum of Zoology" xlink:href="http://grbio.org/institution/chulalongkorn-university-museum-natural-history" xlink:type="simple">CUMZ</named-content> 7440). Apertural (<bold>A</bold>), ventral (<bold>B</bold>), lateral (<bold>C</bold>) and apical (<bold>D</bold>) sides of the shell; aperture (<bold>E, F</bold>); sculpture of the protoconch (<bold>G</bold>), ventral (<bold>H</bold>) and frontal (<bold>I</bold>) surface of the body whorl.</p></caption><graphic xmlns:xlink="http://www.w3.org/1999/xlink" xlink:href="zookeys-1147-001_article-93824__-g079.jpg" position="float" orientation="portrait" xlink:type="simple" id="oo_808888.jpg"><uri content-type="original_file" xlink:type="simple">https://binary.pensoft.net/fig/808888</uri></graphic></fig><fig id="F80" position="float" orientation="portrait"><object-id xmlns:xlink="http://www.w3.org/1999/xlink" content-type="doi" xlink:type="simple">10.3897/zookeys.1147.93824.figure80</object-id><object-id xmlns:xlink="http://www.w3.org/1999/xlink" content-type="arpha" xlink:type="simple">12827661-58AB-5678-A11F-6CE90A6849D0</object-id><label>Figure 80.</label><caption><p><italic><tp:taxon-name><tp:taxon-name-part taxon-name-part-type="genus" reg="Angustopila">Angustopila</tp:taxon-name-part><tp:taxon-name-part taxon-name-part-type="species" reg="somsaki">somsaki</tp:taxon-name-part></tp:taxon-name></italic> Páll-Gergely &amp; Hunyadi, sp. nov., sample 2015/20, <named-content xmlns:xlink="http://www.w3.org/1999/xlink" content-type="dwc:institutional_code" xlink:title="Hungarian Natural History Museum" xlink:href="http://grbio.org/institution/hungarian-natural-history-museum" xlink:type="simple">HNHM</named-content> 103480. Apertural (<bold>A</bold>), ventral (<bold>B</bold>), lateral (<bold>C</bold>), and apical (<bold>D</bold>) sides of the shell; sculpture of the protoconch (<bold>E</bold>); aperture (<bold>F</bold>); ventral (<bold>G</bold>) and frontal (<bold>H</bold>) surface of the body whorl.</p></caption><graphic xmlns:xlink="http://www.w3.org/1999/xlink" xlink:href="zookeys-1147-001_article-93824__-g080.jpg" position="float" orientation="portrait" xlink:type="simple" id="oo_808889.jpg"><uri content-type="original_file" xlink:type="simple">https://binary.pensoft.net/fig/808889</uri></graphic></fig></tp:treatment-sec><tp:treatment-sec sec-type="description" id="SECID0ES4GM"><title>Measurements (in mm).</title><p>H = 0.62–0.67, D = 0.75–0.8, H/D*100 = 80–89.5 (<italic>n</italic> = 9), <abbrev xmlns:xlink="http://www.w3.org/1999/xlink" xlink:title="Relative umbilical diameter" id="ABBRID0E14GM" xlink:type="simple">RUD</abbrev> = 32.9–37.8 (<italic>n</italic> = 4).</p></tp:treatment-sec><tp:treatment-sec sec-type="Differential diagnosis" id="SECID0EA5GM"><title>Differential diagnosis.</title><p><italic><tp:taxon-name><tp:taxon-name-part taxon-name-part-type="genus" reg="Angustopila">Angustopila</tp:taxon-name-part><tp:taxon-name-part taxon-name-part-type="species" reg="pallgergelyi">pallgergelyi</tp:taxon-name-part></tp:taxon-name></italic> has a deeper parietal incision and a stronger (more elevated and pointed) upper palatal tooth. See under <italic><tp:taxon-name><tp:taxon-name-part taxon-name-part-type="genus" reg="Angustopila">A.</tp:taxon-name-part><tp:taxon-name-part taxon-name-part-type="species" reg="maasseni">maasseni</tp:taxon-name-part></tp:taxon-name></italic> sp. nov.</p></tp:treatment-sec><tp:treatment-sec sec-type="etymology" id="SECID0E35GM"><title>Etymology.</title><p>The species is dedicated to Prof. Somsak Panha (Chulalongkorn University, Thailand) to acknowledge his work, which resulted in the discovery of numerous new invertebrate species in Southeast Asia and initiated the careers of many young taxonomists.</p></tp:treatment-sec><tp:treatment-sec sec-type="distribution" id="SECID0EB6GM"><title>Distribution.</title><p>This species is known from three localities in Chiang Mai and Chiang Rai Provinces in northern Thailand. The largest distance between the localities is ca. 145 km (Fig. <xref ref-type="fig" rid="F55">55</xref>).</p></tp:treatment-sec><tp:treatment-sec sec-type="remarks" id="SECID0EL6GM"><title>Remarks.</title><p>Although some small differences could be determined between the two figured shells deriving from two different localities, we found no notable conchological differences between the three populations.</p></tp:treatment-sec><tp:treatment-sec><!--Section generated to contain objects referenced in tp:taxon-treatment.--><fig id="F55" position="float" orientation="portrait"><object-id xmlns:xlink="http://www.w3.org/1999/xlink" content-type="doi" xlink:type="simple">10.3897/zookeys.1147.93824.figure55</object-id><object-id xmlns:xlink="http://www.w3.org/1999/xlink" content-type="arpha" xlink:type="simple">E7E18E09-C153-5729-BF42-48A8410C45D0</object-id><label>Figure 55.</label><caption><p>Distribution of <italic><tp:taxon-name><tp:taxon-name-part taxon-name-part-type="genus" reg="Angustopila">Angustopila</tp:taxon-name-part></tp:taxon-name></italic> species.</p></caption><graphic xmlns:xlink="http://www.w3.org/1999/xlink" xlink:href="zookeys-1147-001_article-93824__-g055.jpg" position="float" orientation="portrait" xlink:type="simple" id="oo_808864.jpg"><uri content-type="original_file" xlink:type="simple">https://binary.pensoft.net/fig/808864</uri></graphic></fig></tp:treatment-sec></tp:taxon-treatment>
