# Supplementary material for: ﻿Five times over: 42 new Angustopila species highlight Southeast Asia’s rich biodiversity (Gastropoda, Stylommatophora, Hypselostomatidae)
Source: Zookeys. 2023 Feb 13;1147:1–177. doi: 10.3897/zookeys.1147.93824 (PMC10297824; doi:10.3897/zookeys.1147.93824)
Supplement: XML Treatment for Angustopila steffeki [file zookeys.1147.93824-treatment42.xml]

<!DOCTYPE tp:taxon-treatment
  PUBLIC "-//TaxonX//DTD Taxonomic Treatment Publishing DTD v0 20100105//EN" "tax-treatment-NSO.dtd">
<tp:taxon-treatment xmlns:tp="http://www.plazi.org/taxpub"><tp:treatment-meta><kwd-group><label>Taxon classification</label><kwd>
                <named-content content-type="kingdom">Animalia</named-content>
              </kwd><kwd>
                <named-content content-type="order">Stylommatophora</named-content>
              </kwd><kwd>
                <named-content content-type="family">Gastrocoptidae</named-content>
              </kwd></kwd-group><mixed-citation publication-type="journal"><person-group><name><surname>Páll-Gergely</surname><given-names>Barna</given-names></name><name><surname>Hunyadi</surname><given-names>András</given-names></name><name><surname>Vermeulen</surname><given-names>Jaap J.</given-names></name><name><surname>Grego</surname><given-names>Jozef</given-names></name><name><surname>Sutcharit</surname><given-names>Chirasak</given-names></name><name><surname>Reischütz</surname><given-names>Alexander</given-names></name><name><surname>Dumrongrojwattana</surname><given-names>Pongrat</given-names></name><name><surname>Botta-Dukát</surname><given-names>Zoltán</given-names></name><name><surname>Örstan</surname><given-names>Aydin</given-names></name><name><surname>Fekete</surname><given-names>Judit</given-names></name><name><surname>Jochum</surname><given-names>Adrienne</given-names></name></person-group><article-title>﻿Five times over: 42 new <italic><tp:taxon-name><tp:taxon-name-part taxon-name-part-type="genus" reg="Angustopila">Angustopila</tp:taxon-name-part></tp:taxon-name></italic> species highlight Southeast Asia’s rich biodiversity (<tp:taxon-name><tp:taxon-name-part taxon-name-part-type="class">Gastropoda</tp:taxon-name-part></tp:taxon-name>, <tp:taxon-name><tp:taxon-name-part taxon-name-part-type="order">Stylommatophora</tp:taxon-name-part></tp:taxon-name>, <tp:taxon-name><tp:taxon-name-part taxon-name-part-type="family">Hypselostomatidae</tp:taxon-name-part></tp:taxon-name>)</article-title><source>Zookeys</source><day>13</day><month>02</month><year>2023</year><volume>1147</volume><fpage>1</fpage><lpage>177</lpage><pub-id pub-id-type="doi">10.3897/zookeys.1147.93824</pub-id></mixed-citation></tp:treatment-meta><tp:nomenclature><label>﻿</label><tp:taxon-name>
              <object-id xmlns:xlink="http://www.w3.org/1999/xlink" content-type="arpha" xlink:type="simple">DA3F784A-5E2C-55B2-ACA4-61EC4E615FCB</object-id>
              <tp:taxon-name-part taxon-name-part-type="genus" reg="Angustopila">Angustopila</tp:taxon-name-part>
              <tp:taxon-name-part taxon-name-part-type="species" reg="steffeki">steffeki</tp:taxon-name-part>
              <object-id xmlns:xlink="http://www.w3.org/1999/xlink" content-type="zoobank" xlink:type="simple">https://zoobank.org/76FA631F-18B7-4743-993F-B6D626BB982D</object-id>
            </tp:taxon-name><tp:taxon-authority>Páll-Gergely &amp; Grego</tp:taxon-authority><tp:taxon-status xmlns:xlink="http://www.w3.org/1999/xlink" xlink:type="simple">sp. nov.</tp:taxon-status><xref ref-type="fig" rid="F81">Fig. 81</xref></tp:nomenclature><tp:treatment-sec sec-type="type material" id="SECID0E5AHM"><title>Type material.</title><p><bold><italic>Holotype</italic></bold>: Laos • 1 empty shell (H: 0.64 mm, D: 0.74 mm); Bolikhamsay Province, large spring lake at S foot of limestone massif 2 km NNE of Na Pavan village, ca. 5 km from Phontan crossing at road 8 (locality code: JG16); <named-content xmlns:xlink="http://www.w3.org/1999/xlink" content-type="dwc:verbatimCoordinates" xlink:type="simple"><named-content content-type="geo-json" specific-use="{&#34;type&#34;:&#34;Point&#34;,&#34;coordinates&#34;:[104.746833,18.221667]}" id="NCID0EMBHM" xlink:type="simple">18°13.30'N, 104°44.81'E</named-content></named-content>; 18 Feb. 2017; J. Grego leg.; <abbrev xmlns:xlink="http://www.w3.org/1999/xlink" xlink:title="When citing NHM registered specimens" id="ABBRID0ERBHM" xlink:type="simple">NHMUK</abbrev> 20170296.</p></tp:treatment-sec><tp:treatment-sec sec-type="diagnosis" id="SECID0EVBHM"><title>Diagnosis.</title><p>A small, depressed-globular <italic><tp:taxon-name><tp:taxon-name-part taxon-name-part-type="genus" reg="Angustopila">Angustopila</tp:taxon-name-part></tp:taxon-name></italic> species with the aperture oblique to shell axis, a strongly protruding aperture, and relatively weak parietal and rather strong upper palatal tooth.</p></tp:treatment-sec><tp:treatment-sec sec-type="description" id="SECID0ECCHM"><title>Description.</title><p>Shell small, wider than high; off-white, depressed-globular with domed spire; body whorl widest in standard apertural view; protoconch consists of 1.25 whorls, microstructure finely pitted and granular with a powdery superficial texture and with weak spiral striae (although holotype corroded; ca. 19 on body whorl from standard apertural view); teleoconch ornamented by some fine irregular, radial growth lines and stronger, equidistantly-arranged spiral striae; whorls 4, shouldered; aperture not oblique to shell axis from lateral view (although the peristome might be broken); umbilicus very wide; aperture pear-shaped with strongly distinct, relatively narrow sinulus and wider main section; peristome slightly expanded, not reflected; parietal callus strongly protruding, detached from penultimate whorl; upper parietal tooth relatively weak, low, but quite long, reaching peristome, perpendicular to parietal side; palatal tooth relatively strong, situated directly opposite of parietal tooth just at peristome edge.</p><fig id="F81" position="float" orientation="portrait"><object-id xmlns:xlink="http://www.w3.org/1999/xlink" content-type="doi" xlink:type="simple">10.3897/zookeys.1147.93824.figure81</object-id><object-id xmlns:xlink="http://www.w3.org/1999/xlink" content-type="arpha" xlink:type="simple">F9A08A3E-53B2-5049-9287-DBC581E2E2F4</object-id><label>Figure 81.</label><caption><p><italic><tp:taxon-name><tp:taxon-name-part taxon-name-part-type="genus" reg="Angustopila">Angustopila</tp:taxon-name-part><tp:taxon-name-part taxon-name-part-type="species" reg="steffeki">steffeki</tp:taxon-name-part></tp:taxon-name></italic> Páll-Gergely &amp; Grego, sp. nov. (holotype, <abbrev xmlns:xlink="http://www.w3.org/1999/xlink" xlink:title="When citing NHM registered specimens" id="ABBRID0E1CHM" xlink:type="simple">NHMUK</abbrev> 20170296). Apertural (<bold>A</bold>), ventral (<bold>B</bold>), lateral (<bold>C</bold>) and apical (<bold>D</bold>) sides of the shell; sculpture of the protoconch (<bold>E</bold>); aperture (<bold>F</bold>); ventral (<bold>G</bold>) and frontal (<bold>H</bold>) surface of the body whorl.</p></caption><graphic xmlns:xlink="http://www.w3.org/1999/xlink" xlink:href="zookeys-1147-001_article-93824__-g081.jpg" position="float" orientation="portrait" xlink:type="simple" id="oo_808890.jpg"><uri content-type="original_file" xlink:type="simple">https://binary.pensoft.net/fig/808890</uri></graphic></fig></tp:treatment-sec><tp:treatment-sec sec-type="description" id="SECID0ETDHM"><title>Measurements (in mm).</title><p>H = 0.64, D = 0.74, H/D*100 = 86.5, <abbrev xmlns:xlink="http://www.w3.org/1999/xlink" xlink:title="Relative umbilical diameter" id="ABBRID0EZDHM" xlink:type="simple">RUD</abbrev> = 36.3 (holotype).</p></tp:treatment-sec><tp:treatment-sec sec-type="Differential diagnosis" id="SECID0E4DHM"><title>Differential diagnosis.</title><p>In comparison to other <italic><tp:taxon-name><tp:taxon-name-part taxon-name-part-type="genus" reg="Angustopila">Angustopila</tp:taxon-name-part></tp:taxon-name></italic> species possessing two apertural denticles, <italic><tp:taxon-name><tp:taxon-name-part taxon-name-part-type="genus" reg="Angustopila">Angustopila</tp:taxon-name-part><tp:taxon-name-part taxon-name-part-type="species" reg="steffeki">steffeki</tp:taxon-name-part></tp:taxon-name></italic> sp. nov. shows a more depressed shell with a dome-like appearance. <italic><tp:taxon-name><tp:taxon-name-part taxon-name-part-type="genus" reg="Angustopila">Angustopila</tp:taxon-name-part><tp:taxon-name-part taxon-name-part-type="species" reg="pallgergelyi">pallgergelyi</tp:taxon-name-part></tp:taxon-name></italic> has a more conical shell, a lower spire, and denser spiral striation. <italic><tp:taxon-name><tp:taxon-name-part taxon-name-part-type="genus" reg="Angustopila">Angustopila</tp:taxon-name-part><tp:taxon-name-part taxon-name-part-type="species" reg="somsaki">somsaki</tp:taxon-name-part></tp:taxon-name></italic> sp. nov. has a less globular shell, less cylindrical (more funnel-shaped) umbilicus, and a less pointed palatal tooth.</p></tp:treatment-sec><tp:treatment-sec sec-type="etymology" id="SECID0ELFHM"><title>Etymology.</title><p>This species is dedicated to and named after Jozef Šteffek (1952–2013), Slovak malacologist.</p></tp:treatment-sec><tp:treatment-sec sec-type="distribution" id="SECID0EQFHM"><title>Distribution.</title><p>This species is known from the type locality only in Bolikhamsay Province of Laos (Fig. <xref ref-type="fig" rid="F48">48</xref>).</p></tp:treatment-sec><tp:treatment-sec><!--Section generated to contain objects referenced in tp:taxon-treatment.--><fig id="F48" position="float" orientation="portrait"><object-id xmlns:xlink="http://www.w3.org/1999/xlink" content-type="doi" xlink:type="simple">10.3897/zookeys.1147.93824.figure48</object-id><object-id xmlns:xlink="http://www.w3.org/1999/xlink" content-type="arpha" xlink:type="simple">E12B3827-BF39-50A0-A341-922693E25FEA</object-id><label>Figure 48.</label><caption><p>Distribution of <italic><tp:taxon-name><tp:taxon-name-part taxon-name-part-type="genus" reg="Angustopila">Angustopila</tp:taxon-name-part></tp:taxon-name></italic> species.</p></caption><graphic xmlns:xlink="http://www.w3.org/1999/xlink" xlink:href="zookeys-1147-001_article-93824__-g048.jpg" position="float" orientation="portrait" xlink:type="simple" id="oo_808857.jpg"><uri content-type="original_file" xlink:type="simple">https://binary.pensoft.net/fig/808857</uri></graphic></fig></tp:treatment-sec></tp:taxon-treatment>
