# Supplementary material for: ﻿Five times over: 42 new Angustopila species highlight Southeast Asia’s rich biodiversity (Gastropoda, Stylommatophora, Hypselostomatidae)
Source: Zookeys. 2023 Feb 13;1147:1–177. doi: 10.3897/zookeys.1147.93824 (PMC10297824; doi:10.3897/zookeys.1147.93824)
Supplement: XML Treatment for Angustopila tamlod [file zookeys.1147.93824-treatment43.xml]

<!DOCTYPE tp:taxon-treatment
  PUBLIC "-//TaxonX//DTD Taxonomic Treatment Publishing DTD v0 20100105//EN" "tax-treatment-NSO.dtd">
<tp:taxon-treatment xmlns:tp="http://www.plazi.org/taxpub"><tp:treatment-meta><kwd-group><label>Taxon classification</label><kwd>
                <named-content content-type="kingdom">Animalia</named-content>
              </kwd><kwd>
                <named-content content-type="order">Stylommatophora</named-content>
              </kwd><kwd>
                <named-content content-type="family">Gastrocoptidae</named-content>
              </kwd></kwd-group><mixed-citation publication-type="journal"><person-group><name><surname>Páll-Gergely</surname><given-names>Barna</given-names></name><name><surname>Hunyadi</surname><given-names>András</given-names></name><name><surname>Vermeulen</surname><given-names>Jaap J.</given-names></name><name><surname>Grego</surname><given-names>Jozef</given-names></name><name><surname>Sutcharit</surname><given-names>Chirasak</given-names></name><name><surname>Reischütz</surname><given-names>Alexander</given-names></name><name><surname>Dumrongrojwattana</surname><given-names>Pongrat</given-names></name><name><surname>Botta-Dukát</surname><given-names>Zoltán</given-names></name><name><surname>Örstan</surname><given-names>Aydin</given-names></name><name><surname>Fekete</surname><given-names>Judit</given-names></name><name><surname>Jochum</surname><given-names>Adrienne</given-names></name></person-group><article-title>﻿Five times over: 42 new <italic><tp:taxon-name><tp:taxon-name-part taxon-name-part-type="genus" reg="Angustopila">Angustopila</tp:taxon-name-part></tp:taxon-name></italic> species highlight Southeast Asia’s rich biodiversity (<tp:taxon-name><tp:taxon-name-part taxon-name-part-type="class">Gastropoda</tp:taxon-name-part></tp:taxon-name>, <tp:taxon-name><tp:taxon-name-part taxon-name-part-type="order">Stylommatophora</tp:taxon-name-part></tp:taxon-name>, <tp:taxon-name><tp:taxon-name-part taxon-name-part-type="family">Hypselostomatidae</tp:taxon-name-part></tp:taxon-name>)</article-title><source>Zookeys</source><day>13</day><month>02</month><year>2023</year><volume>1147</volume><fpage>1</fpage><lpage>177</lpage><pub-id pub-id-type="doi">10.3897/zookeys.1147.93824</pub-id></mixed-citation></tp:treatment-meta><tp:nomenclature><label>﻿</label><tp:taxon-name>
              <object-id xmlns:xlink="http://www.w3.org/1999/xlink" content-type="arpha" xlink:type="simple">2738CC6C-B316-53C7-9D6D-43794A0A5686</object-id>
              <tp:taxon-name-part taxon-name-part-type="genus" reg="Angustopila">Angustopila</tp:taxon-name-part>
              <tp:taxon-name-part taxon-name-part-type="species" reg="tamlod">tamlod</tp:taxon-name-part>
            </tp:taxon-name><tp:taxon-authority>(Panha &amp; Burch, 2002)</tp:taxon-authority><xref ref-type="fig" rid="F82">Fig. 82</xref><tp:nomenclature-citation-list><tp:nomenclature-citation><tp:taxon-name>
                  <tp:taxon-name-part taxon-name-part-type="genus" reg="Systenostoma">Systenostoma</tp:taxon-name-part>
                  <tp:taxon-name-part taxon-name-part-type="species" reg="tamlod">tamlod</tp:taxon-name-part>
                </tp:taxon-name><comment>Panha &amp; Burch, 2002: 118–121, fig. 3.</comment></tp:nomenclature-citation><tp:nomenclature-citation><tp:taxon-name>
                  <tp:taxon-name-part taxon-name-part-type="genus" reg="Angustopila">Angustopila</tp:taxon-name-part>
                  <tp:taxon-name-part taxon-name-part-type="species" reg="tamlod">tamlod</tp:taxon-name-part>
                </tp:taxon-name><comment>— <xref ref-type="bibr" rid="B30">Jochum et al. 2014</xref>: 30.</comment></tp:nomenclature-citation></tp:nomenclature-citation-list></tp:nomenclature><tp:treatment-sec sec-type="type locality" id="SECID0EBIHM"><title>Type locality.</title><p>“Lod Cave, Pang Ma Pa District, Mae Hong Son Province, <named-content xmlns:xlink="http://www.w3.org/1999/xlink" content-type="dwc:verbatimCoordinates" xlink:type="simple"><named-content content-type="geo-json" specific-use="{&#34;type&#34;:&#34;Point&#34;,&#34;coordinates&#34;:[98.288333,19.493333]}" id="NCID0EKIHM" xlink:type="simple">19°29'36"N, 98°17'18"E</named-content></named-content> and <named-content xmlns:xlink="http://www.w3.org/1999/xlink" content-type="dwc:verbatimCoordinates" xlink:type="simple"><named-content content-type="geo-json" specific-use="{&#34;type&#34;:&#34;Point&#34;,&#34;coordinates&#34;:[98.278056,10.567500]}" id="NCID0ESIHM" xlink:type="simple">10°34'03"N, 98°16'41"E</named-content></named-content>, 800 meters elevation (CUIZM, Ver 025), Thailand. All specimens were collected inside the cave, almost two kilometres from the entrance.”</p></tp:treatment-sec><tp:treatment-sec sec-type="material" id="SECID0EXIHM"><title>Material examined.</title><p>Holotype CUIZM 2839 (Ver 025) (reimaged for this study); Thailand (Mae Hong Son): Pangmapa District: Lod Cave, ex S. Panha 2008 (<named-content xmlns:xlink="http://www.w3.org/1999/xlink" content-type="dwc:institutional_code" xlink:title="Chulalongkorn University Museum of Zoology" xlink:href="http://grbio.org/institution/chulalongkorn-university-museum-natural-history" xlink:type="simple">CUMZ</named-content> 2831), <named-content xmlns:xlink="http://www.w3.org/1999/xlink" content-type="dwc:institutional_code" xlink:title="Senckenberg Forschungsinstitut und Naturmuseum" xlink:href="http://grbio.org/institution/senckenberg-forschungsinstitut-und-naturmuseum" xlink:type="simple">SMF</named-content> 331472/1 paratype.</p></tp:treatment-sec><tp:treatment-sec sec-type="diagnosis" id="SECID0ENJHM"><title>Diagnosis.</title><p>A medium-sized to large, conical <italic><tp:taxon-name><tp:taxon-name-part taxon-name-part-type="genus" reg="Angustopila">Angustopila</tp:taxon-name-part></tp:taxon-name></italic> species with relatively dense spiral striation, a strong parietal tooth, and a weaker upper palatal tooth.</p></tp:treatment-sec><tp:treatment-sec sec-type="Differential diagnosis" id="SECID0E1JHM"><title>Differential diagnosis.</title><p><italic><tp:taxon-name><tp:taxon-name-part taxon-name-part-type="genus" reg="Angustopila">Angustopila</tp:taxon-name-part><tp:taxon-name-part taxon-name-part-type="species" reg="bidentata">bidentata</tp:taxon-name-part></tp:taxon-name></italic> sp. nov. has a strongly oblique aperture, more rounded whorls, and its parietal callus is detached from the penultimate whorl. <italic><tp:taxon-name><tp:taxon-name-part taxon-name-part-type="genus" reg="Angustopila">Angustopila</tp:taxon-name-part><tp:taxon-name-part taxon-name-part-type="species" reg="dominikae">dominikae</tp:taxon-name-part></tp:taxon-name></italic> is smaller, has a globular shell with a narrower, more horizontally oriented aperture. <italic><tp:taxon-name><tp:taxon-name-part taxon-name-part-type="genus" reg="Angustopila">Angustopila</tp:taxon-name-part><tp:taxon-name-part taxon-name-part-type="species" reg="majuscula">majuscula</tp:taxon-name-part></tp:taxon-name></italic> sp. nov. is larger, has a half whorl more and a wider umbilicus. See also under <italic><tp:taxon-name><tp:taxon-name-part taxon-name-part-type="genus" reg="Angustopila">A.</tp:taxon-name-part><tp:taxon-name-part taxon-name-part-type="species" reg="huoyani">huoyani</tp:taxon-name-part></tp:taxon-name></italic>.</p><fig id="F82" position="float" orientation="portrait"><object-id xmlns:xlink="http://www.w3.org/1999/xlink" content-type="doi" xlink:type="simple">10.3897/zookeys.1147.93824.figure82</object-id><object-id xmlns:xlink="http://www.w3.org/1999/xlink" content-type="arpha" xlink:type="simple">22E1BB4D-CC09-5D73-9B56-A1A0E2579BC6</object-id><label>Figure 82.</label><caption><p>Holotype of <italic><tp:taxon-name><tp:taxon-name-part taxon-name-part-type="genus" reg="Angustopila">Angustopila</tp:taxon-name-part><tp:taxon-name-part taxon-name-part-type="species" reg="tamlod">tamlod</tp:taxon-name-part></tp:taxon-name></italic> (Panha &amp; Burch, 1999). Apertural (<bold>A</bold>), apical (<bold>B</bold>), lateral (<bold>C</bold>) and ventral (<bold>D</bold>) sides of the shell; eroded sculpture on the protoconch (<bold>E</bold>), ventral (<bold>F</bold>) and frontal (<bold>G</bold>) surface of the body whorl. SEM Images: Chirasak Sutcharit.</p></caption><graphic xmlns:xlink="http://www.w3.org/1999/xlink" xlink:href="zookeys-1147-001_article-93824__-g082.jpg" position="float" orientation="portrait" xlink:type="simple" id="oo_808891.jpg"><uri content-type="original_file" xlink:type="simple">https://binary.pensoft.net/fig/808891</uri></graphic></fig></tp:treatment-sec><tp:treatment-sec sec-type="distribution" id="SECID0ESMHM"><title>Distribution.</title><p>This species is known only from the type locality (Fig. <xref ref-type="fig" rid="F31">31</xref>).</p></tp:treatment-sec><tp:treatment-sec><!--Section generated to contain objects referenced in tp:taxon-treatment.--><fig id="F31" position="float" orientation="portrait"><object-id xmlns:xlink="http://www.w3.org/1999/xlink" content-type="doi" xlink:type="simple">10.3897/zookeys.1147.93824.figure31</object-id><object-id xmlns:xlink="http://www.w3.org/1999/xlink" content-type="arpha" xlink:type="simple">363FA0FF-D0E5-5DCD-BD87-A8740DDD0C91</object-id><label>Figure 31.</label><caption><p>Distribution of <italic><tp:taxon-name><tp:taxon-name-part taxon-name-part-type="genus" reg="Angustopila">Angustopila</tp:taxon-name-part></tp:taxon-name></italic> species.</p></caption><graphic xmlns:xlink="http://www.w3.org/1999/xlink" xlink:href="zookeys-1147-001_article-93824__-g031.jpg" position="float" orientation="portrait" xlink:type="simple" id="oo_808840.jpg"><uri content-type="original_file" xlink:type="simple">https://binary.pensoft.net/fig/808840</uri></graphic></fig></tp:treatment-sec><ref-list><ref id="B30"><mixed-citation xmlns:xlink="http://www.w3.org/1999/xlink" xlink:type="simple"><person-group><name name-style="western"><surname>Jochum</surname><given-names>A</given-names></name><name name-style="western"><surname>Slapnik</surname><given-names>R</given-names></name><name name-style="western"><surname>Kampschulte</surname><given-names>M</given-names></name><name name-style="western"><surname>Martels</surname><given-names>G</given-names></name><name name-style="western"><surname>Heneka</surname><given-names>M</given-names></name><name name-style="western"><surname>Páll-Gergely</surname><given-names>B</given-names></name></person-group> (<year>2014</year>) <article-title>A review of the microgastropod genus <italic><tp:taxon-name><tp:taxon-name-part taxon-name-part-type="genus">Systenostoma</tp:taxon-name-part></tp:taxon-name></italic> Bavay &amp; Dautzenberg, 1908 and a new subterranean species from China (<tp:taxon-name><tp:taxon-name-part taxon-name-part-type="class">Gastropoda</tp:taxon-name-part></tp:taxon-name>, <tp:taxon-name><tp:taxon-name-part taxon-name-part-type="infraclass">Pulmonata</tp:taxon-name-part></tp:taxon-name>, <tp:taxon-name><tp:taxon-name-part taxon-name-part-type="family">Hypselostomatidae</tp:taxon-name-part></tp:taxon-name>).</article-title><source>ZooKeys</source><volume>410</volume>: <fpage>23</fpage>–<lpage>40</lpage>. <ext-link xlink:href="10.3897/zookeys.410.7488" ext-link-type="doi" xlink:type="simple">https://doi.org/10.3897/zookeys.410.7488</ext-link></mixed-citation></ref></ref-list></tp:taxon-treatment>
