# Supplementary material for: ﻿Five times over: 42 new Angustopila species highlight Southeast Asia’s rich biodiversity (Gastropoda, Stylommatophora, Hypselostomatidae)
Source: Zookeys. 2023 Feb 13;1147:1–177. doi: 10.3897/zookeys.1147.93824 (PMC10297824; doi:10.3897/zookeys.1147.93824)
Supplement: XML Treatment for Angustopila uvula [file zookeys.1147.93824-treatment45.xml]

<!DOCTYPE tp:taxon-treatment
  PUBLIC "-//TaxonX//DTD Taxonomic Treatment Publishing DTD v0 20100105//EN" "tax-treatment-NSO.dtd">
<tp:taxon-treatment xmlns:tp="http://www.plazi.org/taxpub"><tp:treatment-meta><kwd-group><label>Taxon classification</label><kwd>
                <named-content content-type="kingdom">Animalia</named-content>
              </kwd><kwd>
                <named-content content-type="order">Stylommatophora</named-content>
              </kwd><kwd>
                <named-content content-type="family">Gastrocoptidae</named-content>
              </kwd></kwd-group><mixed-citation publication-type="journal"><person-group><name><surname>Páll-Gergely</surname><given-names>Barna</given-names></name><name><surname>Hunyadi</surname><given-names>András</given-names></name><name><surname>Vermeulen</surname><given-names>Jaap J.</given-names></name><name><surname>Grego</surname><given-names>Jozef</given-names></name><name><surname>Sutcharit</surname><given-names>Chirasak</given-names></name><name><surname>Reischütz</surname><given-names>Alexander</given-names></name><name><surname>Dumrongrojwattana</surname><given-names>Pongrat</given-names></name><name><surname>Botta-Dukát</surname><given-names>Zoltán</given-names></name><name><surname>Örstan</surname><given-names>Aydin</given-names></name><name><surname>Fekete</surname><given-names>Judit</given-names></name><name><surname>Jochum</surname><given-names>Adrienne</given-names></name></person-group><article-title>﻿Five times over: 42 new <italic><tp:taxon-name><tp:taxon-name-part taxon-name-part-type="genus" reg="Angustopila">Angustopila</tp:taxon-name-part></tp:taxon-name></italic> species highlight Southeast Asia’s rich biodiversity (<tp:taxon-name><tp:taxon-name-part taxon-name-part-type="class">Gastropoda</tp:taxon-name-part></tp:taxon-name>, <tp:taxon-name><tp:taxon-name-part taxon-name-part-type="order">Stylommatophora</tp:taxon-name-part></tp:taxon-name>, <tp:taxon-name><tp:taxon-name-part taxon-name-part-type="family">Hypselostomatidae</tp:taxon-name-part></tp:taxon-name>)</article-title><source>Zookeys</source><day>13</day><month>02</month><year>2023</year><volume>1147</volume><fpage>1</fpage><lpage>177</lpage><pub-id pub-id-type="doi">10.3897/zookeys.1147.93824</pub-id></mixed-citation></tp:treatment-meta><tp:nomenclature><label>﻿</label><tp:taxon-name>
              <object-id xmlns:xlink="http://www.w3.org/1999/xlink" content-type="arpha" xlink:type="simple">8821DBD2-C757-5350-9B4E-4BE8A56A9503</object-id>
              <tp:taxon-name-part taxon-name-part-type="genus" reg="Angustopila">Angustopila</tp:taxon-name-part>
              <tp:taxon-name-part taxon-name-part-type="species" reg="uvula">uvula</tp:taxon-name-part>
              <object-id xmlns:xlink="http://www.w3.org/1999/xlink" content-type="zoobank" xlink:type="simple">https://zoobank.org/08C2B4F0-F809-4656-B593-088EAC4F6FC6</object-id>
            </tp:taxon-name><tp:taxon-authority>Páll-Gergely &amp; Hunyadi</tp:taxon-authority><tp:taxon-status xmlns:xlink="http://www.w3.org/1999/xlink" xlink:type="simple">sp. nov.</tp:taxon-status><xref ref-type="fig" rid="F84">Fig. 84</xref></tp:nomenclature><tp:treatment-sec sec-type="type material" id="SECID0EGWHM"><title>Type material.</title><p><bold><italic>Holotype</italic></bold>: Thailand • 1 empty shell (H: 1.0 mm, D: 0.95 mm); Chumphon Province, Pathio NE 2.5 km, Tham Khao Phlu (locality code: 2015/37); <named-content xmlns:xlink="http://www.w3.org/1999/xlink" content-type="dwc:verbatimCoordinates" xlink:type="simple"><named-content content-type="geo-json" specific-use="{&#34;type&#34;:&#34;Point&#34;,&#34;coordinates&#34;:[99.320667,10.730833]}" id="NCID0EUWHM" xlink:type="simple">10°43.85'N, 99°19.24'E</named-content></named-content>; 30 m a.s.l.; 23 Feb. 2015; A. Hunyadi leg.; <named-content xmlns:xlink="http://www.w3.org/1999/xlink" content-type="dwc:institutional_code" xlink:title="Chulalongkorn University Museum of Zoology" xlink:href="http://grbio.org/institution/chulalongkorn-university-museum-natural-history" xlink:type="simple">CUMZ</named-content> 7439.</p><p><bold><italic>Paratypes</italic></bold>: Thailand • 2 shells; same data as for holotype; <named-content xmlns:xlink="http://www.w3.org/1999/xlink" content-type="dwc:institutional_code" xlink:title="Naturhistorisches Museum der Burgergemeinde Bern" xlink:href="http://grbio.org/institution/naturhistorisches-museum-der-burgergemeinde-bern" xlink:type="simple">NMBE</named-content> 550647 • 2 shells; same data as for holotype; coll. <abbrev xmlns:xlink="http://www.w3.org/1999/xlink" xlink:title="Collection Barna Páll-Gergely" id="ABBRID0EQXHM" xlink:type="simple">PGB</abbrev> • 62 shells; same data as for holotype; coll. <abbrev xmlns:xlink="http://www.w3.org/1999/xlink" xlink:title="Collection András Hunyadi" id="ABBRID0EUXHM" xlink:type="simple">HA</abbrev> • 3 shells; same data as for holotype; coll. <abbrev xmlns:xlink="http://www.w3.org/1999/xlink" xlink:title="Private collection of Jaap Vermeulen" id="ABBRID0EYXHM" xlink:type="simple">JJV</abbrev>.</p></tp:treatment-sec><tp:treatment-sec sec-type="material" id="SECID0E3XHM"><title>Additional material.</title><p>Thailand • 16 <abbrev xmlns:xlink="http://www.w3.org/1999/xlink" xlink:title="juvenile/broken shells" id="ABBRID0ECYHM" xlink:type="simple">j/b</abbrev> shells; same data as for holotype; coll. <abbrev xmlns:xlink="http://www.w3.org/1999/xlink" xlink:title="Collection András Hunyadi" id="ABBRID0EGYHM" xlink:type="simple">HA</abbrev>.</p></tp:treatment-sec><tp:treatment-sec sec-type="diagnosis" id="SECID0EKYHM"><title>Diagnosis.</title><p>A medium-sized <italic><tp:taxon-name><tp:taxon-name-part taxon-name-part-type="genus" reg="Angustopila">Angustopila</tp:taxon-name-part></tp:taxon-name></italic> species with concave-conical shell, widened body whorl, wide umbilicus, and strong parietal and lower palatal teeth.</p></tp:treatment-sec><tp:treatment-sec sec-type="description" id="SECID0EXYHM"><title>Description.</title><p>Shell of normal size for the genus, slightly higher than wide or slightly wider than high; pale grey, concave-conical with broadly widened body whorl; protoconch consists of 1.25 whorls, with very weak signs of spiral striation on its last whorl; teleoconch finely ornamented with irregularly spaced, strong radial growth lines crossed by fine rows of regularly spaced spiral striae (ca. 16–18 on body whorl from apertural view); on ventral surface of body whorl radial lines dominant (in ca. half of specimens radial lines not conspicuous); frontal surface of body whorl with equally strong radial and spiral lines, or spiral ones stronger; whorls 4.5, rounded; aperture oblique to shell axis from lateral view; umbilicus wide; aperture ovoid, divided into two sections by long parietal tooth; sinulus wide, even larger in area than other portion of aperture; peristome expanded, not reflected; parietal callus not conspicuous, detached from penultimate whorl; parietal tooth very high along the parietal side, perpendicular to shell wall; palatal tooth minute, blunt, situated opposite and slightly to the left of the parietal tooth, and inside the aperture a small distance from peristome.</p><fig id="F84" position="float" orientation="portrait"><object-id xmlns:xlink="http://www.w3.org/1999/xlink" content-type="doi" xlink:type="simple">10.3897/zookeys.1147.93824.figure84</object-id><object-id xmlns:xlink="http://www.w3.org/1999/xlink" content-type="arpha" xlink:type="simple">E861E6B5-F45F-5F67-AEA0-8C814F54BBE8</object-id><label>Figure 84.</label><caption><p><italic><tp:taxon-name><tp:taxon-name-part taxon-name-part-type="genus" reg="Angustopila">Angustopila</tp:taxon-name-part><tp:taxon-name-part taxon-name-part-type="species" reg="uvula">uvula</tp:taxon-name-part></tp:taxon-name></italic> Páll-Gergely &amp; Hunyadi, sp. nov. (holotype, <named-content xmlns:xlink="http://www.w3.org/1999/xlink" content-type="dwc:institutional_code" xlink:title="Chulalongkorn University Museum of Zoology" xlink:href="http://grbio.org/institution/chulalongkorn-university-museum-natural-history" xlink:type="simple">CUMZ</named-content> 7439). Apertural (<bold>A</bold>), ventral (<bold>B</bold>), apical (<bold>C</bold>) and lateral (<bold>D</bold>) sides of the shell; sculpture on the protoconch (<bold>E</bold>); aperture (<bold>F</bold>); ventral (<bold>G</bold>) and frontal (<bold>H</bold>) surface of the body whorl.</p></caption><graphic xmlns:xlink="http://www.w3.org/1999/xlink" xlink:href="zookeys-1147-001_article-93824__-g084.jpg" position="float" orientation="portrait" xlink:type="simple" id="oo_808893.jpg"><uri content-type="original_file" xlink:type="simple">https://binary.pensoft.net/fig/808893</uri></graphic></fig></tp:treatment-sec><tp:treatment-sec sec-type="description" id="SECID0EM1HM"><title>Measurements (in mm).</title><p>H = 0.86–0.98, D = 0.93–0.99, H/D*100 = 86.9–106.5 (<italic>n</italic> = 13), <abbrev xmlns:xlink="http://www.w3.org/1999/xlink" xlink:title="Relative umbilical diameter" id="ABBRID0EU1HM" xlink:type="simple">RUD</abbrev> = 30.9–32.0 (<italic>n</italic> = 3).</p></tp:treatment-sec><tp:treatment-sec sec-type="Differential diagnosis" id="SECID0E11HM"><title>Differential diagnosis.</title><p><italic><tp:taxon-name><tp:taxon-name-part taxon-name-part-type="genus" reg="Angustopila">Angustopila</tp:taxon-name-part><tp:taxon-name-part taxon-name-part-type="species" reg="uvula">uvula</tp:taxon-name-part></tp:taxon-name></italic> sp. nov. is most similar to <italic><tp:taxon-name><tp:taxon-name-part taxon-name-part-type="genus" reg="Angustopila">Angustopila</tp:taxon-name-part><tp:taxon-name-part taxon-name-part-type="species" reg="occidentalis">occidentalis</tp:taxon-name-part></tp:taxon-name></italic> sp. nov., but differs from that species in the following characters: shell concave-conical (instead of conical), body whorl wider, radial lines often stronger on the body whorl, parietal tooth higher and ends closer to peristome. <italic><tp:taxon-name><tp:taxon-name-part taxon-name-part-type="genus" reg="Angustopila">Angustopila</tp:taxon-name-part><tp:taxon-name-part taxon-name-part-type="species" reg="concava">concava</tp:taxon-name-part></tp:taxon-name></italic> is larger than <italic><tp:taxon-name><tp:taxon-name-part taxon-name-part-type="genus" reg="Angustopila">A.</tp:taxon-name-part><tp:taxon-name-part taxon-name-part-type="species" reg="uvula">uvula</tp:taxon-name-part></tp:taxon-name></italic> sp. nov., its aperture is more oblique, lacks a palatal tooth, and has a weaker parietal tooth. The shell shape of <italic><tp:taxon-name><tp:taxon-name-part taxon-name-part-type="genus" reg="Angustopila">A.</tp:taxon-name-part><tp:taxon-name-part taxon-name-part-type="species" reg="uvula">uvula</tp:taxon-name-part></tp:taxon-name></italic> sp. nov. is also similar to that of other <italic><tp:taxon-name><tp:taxon-name-part taxon-name-part-type="genus" reg="Angustopila">Angustopila</tp:taxon-name-part></tp:taxon-name></italic> species possessing a single apertural tooth (<italic><tp:taxon-name><tp:taxon-name-part taxon-name-part-type="genus" reg="Angustopila">A.</tp:taxon-name-part><tp:taxon-name-part taxon-name-part-type="species" reg="fabella">fabella</tp:taxon-name-part></tp:taxon-name></italic>, <italic><tp:taxon-name><tp:taxon-name-part taxon-name-part-type="genus" reg="Angustopila">A.</tp:taxon-name-part><tp:taxon-name-part taxon-name-part-type="species" reg="monodon">monodon</tp:taxon-name-part></tp:taxon-name></italic> sp. nov.). See also under <italic><tp:taxon-name><tp:taxon-name-part taxon-name-part-type="genus" reg="Angustopila">A.</tp:taxon-name-part><tp:taxon-name-part taxon-name-part-type="species" reg="antidomedon">antidomedon</tp:taxon-name-part></tp:taxon-name></italic> sp. nov.</p></tp:treatment-sec><tp:treatment-sec sec-type="etymology" id="SECID0E64HM"><title>Etymology.</title><p>The parietal tooth of this new species is reminiscent of the fleshy <tp:taxon-name><tp:taxon-name-part taxon-name-part-type="genus" reg="Angustopila"/><tp:taxon-name-part taxon-name-part-type="species" reg="uvula">uvula</tp:taxon-name-part></tp:taxon-name> structure at the back of the human throat. The specific epithet <italic><tp:taxon-name><tp:taxon-name-part taxon-name-part-type="genus" reg="Angustopila"/><tp:taxon-name-part taxon-name-part-type="species" reg="uvula">uvula</tp:taxon-name-part></tp:taxon-name></italic> is to be used as a noun in apposition.</p></tp:treatment-sec><tp:treatment-sec sec-type="distribution" id="SECID0EY5HM"><title>Distribution.</title><p>This species is known only from the type locality in Thailand’s Chumphon Province (Fig. <xref ref-type="fig" rid="F19">19</xref>).</p></tp:treatment-sec><tp:treatment-sec><!--Section generated to contain objects referenced in tp:taxon-treatment.--><fig id="F19" position="float" orientation="portrait"><object-id xmlns:xlink="http://www.w3.org/1999/xlink" content-type="doi" xlink:type="simple">10.3897/zookeys.1147.93824.figure19</object-id><object-id xmlns:xlink="http://www.w3.org/1999/xlink" content-type="arpha" xlink:type="simple">E2EAB3C7-58A9-5529-8C8F-18A60494D268</object-id><label>Figure 19.</label><caption><p>Distribution of <italic><tp:taxon-name><tp:taxon-name-part taxon-name-part-type="genus" reg="Angustopila">Angustopila</tp:taxon-name-part></tp:taxon-name></italic> species.</p></caption><graphic xmlns:xlink="http://www.w3.org/1999/xlink" xlink:href="zookeys-1147-001_article-93824__-g019.jpg" position="float" orientation="portrait" xlink:type="simple" id="oo_808828.jpg"><uri content-type="original_file" xlink:type="simple">https://binary.pensoft.net/fig/808828</uri></graphic></fig></tp:treatment-sec></tp:taxon-treatment>
