# Supplementary material for: ﻿Five times over: 42 new Angustopila species highlight Southeast Asia’s rich biodiversity (Gastropoda, Stylommatophora, Hypselostomatidae)
Source: Zookeys. 2023 Feb 13;1147:1–177. doi: 10.3897/zookeys.1147.93824 (PMC10297824; doi:10.3897/zookeys.1147.93824)
Supplement: XML Treatment for Angustopila apiaria [file zookeys.1147.93824-treatment48.xml]

<!DOCTYPE tp:taxon-treatment
  PUBLIC "-//TaxonX//DTD Taxonomic Treatment Publishing DTD v0 20100105//EN" "tax-treatment-NSO.dtd">
<tp:taxon-treatment xmlns:tp="http://www.plazi.org/taxpub"><tp:treatment-meta><kwd-group><label>Taxon classification</label><kwd>
                <named-content content-type="kingdom">Animalia</named-content>
              </kwd><kwd>
                <named-content content-type="order">Stylommatophora</named-content>
              </kwd><kwd>
                <named-content content-type="family">Gastrocoptidae</named-content>
              </kwd></kwd-group><mixed-citation publication-type="journal"><person-group><name><surname>Páll-Gergely</surname><given-names>Barna</given-names></name><name><surname>Hunyadi</surname><given-names>András</given-names></name><name><surname>Vermeulen</surname><given-names>Jaap J.</given-names></name><name><surname>Grego</surname><given-names>Jozef</given-names></name><name><surname>Sutcharit</surname><given-names>Chirasak</given-names></name><name><surname>Reischütz</surname><given-names>Alexander</given-names></name><name><surname>Dumrongrojwattana</surname><given-names>Pongrat</given-names></name><name><surname>Botta-Dukát</surname><given-names>Zoltán</given-names></name><name><surname>Örstan</surname><given-names>Aydin</given-names></name><name><surname>Fekete</surname><given-names>Judit</given-names></name><name><surname>Jochum</surname><given-names>Adrienne</given-names></name></person-group><article-title>﻿Five times over: 42 new <italic><tp:taxon-name><tp:taxon-name-part taxon-name-part-type="genus" reg="Angustopila">Angustopila</tp:taxon-name-part></tp:taxon-name></italic> species highlight Southeast Asia’s rich biodiversity (<tp:taxon-name><tp:taxon-name-part taxon-name-part-type="class">Gastropoda</tp:taxon-name-part></tp:taxon-name>, <tp:taxon-name><tp:taxon-name-part taxon-name-part-type="order">Stylommatophora</tp:taxon-name-part></tp:taxon-name>, <tp:taxon-name><tp:taxon-name-part taxon-name-part-type="family">Hypselostomatidae</tp:taxon-name-part></tp:taxon-name>)</article-title><source>Zookeys</source><day>13</day><month>02</month><year>2023</year><volume>1147</volume><fpage>1</fpage><lpage>177</lpage><pub-id pub-id-type="doi">10.3897/zookeys.1147.93824</pub-id></mixed-citation></tp:treatment-meta><tp:nomenclature><label>﻿</label><tp:taxon-name>
              <object-id xmlns:xlink="http://www.w3.org/1999/xlink" content-type="arpha" xlink:type="simple">A9433A21-3AA8-5238-83A6-185B6337A7D5</object-id>
              <tp:taxon-name-part taxon-name-part-type="genus" reg="Angustopila">Angustopila</tp:taxon-name-part>
              <tp:taxon-name-part taxon-name-part-type="species" reg="apiaria">apiaria</tp:taxon-name-part>
              <object-id xmlns:xlink="http://www.w3.org/1999/xlink" content-type="zoobank" xlink:type="simple">https://zoobank.org/519DFD96-14C6-423E-9D5C-8FD6A6D4AE2F</object-id>
            </tp:taxon-name><tp:taxon-authority>Páll-Gergely &amp; Hunyadi</tp:taxon-authority><tp:taxon-status xmlns:xlink="http://www.w3.org/1999/xlink" xlink:type="simple">sp. nov.</tp:taxon-status><xref ref-type="fig" rid="F86">Fig. 86</xref></tp:nomenclature><tp:treatment-sec sec-type="type material" id="SECID0ENKIM"><title>Type material.</title><p><bold><italic>Holotype</italic></bold>: Vietnam • 1 empty shell (H: 1.04 mm, D: 0.85 mm); Ðà Nẵng, Ngũ Hành Sơn, Thái Sơn, vicinity of Chùa Quán Thế Äm (locality code: 2019/25a); <named-content xmlns:xlink="http://www.w3.org/1999/xlink" content-type="dwc:verbatimCoordinates" xlink:type="simple"><named-content content-type="geo-json" specific-use="{&#34;type&#34;:&#34;Point&#34;,&#34;coordinates&#34;:[108.255500,15.999000]}" id="NCID0E2KIM" xlink:type="simple">15°59.94'N, 108°15.33'E</named-content></named-content>; 10 m a.s.l.; 11 Feb. 2019; A. Hunyadi leg.; <named-content xmlns:xlink="http://www.w3.org/1999/xlink" content-type="dwc:institutional_code" xlink:title="Hungarian Natural History Museum" xlink:href="http://grbio.org/institution/hungarian-natural-history-museum" xlink:type="simple">HNHM</named-content> 105316.</p><p><bold><italic>Paratypes</italic></bold>: Vietnam • 37 shells; same data as for holotype; coll. <abbrev xmlns:xlink="http://www.w3.org/1999/xlink" xlink:title="Collection András Hunyadi" id="ABBRID0EPLIM" xlink:type="simple">HA</abbrev> • 3 shells; same data as for holotype; coll. <abbrev xmlns:xlink="http://www.w3.org/1999/xlink" xlink:title="Private collection of Jaap Vermeulen" id="ABBRID0ETLIM" xlink:type="simple">JJV</abbrev>.</p></tp:treatment-sec><tp:treatment-sec sec-type="material" id="SECID0EXLIM"><title>Additional material.</title><p>Vietnam • 4 <abbrev xmlns:xlink="http://www.w3.org/1999/xlink" xlink:title="juvenile/broken shells" id="ABBRID0E4LIM" xlink:type="simple">j/b</abbrev> shells; same data as for holotype; coll. <abbrev xmlns:xlink="http://www.w3.org/1999/xlink" xlink:title="Collection András Hunyadi" id="ABBRID0EBMIM" xlink:type="simple">HA</abbrev>.</p></tp:treatment-sec><tp:treatment-sec sec-type="diagnosis" id="SECID0EFMIM"><title>Diagnosis.</title><p>A medium-sized, high conical <italic><tp:taxon-name><tp:taxon-name-part taxon-name-part-type="genus" reg="Angustopila">Angustopila</tp:taxon-name-part></tp:taxon-name></italic> species with a narrow umbilicus, protruding aperture, widely spaced and strong spiral striation, and three prominent apertural barriers (slightly curved parietal, deeply situated lower palatal, inward running subcolumellar).</p></tp:treatment-sec><tp:treatment-sec sec-type="description" id="SECID0ESMIM"><title>Description.</title><p>Shell of normal size for the genus, higher than wide; off-white, conical with slowly increasing whorls; body whorl widest from standard apertural view; protoconch consists of 1.25 whorls, with very slight indication of spiral striation preceding the first teleoconch whorl; teleoconch ornamented by fine, irregular and weak, radial growth lines and conspicuous, prominently raised and equidistantly-spaced spiral striae (ca. 12 or 13 on body whorl from standard apertural view); whorls 4.75, rounded; aperture only slightly oblique to shell axis from lateral view; umbilicus moderately wide; aperture protruding obliquely (visible from basal view), aperture subquadrate with straight parietal side; peristome expanded, not reflected; parietal callus protruding, detached from penultimate whorl; parietal tooth tongue-like and extended, its base straight, its tip slightly turned up in palatal direction, but bent away from palatal tooth; lower palatal tooth low but prominent, wide, elongated, almost perpendicular to the peristome, its outer end situated close to basal lip; subcolumellar tooth strong, as high as the palatal but less wide, elongated, perpendicular to peristome, its outer end situated on the lower part of columellar side of peristome.</p><fig id="F86" position="float" orientation="portrait"><object-id xmlns:xlink="http://www.w3.org/1999/xlink" content-type="doi" xlink:type="simple">10.3897/zookeys.1147.93824.figure86</object-id><object-id xmlns:xlink="http://www.w3.org/1999/xlink" content-type="arpha" xlink:type="simple">D4D45497-BC6F-5CDB-B2ED-07E79EC37C86</object-id><label>Figure 86.</label><caption><p><italic><tp:taxon-name><tp:taxon-name-part taxon-name-part-type="genus" reg="Angustopila">Angustopila</tp:taxon-name-part><tp:taxon-name-part taxon-name-part-type="species" reg="apiaria">apiaria</tp:taxon-name-part></tp:taxon-name></italic> Páll-Gergely &amp; Hunyadi, sp. nov. <bold>A</bold> paratype (specimen 2) <bold>B–I</bold> holotype (<named-content xmlns:xlink="http://www.w3.org/1999/xlink" content-type="dwc:institutional_code" xlink:title="Hungarian Natural History Museum" xlink:href="http://grbio.org/institution/hungarian-natural-history-museum" xlink:type="simple">HNHM</named-content> 105316). Apertural (<bold>A, B</bold>), lateral (<bold>C</bold>), ventral (<bold>D</bold>), and apical (<bold>E</bold>) sides of the shell; aperture (<bold>F</bold>); sculpture on the protoconch (<bold>G</bold>), ventral (<bold>H</bold>) and frontal (<bold>I</bold>) surface of the body whorl.</p></caption><graphic xmlns:xlink="http://www.w3.org/1999/xlink" xlink:href="zookeys-1147-001_article-93824__-g086.jpg" position="float" orientation="portrait" xlink:type="simple" id="oo_808895.jpg"><uri content-type="original_file" xlink:type="simple">https://binary.pensoft.net/fig/808895</uri></graphic></fig></tp:treatment-sec><tp:treatment-sec sec-type="description" id="SECID0ELOIM"><title>Measurements (in mm).</title><p>H = 0.93–1.04; D = 0.8–0.86, H/D*100 = 113.4–126.3 (<italic>n</italic> = 6), <abbrev xmlns:xlink="http://www.w3.org/1999/xlink" xlink:title="Relative umbilical diameter" id="ABBRID0ETOIM" xlink:type="simple">RUD</abbrev> = 25.9–27.2 (<italic>n</italic> = 2).</p></tp:treatment-sec><tp:treatment-sec sec-type="Differential diagnosis" id="SECID0EZOIM"><title>Differential diagnosis.</title><p>The high conical shell shape, narrow umbilicus, protruding aperture, prominent, widely spaced spiral striae, and three strong apertural teeth distinguish this species from all other <italic><tp:taxon-name><tp:taxon-name-part taxon-name-part-type="genus" reg="Angustopila">Angustopila</tp:taxon-name-part></tp:taxon-name></italic> species. The most similar species is <italic><tp:taxon-name><tp:taxon-name-part taxon-name-part-type="genus" reg="Angustopila">Angustopila</tp:taxon-name-part><tp:taxon-name-part taxon-name-part-type="species" reg="tridentata">tridentata</tp:taxon-name-part></tp:taxon-name></italic> sp. nov., which is concave-conical instead of ovoid or high-conical and bears a wider umbilicus and denser spiral striation. The columellar tooth of <italic><tp:taxon-name><tp:taxon-name-part taxon-name-part-type="genus" reg="Angustopila">A.</tp:taxon-name-part><tp:taxon-name-part taxon-name-part-type="species" reg="apiaria">apiaria</tp:taxon-name-part></tp:taxon-name></italic> sp. nov. runs perpendicular to the shell axis (runs inside the aperture) whereas that of <italic><tp:taxon-name><tp:taxon-name-part taxon-name-part-type="genus" reg="Angustopila">A.</tp:taxon-name-part><tp:taxon-name-part taxon-name-part-type="species" reg="tridentata">tridentata</tp:taxon-name-part></tp:taxon-name></italic> sp. nov. runs along the peristome. The parietal tooth of <italic><tp:taxon-name><tp:taxon-name-part taxon-name-part-type="genus" reg="Angustopila">A.</tp:taxon-name-part><tp:taxon-name-part taxon-name-part-type="species" reg="apiaria">apiaria</tp:taxon-name-part></tp:taxon-name></italic> sp. nov. is located deeper and positioned lower than that of <italic><tp:taxon-name><tp:taxon-name-part taxon-name-part-type="genus" reg="Angustopila">A.</tp:taxon-name-part><tp:taxon-name-part taxon-name-part-type="species" reg="tridentata">tridentata</tp:taxon-name-part></tp:taxon-name></italic> sp. nov.</p></tp:treatment-sec><tp:treatment-sec sec-type="etymology" id="SECID0E4QIM"><title>Etymology.</title><p>Named after its shape reminiscent of a classic apiary, beehive (<italic>apiarium</italic>) in Latin.</p></tp:treatment-sec><tp:treatment-sec sec-type="distribution" id="SECID0EFRIM"><title>Distribution.</title><p>This species is known only from the type locality region of Chùa Quán Thế Äm, Vietnam (Fig. <xref ref-type="fig" rid="F19">19</xref>).</p></tp:treatment-sec><tp:treatment-sec sec-type="remarks" id="SECID0EPRIM"><title>Remarks.</title><p>This is the only <italic><tp:taxon-name><tp:taxon-name-part taxon-name-part-type="genus" reg="Angustopila">Angustopila</tp:taxon-name-part></tp:taxon-name></italic> species possessing teeth other than the parietal lamella (lower palatal and subcolumellar teeth) that are perpendicular to the peristome, i.e., run into the aperture. This may mean that <italic><tp:taxon-name><tp:taxon-name-part taxon-name-part-type="genus" reg="Angustopila">A.</tp:taxon-name-part><tp:taxon-name-part taxon-name-part-type="species" reg="apiaria">apiaria</tp:taxon-name-part></tp:taxon-name></italic> sp. nov. would deserve a genus of its own. Moreover, this is the most south-eastern occurring <italic><tp:taxon-name><tp:taxon-name-part taxon-name-part-type="genus" reg="Angustopila">Angustopila</tp:taxon-name-part></tp:taxon-name></italic> species. Central Vietnam so far seems to have different land snail fauna than northern Vietnam.</p></tp:treatment-sec><tp:treatment-sec><!--Section generated to contain objects referenced in tp:taxon-treatment.--><fig id="F19" position="float" orientation="portrait"><object-id xmlns:xlink="http://www.w3.org/1999/xlink" content-type="doi" xlink:type="simple">10.3897/zookeys.1147.93824.figure19</object-id><object-id xmlns:xlink="http://www.w3.org/1999/xlink" content-type="arpha" xlink:type="simple">E2EAB3C7-58A9-5529-8C8F-18A60494D268</object-id><label>Figure 19.</label><caption><p>Distribution of <italic><tp:taxon-name><tp:taxon-name-part taxon-name-part-type="genus" reg="Angustopila">Angustopila</tp:taxon-name-part></tp:taxon-name></italic> species.</p></caption><graphic xmlns:xlink="http://www.w3.org/1999/xlink" xlink:href="zookeys-1147-001_article-93824__-g019.jpg" position="float" orientation="portrait" xlink:type="simple" id="oo_808828.jpg"><uri content-type="original_file" xlink:type="simple">https://binary.pensoft.net/fig/808828</uri></graphic></fig></tp:treatment-sec></tp:taxon-treatment>
