# Supplementary material for: ﻿Five times over: 42 new Angustopila species highlight Southeast Asia’s rich biodiversity (Gastropoda, Stylommatophora, Hypselostomatidae)
Source: Zookeys. 2023 Feb 13;1147:1–177. doi: 10.3897/zookeys.1147.93824 (PMC10297824; doi:10.3897/zookeys.1147.93824)
Supplement: XML Treatment for Angustopila apokritodon [file zookeys.1147.93824-treatment49.xml]

<!DOCTYPE tp:taxon-treatment
  PUBLIC "-//TaxonX//DTD Taxonomic Treatment Publishing DTD v0 20100105//EN" "tax-treatment-NSO.dtd">
<tp:taxon-treatment xmlns:tp="http://www.plazi.org/taxpub"><tp:treatment-meta><kwd-group><label>Taxon classification</label><kwd>
                <named-content content-type="kingdom">Animalia</named-content>
              </kwd><kwd>
                <named-content content-type="order">Stylommatophora</named-content>
              </kwd><kwd>
                <named-content content-type="family">Gastrocoptidae</named-content>
              </kwd></kwd-group><mixed-citation publication-type="journal"><person-group><name><surname>Páll-Gergely</surname><given-names>Barna</given-names></name><name><surname>Hunyadi</surname><given-names>András</given-names></name><name><surname>Vermeulen</surname><given-names>Jaap J.</given-names></name><name><surname>Grego</surname><given-names>Jozef</given-names></name><name><surname>Sutcharit</surname><given-names>Chirasak</given-names></name><name><surname>Reischütz</surname><given-names>Alexander</given-names></name><name><surname>Dumrongrojwattana</surname><given-names>Pongrat</given-names></name><name><surname>Botta-Dukát</surname><given-names>Zoltán</given-names></name><name><surname>Örstan</surname><given-names>Aydin</given-names></name><name><surname>Fekete</surname><given-names>Judit</given-names></name><name><surname>Jochum</surname><given-names>Adrienne</given-names></name></person-group><article-title>﻿Five times over: 42 new <italic><tp:taxon-name><tp:taxon-name-part taxon-name-part-type="genus" reg="Angustopila">Angustopila</tp:taxon-name-part></tp:taxon-name></italic> species highlight Southeast Asia’s rich biodiversity (<tp:taxon-name><tp:taxon-name-part taxon-name-part-type="class">Gastropoda</tp:taxon-name-part></tp:taxon-name>, <tp:taxon-name><tp:taxon-name-part taxon-name-part-type="order">Stylommatophora</tp:taxon-name-part></tp:taxon-name>, <tp:taxon-name><tp:taxon-name-part taxon-name-part-type="family">Hypselostomatidae</tp:taxon-name-part></tp:taxon-name>)</article-title><source>Zookeys</source><day>13</day><month>02</month><year>2023</year><volume>1147</volume><fpage>1</fpage><lpage>177</lpage><pub-id pub-id-type="doi">10.3897/zookeys.1147.93824</pub-id></mixed-citation></tp:treatment-meta><tp:nomenclature><label>﻿</label><tp:taxon-name>
              <object-id xmlns:xlink="http://www.w3.org/1999/xlink" content-type="arpha" xlink:type="simple">518B854C-2FC8-5CBD-A694-CB3BCA1CBA86</object-id>
              <tp:taxon-name-part taxon-name-part-type="genus" reg="Angustopila">Angustopila</tp:taxon-name-part>
              <tp:taxon-name-part taxon-name-part-type="species" reg="apokritodon">apokritodon</tp:taxon-name-part>
              <object-id xmlns:xlink="http://www.w3.org/1999/xlink" content-type="zoobank" xlink:type="simple">https://zoobank.org/A9BB647B-6D1B-4FB1-BD26-0644957B9A7D</object-id>
            </tp:taxon-name><tp:taxon-authority>Páll-Gergely &amp; Hunyadi</tp:taxon-authority><tp:taxon-status xmlns:xlink="http://www.w3.org/1999/xlink" xlink:type="simple">sp. nov.</tp:taxon-status><xref ref-type="fig" rid="F87">Fig. 87</xref></tp:nomenclature><tp:treatment-sec sec-type="type material" id="SECID0E3TIM"><title>Type material.</title><p><bold><italic>Holotype</italic></bold>: Vietnam • 1 empty shell (H: 0.87 mm, D: 0.81 mm); Sơn La Province, Quỳnh Nhai district, 20 km north from crossing point to Thuận Châu, Chiềng Khoang, cave above the village (locality code: 2020/9); <named-content xmlns:xlink="http://www.w3.org/1999/xlink" content-type="dwc:verbatimCoordinates" xlink:type="simple"><named-content content-type="geo-json" specific-use="{&#34;type&#34;:&#34;Point&#34;,&#34;coordinates&#34;:[103.681833,21.557333]}" id="NCID0EKUIM" xlink:type="simple">21°33.44'N, 103°40.91'E</named-content></named-content>; 315 m a.s.l.; 7 Feb. 2020; A. Hunyadi leg.; <named-content xmlns:xlink="http://www.w3.org/1999/xlink" content-type="dwc:institutional_code" xlink:title="Hungarian Natural History Museum" xlink:href="http://grbio.org/institution/hungarian-natural-history-museum" xlink:type="simple">HNHM</named-content> 105317.</p><p><bold><italic>Paratypes</italic></bold>: Vietnam • 4 shells; same data as for holotype; coll. <abbrev xmlns:xlink="http://www.w3.org/1999/xlink" xlink:title="Collection András Hunyadi" id="ABBRID0E5UIM" xlink:type="simple">HA</abbrev>.</p></tp:treatment-sec><tp:treatment-sec sec-type="diagnosis" id="SECID0ECVIM"><title>Diagnosis.</title><p>A medium-sized, conical <italic><tp:taxon-name><tp:taxon-name-part taxon-name-part-type="genus" reg="Angustopila">Angustopila</tp:taxon-name-part></tp:taxon-name></italic> species with three prominent apertural barriers (long parietal tooth reaching parietal callus, prominent lower palatal tooth, prominent subcolumellar tooth).</p></tp:treatment-sec><tp:treatment-sec sec-type="description" id="SECID0EPVIM"><title>Description.</title><p>Shell of normal size for the genus, slightly higher than wide; off-white, translucent; conical with regularly growing whorls; body whorl widest in standard apertural view; protoconch consists of 1.5 whorls, with slight spiral striation on the last protoconch whorl; teleoconch with some strong to weak radial striae, occasionally grouped in multiple thread-like lines between stronger radial growth lines and spiral striae (ca. 12–14 on body whorl from standard apertural view) of comparable strength, resulting in a reticulated sculpture; whorls 4.25–4.5, rounded; aperture slightly oblique to shell axis in lateral view; umbilicus wide; aperture broad piriform-subquadrate with straight concave parietal part; peristome expanded, not reflected; parietal callus not detached from penultimate whorl; parietal tooth large and straight, directed towards lower palatal tooth; anterior to large parietal tooth (on the parietal callus) the callus is supported with a whitish triangular thickening facing to the front; palatal tooth situated on lower part of palatal wall (probably homologous with the lower palatal tooth), small, denticle-like, sits close to basal lip; subcolumellar tooth situated at junction of columellar and basal positions, similar in size and alignment to the peristome edge and in line with the palatal tooth.</p><fig id="F87" position="float" orientation="portrait"><object-id xmlns:xlink="http://www.w3.org/1999/xlink" content-type="doi" xlink:type="simple">10.3897/zookeys.1147.93824.figure87</object-id><object-id xmlns:xlink="http://www.w3.org/1999/xlink" content-type="arpha" xlink:type="simple">D1F62E9B-09FF-5DB5-8EB6-D50E12949274</object-id><label>Figure 87.</label><caption><p><italic><tp:taxon-name><tp:taxon-name-part taxon-name-part-type="genus" reg="Angustopila">Angustopila</tp:taxon-name-part><tp:taxon-name-part taxon-name-part-type="species" reg="apokritodon">apokritodon</tp:taxon-name-part></tp:taxon-name></italic> Páll-Gergely &amp; Hunyadi, sp. nov. <bold>A</bold> paratype <bold>B–I</bold> holotype (<named-content xmlns:xlink="http://www.w3.org/1999/xlink" content-type="dwc:institutional_code" xlink:title="Hungarian Natural History Museum" xlink:href="http://grbio.org/institution/hungarian-natural-history-museum" xlink:type="simple">HNHM</named-content> 105317). Apertural (<bold>A, B</bold>), lateral (<bold>C</bold>), apical (<bold>D</bold>) and ventral (<bold>E</bold>) sides of the shell; sculpture of the protoconch with protoconch-teleoconch boundary (<bold>F</bold>); aperture (<bold>G</bold>); ventral (<bold>H</bold>) and frontal (<bold>I</bold>) surface of the body whorl.</p></caption><graphic xmlns:xlink="http://www.w3.org/1999/xlink" xlink:href="zookeys-1147-001_article-93824__-g087.jpg" position="float" orientation="portrait" xlink:type="simple" id="oo_808896.jpg"><uri content-type="original_file" xlink:type="simple">https://binary.pensoft.net/fig/808896</uri></graphic></fig></tp:treatment-sec><tp:treatment-sec sec-type="description" id="SECID0EIXIM"><title>Measurements (in mm).</title><p>H = 0.87–0.92, D = 0.81–0.86, H/D*100 = 101.2–109.6 (<italic>n</italic> = 4), <abbrev xmlns:xlink="http://www.w3.org/1999/xlink" xlink:title="Relative umbilical diameter" id="ABBRID0EQXIM" xlink:type="simple">RUD</abbrev> = 30.5–30.7 (<italic>n</italic> = 2).</p></tp:treatment-sec><tp:treatment-sec sec-type="Differential diagnosis" id="SECID0EWXIM"><title>Differential diagnosis.</title><p>No other <italic><tp:taxon-name><tp:taxon-name-part taxon-name-part-type="genus" reg="Angustopila">Angustopila</tp:taxon-name-part></tp:taxon-name></italic> species shows similar arrangement of apertural barriers (parietal + lower palatal + subcolumellar), and the thick callus anterior to the parietal tooth has not been observed in any other congeners. Maybe <italic><tp:taxon-name><tp:taxon-name-part taxon-name-part-type="genus" reg="Angustopila">Angustopila</tp:taxon-name-part><tp:taxon-name-part taxon-name-part-type="species" reg="tetradon">tetradon</tp:taxon-name-part></tp:taxon-name></italic> sp. nov. could be considered as being most similar, but it has an additional upper palatal tooth and a lower conical shell shape. Furthermore, <italic><tp:taxon-name><tp:taxon-name-part taxon-name-part-type="genus" reg="Angustopila">A.</tp:taxon-name-part><tp:taxon-name-part taxon-name-part-type="species" reg="rara">rara</tp:taxon-name-part></tp:taxon-name></italic> sp. nov. has a narrower umbilicus, a wider subcolumellar tooth, and a more apically situated palatal tooth.</p></tp:treatment-sec><tp:treatment-sec sec-type="etymology" id="SECID0EZYIM"><title>Etymology.</title><p>The specific epithet <italic><tp:taxon-name><tp:taxon-name-part taxon-name-part-type="genus" reg="Angustopila"/><tp:taxon-name-part taxon-name-part-type="species" reg="apokritodon">apokritodon</tp:taxon-name-part></tp:taxon-name></italic> derives from the Greek words <italic>ἀπόκριτος</italic> (= separated) and <italic>ὀδούς</italic> (= tooth) referring to the large distance between the palatal and subcolumellar teeth.</p></tp:treatment-sec><tp:treatment-sec sec-type="distribution" id="SECID0ENZIM"><title>Distribution.</title><p>This species is only known from the type locality in Sơn La Province in Vietnam (Fig. <xref ref-type="fig" rid="F27">27</xref>).</p></tp:treatment-sec><tp:treatment-sec><!--Section generated to contain objects referenced in tp:taxon-treatment.--><fig id="F27" position="float" orientation="portrait"><object-id xmlns:xlink="http://www.w3.org/1999/xlink" content-type="doi" xlink:type="simple">10.3897/zookeys.1147.93824.figure27</object-id><object-id xmlns:xlink="http://www.w3.org/1999/xlink" content-type="arpha" xlink:type="simple">0D031826-F8DE-5838-8DDC-700A81849F7E</object-id><label>Figure 27.</label><caption><p>Distribution of <italic><tp:taxon-name><tp:taxon-name-part taxon-name-part-type="genus" reg="Angustopila">Angustopila</tp:taxon-name-part></tp:taxon-name></italic> species.</p></caption><graphic xmlns:xlink="http://www.w3.org/1999/xlink" xlink:href="zookeys-1147-001_article-93824__-g027.jpg" position="float" orientation="portrait" xlink:type="simple" id="oo_808836.jpg"><uri content-type="original_file" xlink:type="simple">https://binary.pensoft.net/fig/808836</uri></graphic></fig></tp:treatment-sec></tp:taxon-treatment>
