# Supplementary material for: ﻿Five times over: 42 new Angustopila species highlight Southeast Asia’s rich biodiversity (Gastropoda, Stylommatophora, Hypselostomatidae)
Source: Zookeys. 2023 Feb 13;1147:1–177. doi: 10.3897/zookeys.1147.93824 (PMC10297824; doi:10.3897/zookeys.1147.93824)
Supplement: XML Treatment for Angustopila coprologos uninodus [file zookeys.1147.93824-treatment52.xml]

<!DOCTYPE tp:taxon-treatment
  PUBLIC "-//TaxonX//DTD Taxonomic Treatment Publishing DTD v0 20100105//EN" "tax-treatment-NSO.dtd">
<tp:taxon-treatment xmlns:tp="http://www.plazi.org/taxpub"><tp:treatment-meta><kwd-group><label>Taxon classification</label><kwd>
                <named-content content-type="kingdom">Animalia</named-content>
              </kwd><kwd>
                <named-content content-type="order">Stylommatophora</named-content>
              </kwd><kwd>
                <named-content content-type="family">Gastrocoptidae</named-content>
              </kwd></kwd-group><mixed-citation publication-type="journal"><person-group><name><surname>Páll-Gergely</surname><given-names>Barna</given-names></name><name><surname>Hunyadi</surname><given-names>András</given-names></name><name><surname>Vermeulen</surname><given-names>Jaap J.</given-names></name><name><surname>Grego</surname><given-names>Jozef</given-names></name><name><surname>Sutcharit</surname><given-names>Chirasak</given-names></name><name><surname>Reischütz</surname><given-names>Alexander</given-names></name><name><surname>Dumrongrojwattana</surname><given-names>Pongrat</given-names></name><name><surname>Botta-Dukát</surname><given-names>Zoltán</given-names></name><name><surname>Örstan</surname><given-names>Aydin</given-names></name><name><surname>Fekete</surname><given-names>Judit</given-names></name><name><surname>Jochum</surname><given-names>Adrienne</given-names></name></person-group><article-title>﻿Five times over: 42 new <italic><tp:taxon-name><tp:taxon-name-part taxon-name-part-type="genus" reg="Angustopila">Angustopila</tp:taxon-name-part></tp:taxon-name></italic> species highlight Southeast Asia’s rich biodiversity (<tp:taxon-name><tp:taxon-name-part taxon-name-part-type="class">Gastropoda</tp:taxon-name-part></tp:taxon-name>, <tp:taxon-name><tp:taxon-name-part taxon-name-part-type="order">Stylommatophora</tp:taxon-name-part></tp:taxon-name>, <tp:taxon-name><tp:taxon-name-part taxon-name-part-type="family">Hypselostomatidae</tp:taxon-name-part></tp:taxon-name>)</article-title><source>Zookeys</source><day>13</day><month>02</month><year>2023</year><volume>1147</volume><fpage>1</fpage><lpage>177</lpage><pub-id pub-id-type="doi">10.3897/zookeys.1147.93824</pub-id></mixed-citation></tp:treatment-meta><tp:nomenclature><label>﻿</label><tp:taxon-name>
              <object-id xmlns:xlink="http://www.w3.org/1999/xlink" content-type="arpha" xlink:type="simple">4D5E7110-9374-5557-83BE-DD1CE0C6D3C9</object-id>
              <tp:taxon-name-part taxon-name-part-type="genus" reg="Angustopila">Angustopila</tp:taxon-name-part>
              <tp:taxon-name-part taxon-name-part-type="species" reg="coprologos">coprologos</tp:taxon-name-part>
              <tp:taxon-name-part taxon-name-part-type="subspecies" reg="uninodus">uninodus</tp:taxon-name-part>
              <object-id xmlns:xlink="http://www.w3.org/1999/xlink" content-type="zoobank" xlink:type="simple">https://zoobank.org/6D78E5AA-97D0-42D8-B01D-8A111729AE3D</object-id>
            </tp:taxon-name><tp:taxon-authority>Páll-Gergely &amp; Grego</tp:taxon-authority><tp:taxon-status xmlns:xlink="http://www.w3.org/1999/xlink" xlink:type="simple">ssp. nov.</tp:taxon-status><xref ref-type="fig" rid="F88">Fig. 88</xref></tp:nomenclature><tp:treatment-sec sec-type="type material" id="SECID0E36IM"><title>Type material.</title><p><bold><italic>Holotype</italic></bold>: Laos • 1 empty shell (H: 0.54 mm, D: 0.7 mm); Bolikhamsay Province, NE foot of Pha Hông limestone massif 7 km N of Lak Sao (locality code: JG12); <named-content xmlns:xlink="http://www.w3.org/1999/xlink" content-type="dwc:verbatimCoordinates" xlink:type="simple"><named-content content-type="geo-json" specific-use="{&#34;type&#34;:&#34;Point&#34;,&#34;coordinates&#34;:[104.940167,18.231833]}" id="NCID0EKAJM" xlink:type="simple">18°13.91'N, 104°56.41'E</named-content></named-content>; 16 Feb. 2017; J. Grego leg.; <abbrev xmlns:xlink="http://www.w3.org/1999/xlink" xlink:title="When citing NHM registered specimens" id="ABBRID0EPAJM" xlink:type="simple">NHMUK</abbrev> 20170295.</p><p><bold><italic>Paratypes</italic></bold>: Laos • 3 shells; same data as for holotype; coll. <abbrev xmlns:xlink="http://www.w3.org/1999/xlink" xlink:title="Collection Jozef Grego" id="ABBRID0E1AJM" xlink:type="simple">JG</abbrev> • 1 shell; same data as for holotype; <named-content xmlns:xlink="http://www.w3.org/1999/xlink" content-type="dwc:institutional_code" xlink:title="Naturhistorisches Museum der Burgergemeinde Bern" xlink:href="http://grbio.org/institution/naturhistorisches-museum-der-burgergemeinde-bern" xlink:type="simple">NMBE</named-content> 550641 • 152 shells; Bolikhamsai Province, 5.2 km northwest from centre of Lak Sao, 600 m east of quarry, limestone rock (locality code: 2019/111); <named-content xmlns:xlink="http://www.w3.org/1999/xlink" content-type="dwc:verbatimCoordinates" xlink:type="simple"><named-content content-type="geo-json" specific-use="{&#34;type&#34;:&#34;Point&#34;,&#34;coordinates&#34;:[104.948167,18.225667]}" id="NCID0EJBJM" xlink:type="simple">18°13.54'N, 104°56.89'E</named-content></named-content>; 515 m a.s.l.; 2 Oct. 2019; A. Hunyadi leg.; coll. <abbrev xmlns:xlink="http://www.w3.org/1999/xlink" xlink:title="Collection András Hunyadi" id="ABBRID0EOBJM" xlink:type="simple">HA</abbrev> • 5 shells; same data as for preceding; coll. <abbrev xmlns:xlink="http://www.w3.org/1999/xlink" xlink:title="Private collection of Jaap Vermeulen" id="ABBRID0ESBJM" xlink:type="simple">JJV</abbrev> • 14 shells; Bolikhamsai Province, 5.3 km west-southwest of centre of Lak Sao, rock wall above Wat Pa Pha Nang Rong (locality code: 2019/109); <named-content xmlns:xlink="http://www.w3.org/1999/xlink" content-type="dwc:verbatimCoordinates" xlink:type="simple"><named-content content-type="geo-json" specific-use="{&#34;type&#34;:&#34;Point&#34;,&#34;coordinates&#34;:[104.940833,18.188333]}" id="NCID0EZBJM" xlink:type="simple">18°11.30'N, 104°56.45'E</named-content></named-content>; 520 m a.s.l.; 1 Oct. 2019; A. Hunyadi leg.; coll. <abbrev xmlns:xlink="http://www.w3.org/1999/xlink" xlink:title="Collection András Hunyadi" id="ABBRID0E5BJM" xlink:type="simple">HA</abbrev>.</p></tp:treatment-sec><tp:treatment-sec sec-type="Differential diagnosis" id="SECID0ECCJM"><title>Differential diagnosis.</title><p>This subspecies differs from the nominotypical subspecies in the possession of a single (instead of two) palatal denticle. Judging from the relative position, the single palatal tooth of <italic><tp:taxon-name><tp:taxon-name-part taxon-name-part-type="genus" reg="Angustopila">Angustopila</tp:taxon-name-part><tp:taxon-name-part taxon-name-part-type="species" reg="coprologos">coprologos</tp:taxon-name-part><tp:taxon-name-part taxon-name-part-type="subspecies" reg="uninodus">uninodus</tp:taxon-name-part></tp:taxon-name></italic> ssp. nov. is homologous with the upper palatal tooth of <italic><tp:taxon-name><tp:taxon-name-part taxon-name-part-type="genus" reg="Angustopila">A.</tp:taxon-name-part><tp:taxon-name-part taxon-name-part-type="species" reg="coprologos">coprologos</tp:taxon-name-part><tp:taxon-name-part taxon-name-part-type="subspecies" reg="coprologos">coprologos</tp:taxon-name-part></tp:taxon-name></italic>.</p><fig id="F88" position="float" orientation="portrait"><object-id xmlns:xlink="http://www.w3.org/1999/xlink" content-type="doi" xlink:type="simple">10.3897/zookeys.1147.93824.figure88</object-id><object-id xmlns:xlink="http://www.w3.org/1999/xlink" content-type="arpha" xlink:type="simple">8CEF391A-1E41-56BF-A3A6-7F00DD721D08</object-id><label>Figure 88.</label><caption><p><italic><tp:taxon-name><tp:taxon-name-part taxon-name-part-type="genus" reg="Angustopila">Angustopila</tp:taxon-name-part><tp:taxon-name-part taxon-name-part-type="species" reg="coprologos">coprologos</tp:taxon-name-part><tp:taxon-name-part taxon-name-part-type="subspecies" reg="uninodus">uninodus</tp:taxon-name-part></tp:taxon-name></italic> Páll-Gergely &amp; Grego, ssp. nov. (holotype, <abbrev xmlns:xlink="http://www.w3.org/1999/xlink" xlink:title="When citing NHM registered specimens" id="ABBRID0E4DJM" xlink:type="simple">NHMUK</abbrev> 20170295). Ventral (<bold>A</bold>), apertural (<bold>B</bold>), lateral (<bold>C</bold>), and apical (<bold>D</bold>) sides of the shell; aperture (<bold>E–F</bold>); sculpture of the protoconch (<bold>G</bold>), fine, chain-like sculpture of the body whorl (<bold>H</bold>), ventral (<bold>I</bold>) and frontal (<bold>J</bold>) surface of the body whorl.</p></caption><graphic xmlns:xlink="http://www.w3.org/1999/xlink" xlink:href="zookeys-1147-001_article-93824__-g088.jpg" position="float" orientation="portrait" xlink:type="simple" id="oo_808897.jpg"><uri content-type="original_file" xlink:type="simple">https://binary.pensoft.net/fig/808897</uri></graphic></fig></tp:treatment-sec><tp:treatment-sec sec-type="description" id="SECID0EYEJM"><title>Measurements (in mm).</title><p>H = 0.52–0.55, D = 0.7–0.75, H/D*100 = 73.3–77.1 (<italic>n</italic> = 3: JG12), <abbrev xmlns:xlink="http://www.w3.org/1999/xlink" xlink:title="Relative umbilical diameter" id="ABBRID0EAFJM" xlink:type="simple">RUD</abbrev> = 28.2–28.8 (<italic>n</italic> = 3).</p></tp:treatment-sec><tp:treatment-sec sec-type="etymology" id="SECID0EGFJM"><title>Etymology.</title><p>The subspecific name <italic><tp:taxon-name><tp:taxon-name-part taxon-name-part-type="genus" reg="Angustopila"/><tp:taxon-name-part taxon-name-part-type="species" reg="uninodus">uninodus</tp:taxon-name-part></tp:taxon-name></italic> (one node) refers to the single palatal denticle of this subspecies, instead of the two palatal teeth of the nominotypical subspecies.</p></tp:treatment-sec><tp:treatment-sec sec-type="distribution" id="SECID0EWFJM"><title>Distribution.</title><p>This subspecies is known from three nearby localities in Bolikhamsay Province, Laos. The type locality of the nominotypical subspecies is located on a mountain ca. 14 km to the southeast (Fig. <xref ref-type="fig" rid="F64">64</xref>).</p></tp:treatment-sec><tp:treatment-sec><!--Section generated to contain objects referenced in tp:taxon-treatment.--><fig id="F64" position="float" orientation="portrait"><object-id xmlns:xlink="http://www.w3.org/1999/xlink" content-type="doi" xlink:type="simple">10.3897/zookeys.1147.93824.figure64</object-id><object-id xmlns:xlink="http://www.w3.org/1999/xlink" content-type="arpha" xlink:type="simple">5728AE61-EEC1-5F7E-9678-B9AAC7384A84</object-id><label>Figure 64.</label><caption><p>Distribution of <italic><tp:taxon-name><tp:taxon-name-part taxon-name-part-type="genus" reg="Angustopila">Angustopila</tp:taxon-name-part></tp:taxon-name></italic> species in Laos.</p></caption><graphic xmlns:xlink="http://www.w3.org/1999/xlink" xlink:href="zookeys-1147-001_article-93824__-g064.jpg" position="float" orientation="portrait" xlink:type="simple" id="oo_808873.jpg"><uri content-type="original_file" xlink:type="simple">https://binary.pensoft.net/fig/808873</uri></graphic></fig></tp:treatment-sec></tp:taxon-treatment>
