# Supplementary material for: ﻿Five times over: 42 new Angustopila species highlight Southeast Asia’s rich biodiversity (Gastropoda, Stylommatophora, Hypselostomatidae)
Source: Zookeys. 2023 Feb 13;1147:1–177. doi: 10.3897/zookeys.1147.93824 (PMC10297824; doi:10.3897/zookeys.1147.93824)
Supplement: XML Treatment for Angustopila hyron [file zookeys.1147.93824-treatment53.xml]

<!DOCTYPE tp:taxon-treatment
  PUBLIC "-//TaxonX//DTD Taxonomic Treatment Publishing DTD v0 20100105//EN" "tax-treatment-NSO.dtd">
<tp:taxon-treatment xmlns:tp="http://www.plazi.org/taxpub"><tp:treatment-meta><kwd-group><label>Taxon classification</label><kwd>
                <named-content content-type="kingdom">Animalia</named-content>
              </kwd><kwd>
                <named-content content-type="order">Stylommatophora</named-content>
              </kwd><kwd>
                <named-content content-type="family">Gastrocoptidae</named-content>
              </kwd></kwd-group><mixed-citation publication-type="journal"><person-group><name><surname>Páll-Gergely</surname><given-names>Barna</given-names></name><name><surname>Hunyadi</surname><given-names>András</given-names></name><name><surname>Vermeulen</surname><given-names>Jaap J.</given-names></name><name><surname>Grego</surname><given-names>Jozef</given-names></name><name><surname>Sutcharit</surname><given-names>Chirasak</given-names></name><name><surname>Reischütz</surname><given-names>Alexander</given-names></name><name><surname>Dumrongrojwattana</surname><given-names>Pongrat</given-names></name><name><surname>Botta-Dukát</surname><given-names>Zoltán</given-names></name><name><surname>Örstan</surname><given-names>Aydin</given-names></name><name><surname>Fekete</surname><given-names>Judit</given-names></name><name><surname>Jochum</surname><given-names>Adrienne</given-names></name></person-group><article-title>﻿Five times over: 42 new <italic><tp:taxon-name><tp:taxon-name-part taxon-name-part-type="genus" reg="Angustopila">Angustopila</tp:taxon-name-part></tp:taxon-name></italic> species highlight Southeast Asia’s rich biodiversity (<tp:taxon-name><tp:taxon-name-part taxon-name-part-type="class">Gastropoda</tp:taxon-name-part></tp:taxon-name>, <tp:taxon-name><tp:taxon-name-part taxon-name-part-type="order">Stylommatophora</tp:taxon-name-part></tp:taxon-name>, <tp:taxon-name><tp:taxon-name-part taxon-name-part-type="family">Hypselostomatidae</tp:taxon-name-part></tp:taxon-name>)</article-title><source>Zookeys</source><day>13</day><month>02</month><year>2023</year><volume>1147</volume><fpage>1</fpage><lpage>177</lpage><pub-id pub-id-type="doi">10.3897/zookeys.1147.93824</pub-id></mixed-citation></tp:treatment-meta><tp:nomenclature><label>﻿</label><tp:taxon-name>
              <object-id xmlns:xlink="http://www.w3.org/1999/xlink" content-type="arpha" xlink:type="simple">3E185668-2983-5765-BB61-21BB995360C7</object-id>
              <tp:taxon-name-part taxon-name-part-type="genus" reg="Angustopila">Angustopila</tp:taxon-name-part>
              <tp:taxon-name-part taxon-name-part-type="species" reg="hyron">hyron</tp:taxon-name-part>
              <object-id xmlns:xlink="http://www.w3.org/1999/xlink" content-type="zoobank" xlink:type="simple">https://zoobank.org/1BBC0CCE-F3AE-42C3-BBE0-CDB17A8AE0BF</object-id>
            </tp:taxon-name><tp:taxon-authority>Páll-Gergely &amp; Vermeulen</tp:taxon-authority><tp:taxon-status xmlns:xlink="http://www.w3.org/1999/xlink" xlink:type="simple">sp. nov.</tp:taxon-status><xref ref-type="fig" rid="F89">Fig. 89</xref></tp:nomenclature><tp:treatment-sec sec-type="type material" id="SECID0EOHJM"><title>Type material.</title><p><bold><italic>Holotype</italic></bold>: Vietnam • 1 empty shell (H: 0.8 mm, D: 0.8 mm); Quang Ninh Province, Halong Bay area, unnamed island in Dau Moi Temple area (locality code: WMVT.0338); <named-content xmlns:xlink="http://www.w3.org/1999/xlink" content-type="dwc:verbatimCoordinates" xlink:type="simple"><named-content content-type="geo-json" specific-use="{&#34;type&#34;:&#34;Point&#34;,&#34;coordinates&#34;:[107.156667,20.928167]}" id="NCID0E3HJM" xlink:type="simple">20°55.69'N, 107°09.40'E</named-content></named-content>; 13 Sep. 2003; W.J.M. Maassen leg.; <abbrev xmlns:xlink="http://www.w3.org/1999/xlink" content-type="institution" xlink:title="National Museum of Natural History Naturalis" id="ABBRID0EBIJM" xlink:type="simple">RMNH</abbrev>.5006716.</p><p><bold><italic>Paratypes</italic></bold>: Vietnam • 22 shells; Quang Ninh Province, Halong-Campha area, 4.5 km SW Quang Hanh (locality code: JJV6229); <named-content xmlns:xlink="http://www.w3.org/1999/xlink" content-type="dwc:verbatimCoordinates" xlink:type="simple"><named-content content-type="geo-json" specific-use="{&#34;type&#34;:&#34;Point&#34;,&#34;coordinates&#34;:[107.197167,20.983000]}" id="NCID0EQIJM" xlink:type="simple">20°58.98'N, 107°11.83'E</named-content></named-content>; 29 Sep. 1998; J.J. Vermeulen &amp; A.J. Whitten leg.; JJV6229 • 2 shells, same data as for preceding; coll. <abbrev xmlns:xlink="http://www.w3.org/1999/xlink" xlink:title="Collection András Hunyadi" id="ABBRID0EVIJM" xlink:type="simple">HA</abbrev>.</p></tp:treatment-sec><tp:treatment-sec sec-type="material" id="SECID0EZIJM"><title>Additional material.</title><p>Vietnam • 1 shell (has only a palatal tooth and appears to be more triangular); same data as for holotype; <abbrev xmlns:xlink="http://www.w3.org/1999/xlink" content-type="institution" xlink:title="National Museum of Natural History Naturalis" id="ABBRID0E6IJM" xlink:type="simple">RMNH</abbrev>.347776.</p></tp:treatment-sec><tp:treatment-sec sec-type="diagnosis" id="SECID0EEJJM"><title>Diagnosis.</title><p>A small <italic><tp:taxon-name><tp:taxon-name-part taxon-name-part-type="genus" reg="Angustopila">Angustopila</tp:taxon-name-part></tp:taxon-name></italic> species with a domed, conical-globular shell, strong parietal tooth, and two deeply set upper palatal and subcolumellar teeth.</p></tp:treatment-sec><tp:treatment-sec sec-type="description" id="SECID0ERJJM"><title>Description.</title><p>Shell small for the genus, slightly higher than wide or slightly wider than high; colourless, translucent when fresh, dorsal side conical-globular to domed; body whorl widest in standard apertural view; protoconch consists of 1.5 whorls, with very slight indication of spiral striation preceding the first teleoconch whorl (visible only from lateral, not apical view); teleoconch weakly sculptured by some fine radial growth lines and much stronger, equidistantly-arranged spiral striae (ca. 16 on body whorl from standard apertural view); whorls 4, very slightly shouldered; aperture slightly oblique to shell axis from lateral view; umbilicus wide; aperture pear-shaped, sinulus wide; peristome expanded, not reflected; parietal callus protruding, detached from penultimate whorl; parietal tooth strongly developed, high, perpendicular to parietal side; upper palatal tooth weak, low, deeply-set; subcolumellar tooth also weak, blunt, also situated inside some distance from peristome.</p><fig id="F89" position="float" orientation="portrait"><object-id xmlns:xlink="http://www.w3.org/1999/xlink" content-type="doi" xlink:type="simple">10.3897/zookeys.1147.93824.figure89</object-id><object-id xmlns:xlink="http://www.w3.org/1999/xlink" content-type="arpha" xlink:type="simple">93B6414A-C2FF-5A9E-8B43-4031837D73F4</object-id><label>Figure 89.</label><caption><p><italic><tp:taxon-name><tp:taxon-name-part taxon-name-part-type="genus" reg="Angustopila">Angustopila</tp:taxon-name-part><tp:taxon-name-part taxon-name-part-type="species" reg="hyron">hyron</tp:taxon-name-part></tp:taxon-name></italic> Páll-Gergely &amp; Vermeulen, sp. nov. (holotype, <abbrev xmlns:xlink="http://www.w3.org/1999/xlink" content-type="institution" xlink:title="National Museum of Natural History Naturalis" id="ABBRID0EJKJM" xlink:type="simple">RMNH</abbrev>.5006716). Apertural (<bold>A</bold>), ventral (<bold>B</bold>), apical (<bold>C</bold>) and lateral (<bold>D</bold>) sides of the shell; sculpture of the protoconch (<bold>E</bold>), aperture (<bold>F</bold>); ventral (<bold>G</bold>) and frontal (<bold>H</bold>) surface of the body whorl.</p></caption><graphic xmlns:xlink="http://www.w3.org/1999/xlink" xlink:href="zookeys-1147-001_article-93824__-g089.jpg" position="float" orientation="portrait" xlink:type="simple" id="oo_808898.jpg"><uri content-type="original_file" xlink:type="simple">https://binary.pensoft.net/fig/808898</uri></graphic></fig></tp:treatment-sec><tp:treatment-sec sec-type="description" id="SECID0EDLJM"><title>Measurements (in mm).</title><p>H = 0.77–0.83, D = 0.75–0.86, H/D*100 = 91.9–106.7 (<italic>n</italic> = 7), <abbrev xmlns:xlink="http://www.w3.org/1999/xlink" xlink:title="Relative umbilical diameter" id="ABBRID0ELLJM" xlink:type="simple">RUD</abbrev> = 31.3–32.9 (<italic>n</italic> = 3).</p></tp:treatment-sec><tp:treatment-sec sec-type="Differential diagnosis" id="SECID0ERLJM"><title>Differential diagnosis.</title><p><italic><tp:taxon-name><tp:taxon-name-part taxon-name-part-type="genus" reg="Angustopila">Angustopila</tp:taxon-name-part><tp:taxon-name-part taxon-name-part-type="species" reg="hyron">hyron</tp:taxon-name-part></tp:taxon-name></italic> sp. nov. can be distinguished from all other <italic><tp:taxon-name><tp:taxon-name-part taxon-name-part-type="genus" reg="Angustopila">Angustopila</tp:taxon-name-part></tp:taxon-name></italic> species based on the depressed conical-globular shell, the domed form, and the three apertural teeth. The most similar and geographically close, <italic><tp:taxon-name><tp:taxon-name-part taxon-name-part-type="genus" reg="Angustopila">A.</tp:taxon-name-part><tp:taxon-name-part taxon-name-part-type="species" reg="quadridens">quadridens</tp:taxon-name-part></tp:taxon-name></italic> sp. nov., is larger, has stronger spiral striation and bears four teeth, which are more pronounced than those in <italic><tp:taxon-name><tp:taxon-name-part taxon-name-part-type="genus" reg="Angustopila">A.</tp:taxon-name-part><tp:taxon-name-part taxon-name-part-type="species" reg="hyron">hyron</tp:taxon-name-part></tp:taxon-name></italic> sp. nov. Although <italic><tp:taxon-name><tp:taxon-name-part taxon-name-part-type="genus" reg="Angustopila">Angustopila</tp:taxon-name-part><tp:taxon-name-part taxon-name-part-type="species" reg="coprologos">coprologos</tp:taxon-name-part><tp:taxon-name-part taxon-name-part-type="subspecies" reg="uninodus">uninodus</tp:taxon-name-part></tp:taxon-name></italic> ssp. nov. also bears three denticles, it differs from <italic><tp:taxon-name><tp:taxon-name-part taxon-name-part-type="genus" reg="Angustopila">A.</tp:taxon-name-part><tp:taxon-name-part taxon-name-part-type="species" reg="hyron">hyron</tp:taxon-name-part></tp:taxon-name></italic> in that it is smaller, more depressed, and has a more prominent sculpture.</p></tp:treatment-sec><tp:treatment-sec sec-type="etymology" id="SECID0EZNJM"><title>Etymology.</title><p>The specific epithet <italic><tp:taxon-name><tp:taxon-name-part taxon-name-part-type="genus" reg="Angustopila"/><tp:taxon-name-part taxon-name-part-type="species" reg="hyron">hyron</tp:taxon-name-part></tp:taxon-name></italic> (Greek: beehive) refers to the shape of the shell, and to be used as a noun in apposition.</p></tp:treatment-sec><tp:treatment-sec sec-type="distribution" id="SECID0EJOJM"><title>Distribution.</title><p>This species is known from two geographically adjacent sites in Halong Bay, northern Vietnam (Fig. <xref ref-type="fig" rid="F24">24</xref>).</p></tp:treatment-sec><tp:treatment-sec><!--Section generated to contain objects referenced in tp:taxon-treatment.--><fig id="F24" position="float" orientation="portrait"><object-id xmlns:xlink="http://www.w3.org/1999/xlink" content-type="doi" xlink:type="simple">10.3897/zookeys.1147.93824.figure24</object-id><object-id xmlns:xlink="http://www.w3.org/1999/xlink" content-type="arpha" xlink:type="simple">8B08C0FD-9278-5B63-9816-6F7B4FEBDDB8</object-id><label>Figure 24.</label><caption><p>Distribution of <italic><tp:taxon-name><tp:taxon-name-part taxon-name-part-type="genus" reg="Angustopila">Angustopila</tp:taxon-name-part></tp:taxon-name></italic> species in the Halong Bay area.</p></caption><graphic xmlns:xlink="http://www.w3.org/1999/xlink" xlink:href="zookeys-1147-001_article-93824__-g024.jpg" position="float" orientation="portrait" xlink:type="simple" id="oo_808833.jpg"><uri content-type="original_file" xlink:type="simple">https://binary.pensoft.net/fig/808833</uri></graphic></fig></tp:treatment-sec></tp:taxon-treatment>
