# Supplementary material for: ﻿Five times over: 42 new Angustopila species highlight Southeast Asia’s rich biodiversity (Gastropoda, Stylommatophora, Hypselostomatidae)
Source: Zookeys. 2023 Feb 13;1147:1–177. doi: 10.3897/zookeys.1147.93824 (PMC10297824; doi:10.3897/zookeys.1147.93824)
Supplement: Supplementary material 1 — Dataset to estimate the number of unobserved species [file zookeys-1147-001_article-93824__-s001.xlsx]

## Sheet: Munka1
Region	Locality name	bidentata	apiaria	apiostoma	vomer	cicatricosa	concava	bablyonis	antidomedon	coprologos	coprologos uninodus	vandevenderi	dominikae	elevata	erawanica	tweediei	fabella	fratermajor	fraterminor	megastoma	gracilis	halongense	huoyani	hyron	somsaki	bathyodon	thersites	Angustopila sp.1	prolixa	occidentalis	oostoma	pusilla	pallgergelyi	parallela	margaritarion	cavicola	psammion	pustulata	quadridens	rara	majuscula	reticulata	steffeki	werneri	tetradon	akrodon	szekeresi	tamlod	tonkinospiroides
Annamite Vietnam	.2020/18													1
Annamite Vietnam	.2020/20																1																														1
Annamite Vietnam	.2020/24																1
Annamite Vietnam	.2020/26													1			1																														1
Annamite Vietnam	.2020/28																1														1
Annamite Vietnam	.2020/30																1																									1
Annamite Vietnam	.2020/32																1																														1
Annamite Vietnam	.2020/34																1
Annamite Vietnam	.2020/35																																							1
Annamite Vietnam	.2020/40																																												1	1	1
Annamite Vietnam	.2020/41								1								1																	1											1		1
Annamite Vietnam	.2020/46																																					1
Annamite Vietnam	.2020/47																																														1
Annamite Vietnam	.2020/5															1	1
Annamite Vietnam	.2020/7													1
Annamite Vietnam	.2020/9													1			1
Annamite Vietnam	JJV 6252																														1
Annamite Vietnam	JJV6222																														1
Annamite Vietnam	JJV6223																1
Annamite Vietnam	JJV6251																														1
Annamite Vietnam	singuladentis loc. typ.																1
Annamite Vietnam	vandevenderi loc. typ.											1
Annamite Vietnam	WMVT.0344																	1																													1
Central Laos	.2019/108																									1
Central Laos	.2019/109										1
Central Laos	.2019/110									1											1
Central Laos	.2019/111										1
Central Laos	25L07	1
Central Laos	3L07	1
Central Laos	4L07	1
Central Laos	7L07	1
Central Laos	JG12										1						1
Central Laos	JG16																1																										1
Central Laos	JG20A																1
Central Laos	JG22																1
Central Laos	JG2B	1
Central Laos	LA.2													1
Central Laos	LA.7	1
Halong Bay	JJV 16591							1
Halong Bay	JJV 16605			1														1									1
Halong Bay	JJV 16608																	1		1
Halong Bay	JJV 16609			1														1									1
Halong Bay	JJV 16610																	1				1																											1
Halong Bay	JJV 16614			1				1										1		1		1					1												1
Halong Bay	JJV 16615			1														1		1
Halong Bay	JJV 16617			1														1				1					1
Halong Bay	JJV 17635							1										1	1			1															1
Halong Bay	JJV 6227
Halong Bay	JJV 6236																1			1							1												1
Halong Bay	JJV 6239																										1
Halong Bay	JJV 6246																					1
Halong Bay	JJV 6248							1
Halong Bay	JJV 6250																					1
Halong Bay	JJV 6263			1				1											1	1		1																											1
Halong Bay	JJV 6265																	1
Halong Bay	JJV 6270					1
Halong Bay	JJV16618																			1							1
Halong Bay	JJV16623																	1									1
Halong Bay	VIET-02, nr. 6218							1
Halong Bay	VIET-03a, nr. 6229																1	1						1
Halong Bay	VIET-06, nr. 6249																					1
Halong Bay	Vietnam 02																			1
Halong Bay	Vietnam 06																					1
Halong Bay	WMVT.0327			1
Halong Bay	WMVT.0328							1
Halong Bay	WMVT.0333																			1							1
Halong Bay	WMVT.0334																										1
Halong Bay	WMVT.0338			1													1			1				1
other	.2013/85													1
other	.2013/99													1
other	.2015/18													1											1
other	.2018/32																													1
other	.2018/36													1																1
other	.2018/40																													1
other	.2019/114													1														1
other	.2019/115																																														1
other	.2019/118																1																			1											1
other	.2019/119													1			1																														1
other	.2019/120													1			1
other	.2019/121													1
other	.2019/122													1			1																		1
other	.2019/123													1																					1
other	.2020/48													1
other	.2020/49																																											1
other	.2020/52													1			1																														1
other	.2020/53				1												1																											1			1
other	.2020/55																												1
other	.2020/57																																	1
other	.2020/58																1																	1
other	15L06																1
other	2015/20																								1																1
other	2015/31													1
other	2019/128
other	2019/129																1
other	2019/131																1															1
other	2019/133													1																		1
other	Chiang Dao													1											1					1
other	concava loc. typ.						1
other	Cong Troi cave													1
other	dominikae loc. typ.												1	1																																	1
other	erawanica loc. typ.														1
other	fabella loc. typ.																1
other	huoyani loc. typ.																						1
other	huoyani new locality																						1
other	JG/2018/102																													1
other	JG/2018/2													1																1
other	JG26																1
other	Kwar Yin Cave																													1
other	LA.12													1
other	pallgergelyi loc. typ.																																1
other	Pathio
other	Phu Tham Pha Tang																																			1
other	tamlod loc. typ.																																															1
other	TH6																																								1
other	Tha Song Yang													1
other	2019/25a		1
[truncated: 6 more columns]

## Sheet: Munka2
	All species	Annamite Mts	Central Laos	Halong Bay
observed species	56	18	8	14
single site endemics	28	13	5	2
Chao2-bc Estimate	85	63	17	14
Chao2-bc 95%Lower	67	31	10	14
Chao2-bc 95%Upper	129	183	59	18
iChao2 Estimate	93	113	18	14
iChao2 95%Lower	68	35	11	14
iChao2 95%Upper	166	555	50	19
