# Supplementary material for: ﻿Five times over: 42 new Angustopila species highlight Southeast Asia’s rich biodiversity (Gastropoda, Stylommatophora, Hypselostomatidae)
Source: Zookeys. 2023 Feb 13;1147:1–177. doi: 10.3897/zookeys.1147.93824 (PMC10297824; doi:10.3897/zookeys.1147.93824)
Supplement: Supplementary material 2 — Measurement data (in mm) of all Angustopila species [file zookeys-1147-001_article-93824__-s002.xls]

## Sheet: measurements
species	sample	specimen	D	H	H/D*100	shell diameter (umbilical view)	umbilicus diameter	RUD (umbilicus diameter/shell diameter*100)
akrodon	.2020/40	specimen1	0.87	0.88	101.149	0.87	0.23	26.4368
akrodon	.2020/40	specimen2	0.88	1.04	118.182	0.88	0.24	27.2727
akrodon	.2020/40		0.91	0.9	98.9011
akrodon	.2020/40		0.86	0.91	105.814
akrodon	.2020/40		0.87	0.91	104.598
antidomedon	.2020/41	specimen1	0.83	0.94	113.253	0.84	0.21	25
antidomedon	.2020/41	specimen2	0.88	0.94	106.818	0.86	0.21	24.4186
antidomedon	.2020/41	specimen3	0.82	0.91	110.976
antidomedon	.2020/41	specimen4	0.83	0.86	103.614
apiaria	.2019/25a	specimen1	0.85	1.04	122.353	0.81	0.22	27.1605
apiaria	.2019/25a	specimen2	0.83	0.97	116.867	0.81	0.21	25.9259
apiaria	.2019/25a	specimen3	0.86	1.03	119.767
apiaria	.2019/25a		0.82	0.93	113.415
apiaria	.2019/25a		0.82	0.98	119.512
apiaria	.2019/25a		0.8	1.01	126.25
apiostoma	JJV 16605		0.67	0.73	108.955
apiostoma	JJV 16605		0.78	0.84	107.692
apiostoma	JJV 16605		0.82	0.84	102.439
apiostoma	JJV 16605		0.81	0.86	106.173
apiostoma	JJV 16605		0.85	0.86	101.176
apiostoma	WMVT.0327	sp1 (holotype)	0.71	0.84	118.31	0.73	0.14	19.1781
apiostoma	WMVT.0327	sp2	0.77	0.78	101.299	0.8	0.18	22.5
apiostoma	WMVT.0327	sp3	0.74	0.9	121.622	0.77	0.18	23.3766
apiostoma	WMVT.0327		0.72	0.8	111.111
apiostoma	WMVT.0327		0.72	0.83	115.278
apiostoma	WMVT.0327		0.77	0.86	111.688
apiostoma	WMVT.0327		0.79	0.88	111.392
apiostoma	WMVT.0327		0.71	0.91	128.169
apiostoma	WMVT.0327		0.78	0.93	119.231
apiostoma	JJV16614					0.7	0.18	25.7143
apiostoma	JJV 16609					0.73	0.17	23.2877
apiostoma	JJV 16609					0.72	0.18	25
apokritodon	.2020/9	sp1	0.81	0.87	107.407	0.82	0.25	30.4878
apokritodon	.2020/9		0.86	0.87	101.163	0.88	0.27	30.6818
apokritodon	.2020/9		0.83	0.91	109.639
apokritodon	.2020/9		0.85	0.92	108.235
babel	JJV16591	sp1	1.12	1.15	102.679	1.13	0.29	25.6637
babel	JJV16591		1.09	0.97	88.9908
babel	JJV16591		1.16	1.17	100.862
babel	JJV17634	sp1	0.98	1.04	106.122	0.98	0.22	22.449
babel	JJV17634	sp2	1.02	1.12	109.804	1.04	0.23	22.1154
babel	JJV17634	sp3	0.96	1.07	111.458
babel	JJV17634		0.95	0.98	103.158
babel	JJV17634		0.92	1.12	121.739
babel	JJV17634		0.98	1.14	116.327
babel	JJV17634		1.09	1.17	107.339
babel	JJV6220	sp1	0.93	1.02	109.677	0.96	0.23	23.9583
babel	JJV6220		0.92	0.94	102.174
babel	JJV6220		0.97	1.08	111.34
babel	JJV6221	sp1	0.93	0.99	106.452
babel	JJV6221		0.93	1	107.527	0.96	0.24	25
babel	JJV6221		0.96	1.03	107.292
babel	JJV6263		0.93	0.96	103.226
babel	JJV6263		0.96	0.99	103.125
babel	WMVT 0338		0.98	0.99	101.02
babel	WMVT.0328	sp1	0.97	1.07	110.309	1.01	0.23	22.7723
babel	WMVT.0328	sp2	1.04	1.15	110.577	1.11	0.28	25.2252
babel	WMVT.0328	sp3	1	1.13	113
babel	WMVT.0328	sp4	1	1.15	115
babel	WMVT.0328	sp5	1	1.09	109
babel	WMVT.0328	sp6	1	1.16	116
babel	WMVT.0338	only shell	0.89	0.93	104.494
babel	JJV16590	sp1				1.12	0.27	24.1071
bathyodon	.2019/108	specimen1	0.82	0.78	95.122	0.83	0.26	31.3253
bathyodon	.2019/108	specimen2	0.73	0.67	91.7808	0.75	0.23	30.6667
bathyodon	.2019/108		0.72	0.7	97.2222
bathyodon	.2019/108		0.81	0.76	93.8272
bidentata	25L07	sp2	0.93	1.05	112.903
bidentata	25L07	sp3	0.84	0.91	108.333
bidentata	3L07	sp3	0.78	0.85	108.974
bidentata	3L07	sp4	0.82	0.81	98.7805
bidentata	3L07	sp5	0.78	0.9	115.385
bidentata	4L07	sp1 (holotype)	0.8	0.88	110	0.78	0.18	23.0769
bidentata	4L07	sp2	0.75	0.84	112	0.82	0.2	24.3902
bidentata	JG2A	figured	1.09	1.21	111.009
bidentata	25L07	sp1	0.95	0.94	98.9474	0.94	0.23	24.4681
bidentata	25L07	sp2				0.97	0.25	25.7732
bidentata	25L07	sp3				0.89	0.2	22.4719
bidentata	7L07					0.95	0.21	22.1053
bidentata	LA7					0.86	0.22	25.5814
bidentata	.2019/96	sp1				0.83	0.2	24.0964
bidentata	.2019/96					0.75	0.14	18.6667
bidentata	.2019/96					0.82	0.19	23.1707
cavicola	.2019/118		0.99	1.27	128.283	0.99	0.2	20.202
cavicola	Phu Tham Pha Tang	sp1 (holotype)	0.92	1.18	128.261	0.91	0.18	19.7802
cavicola	Phu Tham Pha Tang	sp2	0.97	1.06	109.278	0.97	0.19	19.5876
cavicola	Phu Tham Pha Tang	sp3	0.92	1.07	116.304	0.91	0.16	17.5824
cavicola	Phu Tham Pha Tang		0.87	1.02	117.241
cavicola	Phu Tham Pha Tang		0.95	1.1	115.789
cavicola	Phu Tham Pha Tang		0.89	1.16	130.337
cicatricosa		holotype	0.68	0.68	100	0.68	0.19	27.9412
concava		holotype	1.09	1.12	102.752	1.1	0.36	32.7273
concava		paratype	1.12	1.02	91.0714
concava		paratype	1.09	1.15	105.505
concava		paratype	1.05	1.21	115.238
concava		paratype				1.08	0.34	31.4815
concava		paratype				1.06	0.3	28.3019
coprologos	holotype		0.68	0.53	77.9412
coprologos			0.68	0.49	72.0588
coprologos			0.66	0.5	75.7576	0.65	0.19	29.2308
coprologos			0.7	0.5	71.4286
coprologos			0.707	0.5	70.7214
coprologos			0.684	0.51	74.5614
coprologos			0.7	0.51	72.8571
coprologos			0.7	0.51	72.8571
coprologos			0.69	0.515	74.6377
coprologos			0.69	0.52	75.3623
coprologos			0.68	0.53	77.9412
coprologos			0.705	0.53	75.1773
coprologos			0.707	0.53	74.9646
coprologos			0.76	0.54	71.0526
coprologos			0.72	0.55	76.3889
coprologos			0.74	0.55	74.3243
coprologos			0.75	0.56	74.6667	0.75	0.23	30.6667
coprologos			0.74	0.57	77.027
coprologos			0.72	0.58	80.5556
coprologos uninodus	JG12	sp1 (holotype)	0.7	0.54	77.1429	0.74	0.21	28.3784
coprologos uninodus	JG12	sp2	0.7	0.52	74.2857
coprologos uninodus	JG12	sp3	0.75	0.55	73.3333
coprologos uninodus	.2019/109					0.71	0.2	28.169
coprologos uninodus	.2019/109					0.73	0.21	28.7671
dominikae		holotype	0.8	0.86	107.5
elevata	.2015/18		0.78	0.89	114.103
elevata	.2015/18		0.74	0.91	122.973
elevata	.2018/36	sp1	0.85	0.9	105.882	0.86	0.24	27.907
elevata	.2018/36	sp2	0.83	0.83	100	0.84	0.25	29.7619
elevata	.2018/36		0.84	0.91	108.333
elevata	.2018/36		0.82	0.95	115.854
elevata	.2019/119	sp1	0.79	0.92	116.456	0.8	0.2	25
elevata	.2019/119	sp2	0.83	0.92	110.843	0.83	0.25	30.1205
elevata	.2019/119		0.85	0.9	105.882
elevata	.2019/119		0.83	0.91	109.639
elevata	.2019/119		0.86	0.93	108.14
elevata	.2019/119		0.79	0.97	122.785
elevata	.2019/114	sp1	0.83	0.93	112.048	0.83	0.24	28.9157
elevata	.2019/114		0.82	0.87	106.098
elevata	.2019/114		0.84	0.88	104.762
elevata	.2019/120	sp1	0.85	0.87	102.353	0.87	0.27	31.0345
elevata	.2019/120	sp2	0.83	0.85	102.41
elevata	.2019/121	sp1	0.86	0.87	101.163	0.84	0.24	28.5714
elevata	.2019/121	sp2	0.77	0.88	114.286	0.78	0.2	25.641
elevata	.2019/121		0.8	0.84	105
elevata	.2019/121		0.78	0.89	114.103
elevata	.2019/121		0.85	0.91	107.059
elevata	.2019/121		0.85	0.93	109.412
elevata	.2019/122	sp1	0.85	0.95	111.765
elevata	.2019/122	sp2	0.79	0.88	111.392
elevata	.2019/122	sp3	0.83	0.8	96.3855
elevata	.2019/123	sp1	0.82	0.85	103.659	0.82	0.24	29.2683
elevata	.2019/123	sp2	0.8	0.88	110	0.79	0.23	29.1139
elevata	.2019/123		0.78	0.81	103.846
elevata	.2019/123		0.83	0.82	98.7952
elevata	.2019/123		0.79	0.86	108.861
elevata	.2019/123		0.81	0.86	106.173
elevata	.2019/123		0.88	0.89	101.136
elevata	.2020/18	sp1	0.84	0.83	98.8095	0.83	0.27	32.5301
elevata	.2020/18		0.8	0.88	110	0.81	0.25	30.8642
elevata	.2020/18		0.85	0.91	107.059
elevata	.2020/18		0.84	0.96	114.286
elevata	.2020/26	sp1	0.81	0.82	101.235
elevata	.2020/48	sp1	0.77	0.85	110.39	0.76	0.22	28.9474
elevata	.2020/48	sp2	0.74	0.81	109.459	0.74	0.21	28.3784
elevata	.2020/52		0.75	0.87	116
elevata	.2020/9		0.82	0.87	106.098
elevata	Chiang Dao	sp1	0.8	0.88	110	0.84	0.24	28.5714
elevata	Chiang Dao	sp2	0.8	0.87	108.75	0.84	0.24	28.5714
elevata	Chiang Dao	sp3	0.81	0.96	118.519
elevata	Chiang Dao	sp4	0.76	0.88	115.789
elevata	JG/2019/2		0.82	0.87	106.098
elevata	La.12	sp1	0.8	0.9	112.5
elevata	La.2	only shell	0.78	0.92	117.949
elevata	Tha Song Yang	sp1	0.8	0.87	108.75	0.83	0.2	24.0964
elevata	Tha Song Yang	sp2	0.83	0.86	103.614	0.84	0.22	26.1905
elevata	Tha Song Yang	sp3	0.83	0.85	102.41
elevata	Vietnam 06	sp1	0.82	0.86	104.878
elevata	Vietnam 06	sp2	0.87	0.83	95.4023
elevata	Wat Tham Thong Panara	sp1	0.8	0.84	105	0.87	0.29	33.3333
elevata	Wat Tham Thong Panara	sp2 (holotype)	0.82	0.83	101.22	0.88	0.28	31.8182
elevata	Wat Tham Thong Panara	sp3	0.81	0.82	101.235
elevata	Wat Tham Thong Panara	sp4	0.79	0.86	108.861
erawanica		holotype	0.97	1.11	114.433	0.98	0.21	21.4286
erawanica		sp2	0.98	0.94	95.9184	0.98	0.22	22.449
erawanica		sp3	1.04	1.07	102.885	1.03	0.21	20.3883
erawanica			1.05	1.09	103.81
fabella	.119/120		0.99	1.04	105.051	0.98	0.25	25.5102
fabella	.2019/119	sp1	0.98	0.94	95.9184	0.99	0.29	29.2929
fabella	.2019/119	sp2	0.95	0.91	95.7895	0.93	0.28	30.1075
fabella	.2019/119		1.01	0.91	90.099
fabella	.2019/119		0.98	0.95	96.9388
fabella	.2019/119		0.93	0.97	104.301
fabella	.2019/119		0.94	0.98	104.255
fabella	.2019/122		0.97	0.99	102.062
fabella	.2019/128 (concave conical)	sp1	0.94	0.98	104.255
fabella	.2019/128 (concave conical)	sp2	1	0.92	92
fabella	.2019/128 (concave conical)	sp3	0.91	0.99	108.791
fabella	.2019/128 (conical)	sp1	1.01	1.01	100	0.98	0.3	30.6122
fabella	.2019/128 (conical)	sp2	1	1.03	103	0.99	0.31	31.3131
fabella	.2019/128 (conical)	sp3	1.01	1.06	104.95
fabella	.2019/128 (low concave conical)	sp1	0.98	0.95	96.9388
fabella	.2019/128 (low concave conical)	sp2	0.96	0.93	96.875
fabella	.2019/128 (low concave conical)	sp3	1.02	0.89	87.2549
fabella	.2019/129	sp1	0.94	0.92	97.8723	0.94	0.3	31.9149
fabella	.2019/129	sp2	0.98	0.93	94.898	0.97	0.3	30.9278
fabella	.2019/131	sp1	0.87	0.93	106.897	0.87	0.23	26.4368
fabella	.2019/131		0.88	0.82	93.1818
fabella	.2019/131		0.84	0.86	102.381	0.84	0.22	26.1905
fabella	.2019/131		0.88	0.9	102.273
fabella	.2019/131		0.85	0.91	107.059
fabella	.2019/131		0.89	0.92	103.371
fabella	.2019/131		0.84	0.96	114.286
fabella	.2020/26		0.89	0.97	108.989
fabella	.2020/28	sp1	1.03	1.01	98.0583	1.03	0.31	30.0971
fabella	.2020/30	sp1	1.07	0.99	92.5234	1.05	0.3	28.5714
fabella	.2020/30		1.03	0.92	89.3204
fabella	.2020/30		0.98	0.98	100
fabella	.2020/30		1.02	0.98	96.0784
fabella	.2020/30		0.96	1.08	112.5
fabella	.2020/32	sp1	0.93	0.94	101.075	0.92	0.23	25
fabella	.2020/32	sp2	0.84	0.95	113.095	0.86	0.22	25.5814
fabella	.2020/32		0.93	0.86	92.4731
fabella	.2020/32		0.82	0.89	108.537
fabella	.2020/32		0.84	0.89	105.952
fabella	.2020/32		0.85	0.9	105.882
fabella	.2020/32		0.86	0.94	109.302
fabella	.2020/32		0.91	0.94	103.297
fabella	.2020/34	sp1	0.86	0.99	115.116
fabella	.2020/41	sp1	0.98	1	102.041	0.99	0.27	27.2727
fabella	.2020/41		0.99	0.96	96.9697
fabella	.2020/41		1.02	1	98.0392
fabella	.2020/52	sp1	0.89	0.92	103.371
fabella	.2020/52		0.95	1.03	108.421
fabella	.2020/52		1.03	1.09	105.825
fabella	.2020/53	sp1	0.96	1.13	117.708	0.95	0.24	25.2632
fabella	.2020/53	sp2	0.98	1.06	108.163
fabella	.2020/58	sp1	0.96	0.99	103.125	0.97	0.21	21.6495
fabella	.2020/58	sp2	0.93	0.94	101.075	0.91	0.2	21.978
fabella	15L06	single specimen	1.19	1.12	94.1176	1.19	0.38	31.9328
fabella	2019.118	large morphotype	1.04	0.91
fabella	2019.118	large morphotype	0.98	0.95
fabella	2019.118	large morphotype	1.03	0.95
fabella	2019.118	large morphotype	0.98	0.96
fabella	2019.118	large morphotype	1.01	0.96
fabella	2019.118	large morphotype	1.04	0.98
fabella	2019.118	large morphotype, specimen1	1.02	0.94
fabella	2019.118	small morphotype	0.85	0.81
fabella	2019.118	small morphotype	0.88	0.81
fabella	2019.118	small morphotype	0.89	0.81
fabella	2019.118	small morphotype	0.91	0.81
fabella	2019.118	small morphotype	0.82	0.82
fabella	2019.118	small morphotype	0.86	0.83
fabella	2019.118	small morphotype	0.88	0.83
fabella	2019.118	small morphotype	0.88	0.83
fabella	2019.118	small morphotype	0.89	0.83
fabella	2019.118	small morphotype	0.93	0.83
fabella	2019.118	small morphotype	0.98	0.83
fabella	2019.118	small morphotype	0.8	0.84
fabella	2019.118	small morphotype	0.85	0.84
fabella	2019.118	small morphotype	0.85	0.84
fabella	2019.118	small morphotype	0.86	0.84
fabella	2019.118	small morphotype	0.87	0.84
fabella	2019.118	small morphotype	0.88	0.84
fabella	2019.118	small morphotype	0.89	0.84
fabella	2019.118	small morphotype	0.91	0.84
fabella	2019.118	small morphotype	0.92	0.84
fabella	2019.118	small morphotype	0.92	0.84
fabella	2019.118	small morphotype	0.87	0.85
fabella	2019.118	small morphotype	0.87	0.85
fabella	2019.118	small morphotype	0.9	0.85
fabella	2019.118	small morphotype	0.9	0.85
fabella	2019.118	small morphotype	0.91	0.85
fabella	2019.118	small morphotype	0.91	0.85
fabella	2019.118	small morphotype	0.91	0.85
fabella	2019.118	small morphotype	0.91	0.85
fabella	2019.118	small morphotype	0.91	0.85
fabella	2019.118	small morphotype	0.92	0.85
fabella	2019.118	small morphotype	0.98	0.85
fabella	2019.118	small morphotype	0.82	0.86
fabella	2019.118	small morphotype	0.86	0.86
fabella	2019.118	small morphotype	0.88	0.86
fabella	2019.118	small morphotype	0.89	0.86
fabella	2019.118	small morphotype	0.9	0.86
fabella	2019.118	small morphotype	0.91	0.86
fabella	2019.118	small morphotype	0.94	0.86
fabella	2019.118	small morphotype	0.97	0.86
fabella	2019.118	small morphotype	0.82	0.87
fabella	2019.118	small morphotype	0.84	0.87
fabella	2019.118	small morphotype	0.84	0.87
fabella	2019.118	small morphotype	0.88	0.87
fabella	2019.118	small morphotype	0.88	0.87
fabella	2019.118	small morphotype	0.88	0.87
fabella	2019.118	small morphotype	0.89	0.87
fabella	2019.118	small morphotype	0.93	0.87
fabella	2019.118	small morphotype	0.88	0.88
fabella	2019.118	small morphotype	0.9	0.89
fabella	2019.118	small morphotype	0.92	0.89
fabella	2019.118	small morphotype	0.87	0.9
fabella	2019.118	small morphotype	0.88	0.9
fabella	2019.118	small morphotype	0.89	0.9
fabella	2019.118	small morphotype, specimen1	0.86	0.82
fabella	2019.118	small morphotype, specimen2	0.85	0.88
fabella	2019.118	small morphotype, specimen3	0.88	0.84
fabella	2019.118					0.82	0.24	29.2683
fabella	2019.118					0.88	0.3	34.0909
fabella	32L06	single specimen	0.91	0.81	89.011	1	0.31	31
fabella	JG12	sp1	0.92	1	108.696	0.95	0.27	28.4211
fabella	JG12	sp2	0.91	0.98	107.692
fabella	JG12	sp3	0.93	0.94	101.075
fabella	JG16	sp1	0.88	0.88	100	0.95	0.26	27.3684
fabella	JG16	sp2	0.86	0.83	96.5116	0.95	0.25	26.3158
fabella	JG16	sp3	0.88	0.91	103.409
fabella	JG16	sp4	0.9	0.93	103.333
fabella	JG16	sp5	0.86	0.83	96.5116
fabella	JG16	sp6	0.84	0.86	102.381
fabella	JG20A	only shell	0.89	0.95	106.742
fabella	JG26	sp1	0.75	0.83	110.667	0.77	0.22	28.5714
fabella	JG26	sp2	0.74	0.72	97.2973
fabella	JG26	sp3	0.7	0.78	111.429
fabella	JG26		0.82	0.76	92.6829
fabella	JGL425		0.97	0.94	96.9072
fabella	JGL425		0.88	1.03	117.045
fabella	JJV 6217		0.88	0.91	103.409
fabella	JJV 6217		0.97	1.01	104.124
fabella	JJV 6217		0.98	1.08	110.204
fabella	JJV 6219		1.12	1.13	100.893
fabella	JJV 6223	sp1	0.97	1.01	104.124	0.98	0.29	29.5918
fabella	JJV 6223	sp2	1.03	1	97.0874	1.02	0.26	25.4902
fabella	JJV 6223	sp3	0.92	1.07	116.304
fabella	JJV 6223		1.02	1.02	100
fabella	JJV 6223		1.02	1.03	100.98
fabella	JJV 6223		0.96	1.04	108.333
fabella	La.11	sp1	0.83	0.91	109.639	0.86	0.23	26.7442
fabella	La.11	sp10	0.83	0.9	108.434
fabella	La.11	sp11	0.83	0.93	112.048
fabella	La.11	sp2	0.79	0.89	112.658
fabella	La.11	sp3	0.81	0.97	119.753
fabella	La.11	sp4	0.85	0.92	108.235
fabella	La.11	sp5	0.79	0.87	110.127
fabella	La.11	sp6	0.83	0.95	114.458
fabella	La.11	sp7	0.81	0.86	106.173
fabella	La.11	sp8	0.82	0.87	106.098
fabella	La.11	sp9	0.85	0.92	108.235
fabella	paratype of singuladentis		0.82	1.08
fabella	paratype of singuladentis		0.88	1.08
fabella	paratype of singuladentis		0.92	1.09
fabella	paratype of singuladentis		0.91	1.13
fabella	paratype of singuladentis		0.86	1
fabella	paratype of singuladentis		0.85	1.03
fabella	paratype of singuladentis		0.93	1.03
fabella	paratype					0.91	0.23	25.2747
fabella	WMVT.0338					0.98	0.21	21.4286
fabella	.2020/20					0.97	0.29	29.8969
fabella	.2020/5					0.93	0.29	31.1828
fabella	.2020/24					0.96	0.31	32.2917
fabella	.2020/9	sp1				0.81	0.26	32.0988
fabella	.2020/9	sp2				0.86	0.26	30.2326
fratermajor	ex JJV16605	sp1	0.8	0.84	105	0.81	0.24	29.6296
fratermajor	ex JJV16605	sp2	0.78	0.87	111.538
fratermajor	ex JJV16605		0.81	0.79	97.5309
fratermajor	ex JJV16605		0.75	0.82	109.333
fratermajor	ex JJV16605		0.78	0.87	111.538
fratermajor	ex JJV16605		0.85	0.88	103.529
fratermajor	ex JJV16605		0.8	0.89	111.25
fratermajor	JJV17632		0.83	0.84	101.205
fratermajor	JJV17632		0.85	0.85	100
fratermajor	JJV17632		0.79	0.89	112.658
fratermajor	JJV17632		0.84	0.89	105.952
fratermajor	JJV17632		0.8	0.94	117.5
fratermajor	JJV6265	sp1	0.82	0.84	102.439	0.81	0.23	28.3951
fratermajor	JJV6265	sp2	0.76	0.87	114.474	0.75	0.2	26.6667
fratermajor	JJV6265		0.79	0.85	107.595
fratermajor	JJV6265		0.8	0.86	107.5
fratermajor	JJV16600					0.82	0.21	25.6098
fratermajor	WMVT.0344	sp1	0.85	0.91	107.059	0.86	0.26	30.2326
fratermajor	WMVT.0344	sp2	0.83	0.82	98.7952
fratermajor	WMVT.0344	sp3	0.84	0.83	98.8095
fratermajor	WMVT.0344	sp4	0.81	0.93	114.815
fratermajor	WMVT.0344	sp5	0.83	0.93	112.048
fratermajor	WMVT.0344	sp6	0.82	0.8	97.561
fraterminor	JJV6247	sp1	0.71	0.77	108.451	0.7	0.2	28.5714
fraterminor	JJV6247		0.7	0.75	107.143
fraterminor	JJV6247		0.73	0.76	104.11
fraterminor	JJV6247		0.73	0.78	106.849
fraterminor	JJV6247		0.73	0.8	109.589
fraterminor	JJV6247		0.82	0.93	113.415
fraterminor						0.7	0.18	25.7143
fraterminor						0.74	0.2	27.027
gracilis	.2019/110	specimen1	0.85	0.94	110.588	0.83	0.22	26.506
gracilis	.2019/110	specimen2	0.91	0.95	104.396	0.92	0.27	29.3478
gracilis	.2019/110		0.95	0.89	93.6842
gracilis	.2019/110		0.88	0.9	102.273
gracilis	.2019/110		0.82	0.93	113.415
gracilis	.2019/110		0.86	0.94	109.302	0.85	0.27	31.7647
gracilis	.2019/110		0.92	0.97	105.435	0.9	0.26	28.8889
halongensis	JJV16610	sp1	0.92	1.11	120.652	0.92	0.23	25
halongensis	JJV16610	sp2	0.93	0.94	101.075	0.9	0.23	25.5556
halongensis	JJV16610		0.93	1.03	110.753
halongensis	JJV16617		0.83	0.94	113.253	0.82	0.18	21.9512
halongensis	JJV17631	sp1	0.89	0.96	107.865	0.87	0.2	22.9885
halongensis	JJV17631		0.81	0.8	98.7654	0.81	0.17	20.9877
halongensis	JJV17631		0.86	0.94	109.302
halongensis	JJV17631		0.93	0.94	101.075
halongensis	JJV17631		0.81	0.97	119.753
halongensis	JJV17631		0.95	0.98	103.158
halongensis	JJV17631		0.92	1	108.696
halongensis	RMNH 5006719		0.84	0.91	108.333
huoyani	Group1 (dot)	1	0.96	1.18	122.917	1.01	0.19	18.8119
huoyani	Group1 (dot)	2	1.02	1.28	125.49	1.03	0.19	18.4466
huoyani	Group1 (dot)	3	0.97	1.18	121.649
huoyani	Group1 (dot)	4	1	1.28	128
huoyani	Group1 (dot)	5	1.1	1.24	112.727
huoyani	Group1 (dot)	6	1.05	1.2	114.286
huoyani	Group1 (dot)	7	1.04	1.31	125.962
huoyani	Group1 (dot)	8	1.02	1.2	117.647
huoyani	Group1 (dot)	9	0.99	1.18	119.192
huoyani	Group1 (dot)	10	1.03	1.21	117.476
huoyani	Group1 (dot)	11	1.01	1.23	121.782
huoyani	Group1 (dot)	12	1.03	1.21	117.476
huoyani	Group1 (dot)	13	1.01	1.2	118.812
huoyani	Group1 (dot)	14	0.97	1.13	116.495
huoyani	Group1 (dot)	15	1.06	1.21	114.151
huoyani	Group2 (circle)	1	0.98	1.28	130.612	0.99	0.15	15.1515
huoyani	Group2 (circle)	2	0.96	1.18	122.917
huoyani	Group2 (circle)	3	0.97	1.21	124.742
huoyani	Group2 (circle)	4	0.98	1.17	119.388
huoyani	Group2 (circle)	5	0.94	1.11	118.085
huoyani	Group2 (circle)	6	0.87	1.11	127.586
huoyani	Group2 (circle)	7	0.96	1.23	128.125
huoyani	Group2 (circle)	8	0.95	1.17	123.158
huoyani	Group2 (circle)	9	0.94	1.18	125.532
huoyani	Group2 (circle)	10	0.94	1.21	128.723
huoyani	Group2 (circle)	11	0.92	1.13	122.826
huoyani	Group2 (circle)	12	0.9	1.16	128.889
huoyani	Group3 (empty square)	1	0.91	1.28	140.659	0.84	0.12	14.2857
huoyani	Group3 (empty square)	2	0.93	1.18	126.882
huoyani	Group3 (empty square)	3	0.84	1.11	132.143
huoyani	Group3 (empty square)	4	0.89	1.23	138.202
huoyani	Group3 (empty square)	5	0.87	1.15	132.184
huoyani	Group3 (empty square)	6	0.9	1.1	122.222
huoyani	Group3 (empty square)	7	0.86	1.1	127.907
huoyani	Group3 (empty square)	8	0.95	1.18	124.211
huoyani	Group3 (empty square)	9	0.88	1.19	135.227
huoyani	Group3 (empty square)	10	0.87	1.25	143.678
huoyani	Group3 (empty square)	11	0.84	1.09	129.762
huoyani	Group3 (empty square)	12	0.87	1.14	131.034
huoyani	Group3 (empty square)	13	0.87	1.18	135.632
huoyani	Group3 (empty square)	14	0.85	1.13	132.941
huoyani	Group3 (empty square)	15	0.87	1.14	131.034
huoyani	Group3 (empty square)	16	0.88	1.13	128.409
huoyani	Group3 (empty square)	17	0.88	1.22	138.636
huoyani	Group3 (empty square)	18	0.85	1.22	143.529
huoyani	Group3 (empty square)	figured paratype	1	1.27	127
huoyani	Group4 (filled square)	1	0.87	1.04	119.54	0.87	0.15	17.2414
huoyani	Group4 (filled square)	2	0.94	1.09	115.957
huoyani	Group4 (filled square)	3	0.86	1.02	118.605
huoyani	Group4 (filled square)	4	0.9	1.11	123.333
huoyani	Group4 (filled square)	5	0.87	1.03	118.391
huoyani	Group4 (filled square)	6	0.89	1.07	120.225
huoyani	Group4 (filled square)	7	0.88	0.96	109.091
huoyani	Group4 (filled square)	8	0.86	1.04	120.93
huoyani	Group4 (filled square)	9	0.88	1.02	115.909
huoyani	Group4 (filled square)	10	0.85	1.08	127.059
huoyani	Group4 (filled square)	11	0.87	1.02	117.241
huoyani	Group4 (filled square)	12	0.87	1.01	116.092
huoyani	Group4 (filled square)	13	0.9	1.01	112.222
huoyani	Group4 (filled square)	14	0.86	1.1	127.907
huoyani	Group4 (filled square)	15	0.87	1.08	124.138
huoyani	Group4 (filled square)	16	0.9	1.09	121.111
huoyani	Group4 (filled square)	17	0.82	0.99	120.732
huoyani	Group4 (filled square)	18	0.93	1.16	124.731
huoyani	Group4 (filled square)	19	0.91	1.05	115.385
huoyani	Group4 (filled square)	20	0.89	1.01	113.483
huoyani	Group4 (filled square)	"holotype"	0.94	1.14	121.277	0.95	0.15	15.7895
hyron	JJV6229		0.78	0.77	98.7179
hyron	JJV6229		0.82	0.78	95.122
hyron	JJV6229		0.86	0.79	91.8605
hyron	JJV6229		0.82	0.81	98.7805
hyron	JJV6229		0.84	0.83	98.8095
hyron	WMVT.0338	holotype	0.8	0.8	100	0.82	0.26	31.7073
hyron	WMVT.0338	paratype	0.75	0.8	106.667
hyron	WMVT.0338					0.79	0.26	32.9114
hyron	WMVT.0338					0.83	0.26	31.3253
maasseni	WMVT.0333	sp1 (holotype)	0.7	0.62	88.5714	0.74	0.22	29.7297
maasseni	WMVT.0333	sp2	0.69	0.61	88.4058
maasseni	WMVT.0333	sp3	0.69	0.62	89.8551	0.71	0.2	28.169
maasseni	WMVT.0333	sp4	0.67	0.63	94.0299
maasseni	WMVT.0333	sp5	0.7	0.6	85.7143
majuscula	.2015/20	specimen1	1.24	1.21	97.5806	1.24	0.45	36.2903
majuscula	.2015/20	specimen2	1.2	1.31	109.167	1.19	0.4	33.6134
majuscula	.2015/20		1.18	1.18	100
majuscula	TH6	specimen1	1.13	1.29	114.159	1.14	0.38	33.3333
majuscula	TH6	specimen2	1.13	1.21	107.08	1.16	0.41	35.3448
margaritarion	.2019/122	sp1	0.79	0.87	110.127	0.8	0.22	27.5
margaritarion	.2019/122	sp2	0.8	0.9	112.5	0.8	0.19	23.75
margaritarion	.2019/122		0.81	0.87	107.407
margaritarion	.2019/123		0.83	0.93	112.048	0.85	0.21	24.7059
margaritarion	.2019/123		0.84	0.94	111.905
margaritarion	.2019/123		0.84	0.96	114.286
megastoma	JJV16597		0.98	0.83	84.6939
megastoma	JJV16597		1.03	0.91	88.3495
megastoma	JJV16624		0.91	0.82	90.1099
megastoma	JJV16624		0.95	0.82	86.3158
megastoma	JJV16624		0.99	0.84	84.8485
megastoma	JJV16624		0.97	0.85	87.6289
megastoma	JJV16626		0.98	0.83	84.6939
megastoma	JJV16626		1.05	0.83	79.0476
megastoma	JJV6237	sp1	0.98	0.79	80.6122	0.98	0.25	25.5102
megastoma	JJV6237	sp2	1	0.8	80	0.94	0.23	24.4681
megastoma	JJV6237	sp3	0.94	0.86	91.4894
megastoma	JJV6237		0.98	0.84	85.7143
megastoma	JJV6237		1.01	0.85	84.1584
megastoma	JJV16596					0.97	0.24	24.7423
occidentalis	.2018/32	specimen1	1.02	0.93	91.1765	1	0.26	26
occidentalis	.2018/32	specimen2	1.03	1.03	100	1	0.24	24
occidentalis	.2018/32		1.03	0.91	88.3495
occidentalis	.2018/32		1.03	0.95	92.233
occidentalis	.2018/32		0.96	1.02	106.25
occidentalis	.2018/32		1.06	1.02	96.2264
occidentalis	.2018/36	specimen1	0.98	0.99	101.02	0.99	0.25	25.2525
occidentalis	.2018/36	specimen2	1	0.95	95
occidentalis	.2018/36		0.99	0.91	91.9192
occidentalis	.2018/36		1.03	0.97	94.1748
occidentalis	.2018/36		1	1.03	103
occidentalis	.2018/40	specimen1	0.93	0.97	104.301	0.93	0.24	25.8065
occidentalis	.2018/40	specimen2	0.94	1.02	108.511	0.92	0.21	22.8261
occidentalis	.2018/40		0.89	0.92	103.371
occidentalis	.2018/40		0.98	0.93	94.898
occidentalis	.2018/40		0.94	0.94	100
occidentalis	Thailand, Chiang Dao	single specimen	0.96	1.09	113.542	0.96	0.21	21.875
occidentalis	JG104A	sp2				0.96	0.24	25
oostoma	.2020/28	sp1	0.91	0.97	106.593	0.86	0.26	30.2326
oostoma	.2020/28		0.86	0.96	111.628
oostoma	.2020/28		0.95	1	105.263
oostoma	JJV6222		0.84	0.89	105.952	0.84	0.23	27.381
oostoma	JJV6222		0.86	0.93	108.14
oostoma	JJV6224		0.81	0.89	109.877	0.81	0.26	32.0988
oostoma	JJV6251		0.86	0.92	106.977	0.87	0.28	32.1839
pallgergelyi		Holotype	0.76	0.64	84.2105
pallgergelyi		Paratype 01	0.82	0.66	80.4878
pallgergelyi		Paratype 02	0.81	0.68	83.9506
pallgergelyi		Paratype 03	0.82	0.68	82.9268
pallgergelyi		Paratype 04	0.84	0.7	83.3333
pallgergelyi		Paratype 05	0.78	0.59	75.641
pallgergelyi		Paratype 06	0.78	0.65	83.3333
pallgergelyi		Paratype 07	0.85	0.64	75.2941
pallgergelyi		Paratype 08	0.83	0.69	83.1325
pallgergelyi		Paratype 09	0.84	0.68	80.9524
pallgergelyi		Paratype 10	0.85	0.66	77.6471
pallgergelyi		Paratype 11	0.83	0.65	78.3133
pallgergelyi		Paratype 12	0.81	0.6	74.0741
pallgergelyi		Paratype 13	0.82	0.62	75.6098
pallgergelyi		Paratype 14	0.85	0.71	83.5294
papaver	.2020/41	specimen1	0.66	0.66	100	0.64	0.17	26.5625
papaver	.2020/41	specimen2	0.67	0.69	102.985	0.65	0.19	29.2308
papaver	.2020/41		0.66	0.66	100
papaver	.2020/41		0.64	0.72	112.5
papaver	.2020/41		0.64	0.72	112.5
papaver	.2020/41		0.71	0.72	101.408
papaver	.2020/41		0.69	0.75	108.696
parallela	.2020/41	specimen1	1.05	0.91	86.6667	1.05	0.35	33.3333
parallela	.2020/41	specimen2	1.09	0.97	88.9908
parallela	.2020/41		1.04	0.97	93.2692
parallela	.2020/41		1.09	0.97	88.9908
parallela	.2020/57	specimen1	1.08	0.97	89.8148	1.09	0.34	31.1927
parallela	.2020/57	specimen2	1.05	1.06	100.952	1.06	0.34	32.0755
parallela	.2020/57		1.1	0.85	77.2727
parallela	.2020/57		1.07	0.91	85.0467
parallela	.2020/57		1.06	0.93	87.7358
parallela	.2020/57		1.12	0.96	85.7143
parallela	.2020/57		1.04	1	96.1538
parallela	.2020/58	specimen1	1.09	1.1	100.917	1.07	0.31	28.972
parallela	.2020/58	specimen2	1.14	0.95	83.3333	1.13	0.34	30.0885
parallela	.2020/58		1.14	0.89	78.0702
parallela	.2020/58		1.08	0.92	85.1852
parallela	.2020/58		1.08	0.94	87.037
parallela	.2020/58		1.09	1.12	102.752
parallela	.2020/58		1.04	1.14	109.615
prolixa	.2020/55	sp1	0.73	0.67	91.7808	0.74	0.25	33.7838
prolixa	.2020/55	sp2	0.74	0.74	100	0.77	0.28	36.3636
prolixa	.2020/55		0.74	0.71	95.9459
prolixa	.2020/55		0.78	0.72	92.3077
prolixa	.2020/55		0.77	0.77	100
psammion		specimen1 (holotype)	0.62	0.47	75.8065	0.64	0.18	28.125
psammion			0.637	0.482	75.6672
psammion			0.605	0.46	76.0331
psammion			0.63	0.486	77.1429
psammion			0.637	0.493	77.394
psammion			0.61	0.48	78.6885
psammion			0.606	0.48	79.2079
psammion			0.64	0.51	79.6875
psammion			0.6	0.48	80
psammion			0.647	0.52	80.3709
psammion			0.63	0.51	80.9524
psammion			0.625	0.51	81.6
psammion			0.66	0.54	81.8182
psammion			0.616	0.505	81.9805
psammion			0.68	0.56	82.3529
psammion			0.63	0.52	82.5397
psammion			0.66	0.545	82.5758
psammion			0.66	0.55	83.3333
psammion			0.67	0.56	83.5821
psammion			0.64	0.54	84.375
psammion			0.64	0.542	84.6875
psammion			0.645	0.55	85.2713
psammion			0.66	0.57	86.3636
psammion			0.616	0.545	88.474
psammion						0.65	0.18	27.6923
pusilla	.2019/113	sp1	0.7	0.77	110	0.68	0.19	27.9412
pusilla	.2019/113	sp2	0.68	0.76	111.765	0.68	0.18	26.4706
pusilla	.2019/113		0.64	0.74	115.625
pusilla	.2019/113		0.67	0.77	114.925
pustulata	.2020/46	specimen1	0.93	0.84	90.3226	0.93	0.25	26.8817
pustulata	.2020/46	specimen2	0.87	0.94	108.046	0.87	0.19	21.8391
pustulata	.2020/46		0.93	0.87	93.5484
pustulata	.2020/46		0.97	0.92	94.8454
pustulata	.2020/46		0.98	0.92	93.8776
pustulata	.2020/46		0.89	0.96	107.865
quadridens	JJV16592		0.83	0.83	100
quadridens	JJV16595	sp1 (holotype)	0.96	0.93	96.875	0.93	0.29	31.1828
quadridens	JJV16595	sp2	0.94	1	106.383	0.91	0.27	29.6703
quadridens	JJV16595		0.94	0.98	104.255
quadridens	JJV16595		0.89	1.01	113.483
quadridens	JJV16603		0.81	0.8	98.7654
quadridens	JJV6216		0.87	0.82	94.2529	0.87	0.28	32.1839
quadridens	JJV6216		0.89	0.9	101.124
rara		holotype	0.72	0.8	111.111	0.71	0.21	29.5775
reticulata	.2020/30	specimen1	0.86	0.94	109.302	0.87	0.28	32.1839
reticulata	.2020/30	specimen2	0.87	0.95	109.195	0.87	0.28	32.1839
reticulata	.2020/30		0.93	0.9	96.7742
reticulata	.2020/30		0.91	0.91	100
reticulata	.2020/30		0.9	0.95	105.556
somsaki	Chiang Dao	sp1	0.78	0.66	84.6154	0.82	0.31	37.8049
somsaki	Chiang Dao	sp2	0.75	0.64	85.3333	0.79	0.26	32.9114
somsaki	Chiang Dao	sp3	0.75	0.67	89.3333
somsaki	Chiang Dao	sp4	0.77	0.67	87.013
somsaki	Chiang Dao	sp5	0.76	0.62	81.5789
somsaki	Chiang Dao	sp6	0.75	0.63	84
somsaki	Chiang Dao	sp7	0.76	0.68	89.4737
somsaki	Chiang Dao	sp8	0.8	0.64	80
somsaki	Chiang Dao	sp9	0.76	0.66	86.8421
somsaki	.2015/20	sp1				0.82	0.28	34.1463
somsaki	.2015/18	sp1				0.76	0.25	32.8947
sp. ("difficilis")	JG16	holotype	0.87	1.07	122.989
sp. (Angustopila sp1.)	.2019/114	holotype	0.87	0.91	104.598	0.88	0.26	29.5455
steffeki	JG16	holotype	0.74	0.64	86.4865	0.8	0.29	36.25
szekeresi	.2019/115	sp1	0.9	1	111.111	0.89	0.2	22.4719
szekeresi	.2019/115		0.87	0.99	113.793
szekeresi	.2019/115		0.92	1	108.696
szekeresi	.2019/118	sp1	0.89	0.96	107.865	0.91	0.23	25.2747
szekeresi	.2019/118	sp1	0.89	0.96	107.865	0.88	0.21	23.8636
szekeresi	.2019/118	sp2	0.89	0.96	107.865
szekeresi	.2019/118	sp2	0.89	0.96	107.865
szekeresi	.2019/118		0.89	0.86	96.6292
szekeresi	.2019/118		0.81	0.92	113.58
szekeresi	.2019/118		0.97	0.94	96.9072
szekeresi	.2019/118		0.96	1.02	106.25
szekeresi	.2019/118		0.93	1.05	112.903
szekeresi	.2019/119	sp1	0.95	1.01	106.316	0.96	0.24	25
szekeresi	.2019/119	sp2	0.85	0.97	114.118	0.87	0.22	25.2874
szekeresi	.2019/119		0.85	0.95	111.765
szekeresi	.2019/119		0.91	1.02	112.088
szekeresi	.2019/119		0.93	1.02	109.677
szekeresi	.2019/119		0.87	1.03	118.391
szekeresi	.2019/119		0.96	1.09	113.542
szekeresi	.2020/20		0.96	0.96	100
szekeresi	.2020/20		0.93	1	107.527
szekeresi	.2020/20		0.99	1.01	102.02
szekeresi	.2020/20		0.94	1.09	115.957
szekeresi	.2020/26		0.89	0.92	103.371	0.89	0.19	21.3483
szekeresi	.2020/26		0.9	0.97	107.778
szekeresi	.2020/32	sp1	0.91	0.99	108.791	0.91	0.19	20.8791
szekeresi	.2020/32	sp2	0.82	0.91	110.976	0.83	0.16	19.2771
szekeresi	.2020/32		0.81	0.93	114.815
szekeresi	.2020/32		0.89	0.95	106.742
szekeresi	.2020/32		0.82	0.96	117.073
szekeresi	.2020/32		0.91	1	109.89
szekeresi	.2020/32		0.83	1.05	126.506
szekeresi	.2020/40	specimen1	0.81	0.94	116.049	0.83	0.15	18.0723
szekeresi	.2020/40		0.82	0.84	102.439
szekeresi	.2020/40		0.89	0.94	105.618
szekeresi	.2020/41	sp1	0.92	1.01	109.783	0.92	0.22	23.913
szekeresi	.2020/41		0.86	0.87	101.163
szekeresi	.2020/41		0.89	0.93	104.494
szekeresi	.2020/41		0.93	0.96	103.226
szekeresi	.2020/41		0.82	0.98	119.512
szekeresi	.2020/41		0.88	1.03	117.045
szekeresi	.2020/52		0.83	0.96	115.663
szekeresi	.2020/53		0.82	1.01	123.171
szekeresi	WMVT.0344	only shell	0.86	0.93	108.14	0.9	0.2	22.2222
tamlod	holotype	1	0.8
tamlod		0.9	0.8
tamlod		0.9	0.8
tamlod		0.9	0.8
tamlod		1	0.8
tamlod		1	0.8
tamlod		1	0.8
tamlod		1	0.8
tetradon	.2020/40	sp1	0.79	0.82	103.797	0.78	0.24	30.7692
tetradon	.2020/40	sp2	0.79	0.77	97.4684	0.78	0.23	29.4872
tetradon	.2020/40		0.76	0.73	96.0526
tetradon	.2020/40		0.74	0.77	104.054
tetradon	.2020/40		0.76	0.77	101.316
tetradon	.2020/40		0.83	0.77	92.7711
tetradon	.2020/40		0.74	0.82	110.811
tetradon	.2020/41	sp1	0.78	0.84	107.692	0.76	0.2	26.3158
tetradon	.2020/41	sp2	0.83	0.77	92.7711	0.83	0.25	30.1205
tetradon	.2020/41		0.78	0.75	96.1538
tetradon	.2020/41		0.81	0.85	104.938
tetradon	.2020/41		0.77	0.87	112.987
tetradon	.2020/41		0.82	0.87	106.098
tetradon	.2020/41		0.84	0.87	103.571
thersites	JJV16619		0.88	0.79	89.7727
thersites	JJV16619		0.81	0.8	98.7654
thersites	JJV16620		0.86	0.75	87.2093
thersites	JJV16620		0.83	0.76	91.5663
thersites	JJV6236		0.83	0.77	92.7711
thersites	JJV6236		0.87	0.82	94.2529
thersites	JJV6239		0.83	0.84	101.205
thersites	JJV6239		0.93	0.87	93.5484
thersites	WMVT 0327	sp1	0.81	0.93	114.815	0.81	0.18	22.2222
thersites	WMVT 0327	sp2	0.85	0.87	102.353	0.85	0.21	24.7059
thersites	WMVT 0333	sp1	0.86	0.85	98.8372	0.85	0.2	23.5294
thersites	WMVT 0333	sp2	0.88	0.85	96.5909	0.87	0.21	24.1379
thersites	JJV6237					0.85	0.2	23.5294
tonkinospiroides	JJV6263	sp1	0.88	1.07	121.591	0.88	0.2	22.7273
tonkinospiroides	JJV6263	sp2	0.9	1.02	113.333	0.9	0.22	24.4444
tonkinospiroides	JJV6263	sp3	0.89	1.08	121.348
tonkinospiroides	JJV6263		0.91	0.98	107.692
tonkinospiroides	JJV6263		0.94	0.98	104.255
tonkinospiroides	JJV6263		0.92	0.99	107.609
tonkinospiroides	JJV6263		0.91	1	109.89
tonkinospiroides	JJV6263		0.92	1.01	109.783
tonkinospiroides	JJV6263		0.9	1.03	114.444
tonkinospiroides	JJV6263		0.95	1.03	108.421
tonkinospiroides	JJV6263		0.85	1.05	123.529
tonkinospiroides	JJV6263		0.89	1.05	117.978
tonkinospiroides	JJV6263		0.93	1.05	112.903
tonkinospiroides	JJV6263		0.9	1.16	128.889
tonkinospiroides	JJV17604					0.91	0.26	28.5714
tonkinospiroides	JJV17604					0.9	0.26	28.8889
tridentata	.2020/47	specimen1	0.85	0.94	110.588	0.85	0.28	32.9412
tridentata	.2020/47	specimen2	0.89	0.92	103.371	0.93	0.3	32.2581
tridentata	.2020/47	specimen3 (holotype)	0.9	0.92	102.222	0.91	0.31	34.0659
tridentata	.2020/47		0.83	0.76	91.5663
tridentata	.2020/47		0.82	0.81	98.7805
tridentata	.2020/47		0.87	0.82	94.2529
tridentata	.2020/47		0.95	0.92	96.8421
tridentata	.2020/47		0.92	0.93	101.087
tridentata	.2020/47		0.88	0.99	112.5
tweediei	.2020/5	specimen1	0.81	0.9	111.111	0.81	0.23	28.3951
tweediei	.2020/5	specimen2	0.83	0.9	108.434	0.83	0.22	26.506
tweediei	.2020/5	specimen3	0.82	0.86	104.878
tweediei	.2020/5	specimen4	0.85	0.87	102.353
uvula		sp1	0.92	0.98	106.522	0.97	0.31	31.9588
uvula		sp10	0.94	0.93	98.9362
uvula		sp11	0.99	0.86	86.8687
uvula		sp12	0.99	0.93	93.9394
uvula		sp13	0.95	0.87	91.5789
uvula		sp2	0.95	0.96	101.053
uvula		sp3	0.94	0.89	94.6809
uvula		sp4	0.93	0.91	97.8495	0.97	0.3	30.9278
uvula		sp5	0.96	0.87	90.625	0.98	0.31	31.6327
uvula		sp6	0.95	0.91	95.7895
uvula		sp7	0.97	0.98	101.031
uvula		sp8	0.98	0.91	92.8571
uvula		sp9	0.93	0.95	102.151
vandevenderi	Cuc Phuong	sp1	0.74	0.8	108.108	0.78	0.23	29.4872
vandevenderi	Cuc Phuong	sp2	0.74	0.79	106.757	0.75	0.2	26.6667
vitrina	.2020/40	sp1	0.78	0.83	106.41	0.78	0.21	26.9231
vitrina	.2020/40		0.81	0.82	101.235
vitrina	.2020/40		0.82	0.82	100
vitrina	.2020/40		0.74	0.83	112.162
vitrina	.2020/40		0.85	0.87	102.353
vitrina	.2020/40					0.77	0.22	28.5714
vomer	.2020/53	sp1	0.83	0.85	102.41	0.85	0.23	27.0588
vomer	.2020/53	sp2	0.88	0.8	90.9091	0.88	0.24	27.2727
vomer	.2020/53		0.82	0.85	103.659
werneri	.2020/49	sp1	1.01	1.09	107.921	1.01	0.33	32.6733
werneri	.2020/49	sp2	0.96	1.06	110.417	0.98	0.3	30.6122
werneri	.2020/49		0.96	0.94	97.9167
werneri	.2020/49		1.01	1	99.0099
werneri	.2020/53	sp1	0.92	0.99	107.609	0.91	0.27	29.6703
werneri	.2020/53		1	0.97	97	1.01	0.35	34.6535
werneri	.2020/53		0.93	0.98	105.376
werneri	.2020/53		0.95	0.99	104.211
